# Supplementary material for: A Comparison of Differential Gene Expression in Response to the Onset of Water Stress Between Three Hybrid Brachiaria Genotypes
Source: Front Plant Sci. 2021 Mar 19;12:637956. doi: 10.3389/fpls.2021.637956 (PMC8017340; doi:10.3389/fpls.2021.637956)
Supplement: Supplementary file 1 [file Table_1.XLSX]

## Sheet: Suppl. File 1
GENE	Genotype(s)	Leaf DEG Expression Category															GENE	Genotype(s)	Root DEG Expression Category
		35_15			35_5			15_5											35_15			35_5			15_5
		9	17	18	9	17	18	9	17	18									9	17	18	9	17	18	9	17	18
Bruz.1053G6.1	9	-	-	-	2.33196	-	-	-	-	-							Bruz.1005G8.1	9	-	-	-	1.08922	-	-	-	-	-
Bruz.1060G24.1	9	-	-	-	-	-	-	1.68561	-	-							Bruz.1007G8.1	9	-	-	-	4.35854	-	-	-	-	-
Bruz.1085G2.1	9	-	-	-	1.11027	-	-	-	-	-							Bruz.10090G2.1	9	-	-	-	2.34964	-	-	1.32644	-	-
Bruz.11018G2.1	9	-	-	-	1.87618	-	-	-	-	-							Bruz.101038G2.1	9	1.71959	-	-	1.39122	-	-	-	-	-
Bruz.1101G8.1	9	-	-	-	1.71995	-	-	-	-	-							Bruz.101052G2.1	9	2.33831	-	-	-	-	-	-	-	-
Bruz.11220G4.1	9	-	-	-	2.76374	-	-	-	-	-							Bruz.10139G4.1	9	-	-	-	1.54939	-	-	1.2435	-	-
Bruz.11310G2.1	9	-	-	-	1.99476	-	-	-	-	-							Bruz.10141G4.1	9	1.15332	-	-	-	-	-	-	-	-
Bruz.1132G12.1	9	-	-	-	1.38399	-	-	-	-	-							Bruz.10225G2.1	9	1.24837	-	-	-	-	-	-	-	-
Bruz.11632G6.1	9	-	-	-	-	-	-	1.13864	-	-							Bruz.10255G2.1	9	-	-	-	1.05958	-	-	-	-	-
Bruz.1181G12.1	9	-	-	-	1.28112	-	-	-	-	-							Bruz.103G12.1	9	-	-	-	-	-	-	1.43646	-	-
Bruz.11G58.1	9	1.00234	-	-	-	-	-	-	-	-							Bruz.103G40.1	9	-	-	-	1.28188	-	-	-	-	-
Bruz.120G34.1	9	-	-	-	-	-	-	2.61067	-	-							Bruz.1044G4.1	9	2.10577	-	-	-	-	-	-	-	-
Bruz.1222G12.1	9	1.58535	-	-	1.81399	-	-	-	-	-							Bruz.10538G2.1	9	1.30934	-	-	1.32954	-	-	-	-	-
Bruz.1241G26.1	9	-	-	-	1.11826	-	-	-	-	-							Bruz.10538G6.1	9	1.11712	-	-	-	-	-	-	-	-
Bruz.12661G6.1	9	-	-	-	-	-	-	1.20313	-	-							Bruz.1053G6.1	9	-	-	-	-	-	-	1.03741	-	-
Bruz.1323G6.1	9	-	-	-	1.05717	-	-	-	-	-							Bruz.10560G2.1	9	1.24623	-	-	1.73866	-	-	-	-	-
Bruz.1358G16.1	9	-	-	-	3.36769	-	-	-	-	-							Bruz.10608G2.1	9	1.20279	-	-	-	-	-	-	-	-
Bruz.1370G24.1	9	-	-	-	1.01123	-	-	-	-	-							Bruz.10672G4.1	9	1.12341	-	-	-	-	-	-	-	-
Bruz.1384G20.1	9	-	-	-	1.32985	-	-	-	-	-							Bruz.10743G2.1	9	-	-	-	-	-	-	2.25067	-	-
Bruz.138G12.1	9	-	-	-	1.27344	-	-	-	-	-							Bruz.10743G4.1	9	-	-	-	1.77718	-	-	1.95275	-	-
Bruz.138G30.1	9	-	-	-	1.68491	-	-	-	-	-							Bruz.107G10.1	9	1.52552	-	-	-	-	-	-	-	-
Bruz.14204G4.1	9	-	-	-	3.27818	-	-	-	-	-							Bruz.1083G8.1	9	1.29955	-	-	-	-	-	-	-	-
Bruz.142G52.1	9	1.19365	-	-	-	-	-	-	-	-							Bruz.10878G2.1	9	-	-	-	1.65639	-	-	1.64037	-	-
Bruz.1450G6.1	9	-	-	-	1.35029	-	-	-	-	-							Bruz.1089G8.1	9	-	-	-	1.1429	-	-	-	-	-
Bruz.1451G10.1	9	-	-	-	2.81662	-	-	-	-	-							Bruz.10976G2.1	9	-	-	-	-	-	-	1.00059	-	-
Bruz.1451G12.1	9	-	-	-	2.08055	-	-	-	-	-							Bruz.10G52.1	9	-	-	-	1.0494	-	-	-	-	-
Bruz.147G4.1	9	-	-	-	1.23892	-	-	-	-	-							Bruz.11018G2.1	9	-	-	-	1.03152	-	-	-	-	-
Bruz.1540G20.1	9	-	-	-	3.56916	-	-	-	-	-							Bruz.1103G8.1	9	-	-	-	2.49448	-	-	2.03952	-	-
Bruz.1547G12.1	9	-	-	-	2.29687	-	-	-	-	-							Bruz.1113G2.1	9	-	-	-	1.9233	-	-	2.60103	-	-
Bruz.15722G4.1	9	-	-	-	-	-	-	1.11375	-	-							Bruz.1115G6.1	9	-	-	-	-	-	-	2.06907	-	-
Bruz.1597G12.1	9	-	-	-	-	-	-	1.04838	-	-							Bruz.1115G8.1	9	-	-	-	-	-	-	1.14561	-	-
Bruz.16004G6.1	9	-	-	-	1.04032	-	-	-	-	-							Bruz.11246G2.1	9	-	-	-	1.09958	-	-	-	-	-
Bruz.1601G8.1	9	-	-	-	-	-	-	1.00254	-	-							Bruz.1126G6.1	9	1.78459	-	-	-	-	-	-	-	-
Bruz.16615G4.1	9	1.49151	-	-	-	-	-	-	-	-							Bruz.1127G16.1	9	1.07565	-	-	-	-	-	-	-	-
Bruz.1679G4.1	9	-	-	-	2.11135	-	-	-	-	-							Bruz.113G20.1	9	-	-	-	1.56817	-	-	1.72257	-	-
Bruz.17299G2.1	9	-	-	-	3.67467	-	-	-	-	-							Bruz.1145G10.1	9	-	-	-	1.47869	-	-	2.10966	-	-
Bruz.1735G12.1	9	1.70272	-	-	1.75202	-	-	-	-	-							Bruz.1157G10.1	9	1.52531	-	-	1.39328	-	-	-	-	-
Bruz.175G10.1	9	-	-	-	-	-	-	1.31723	-	-							Bruz.1158G14.1	9	-	-	-	-	-	-	2.71337	-	-
Bruz.1761G4.1	9	-	-	-	-	-	-	1.0413	-	-							Bruz.1176G4.1	9	2.30797	-	-	-	-	-	-	-	-
Bruz.1772G4.1	9	-	-	-	1.37101	-	-	-	-	-							Bruz.11781G2.1	9	1.32345	-	-	1.29835	-	-	-	-	-
Bruz.1782G2.1	9	-	-	-	1.03283	-	-	-	-	-							Bruz.11894G2.1	9	-	-	-	1.23841	-	-	-	-	-
Bruz.1791G8.1	9	-	-	-	1.05879	-	-	-	-	-							Bruz.118G32.1	9	2.59746	-	-	-	-	-	-	-	-
Bruz.184G2.1	9	-	-	-	1.09041	-	-	-	-	-							Bruz.12034G2.1	9	-	-	-	-	-	-	1.15057	-	-
Bruz.18557G4.1	9	-	-	-	-	-	-	1.1381	-	-							Bruz.1204G10.1	9	-	-	-	3.03885	-	-	-	-	-
Bruz.1867G4.1	9	-	-	-	3.31809	-	-	-	-	-							Bruz.1204G8.1	9	-	-	-	3.733	-	-	-	-	-
Bruz.1882G6.1	9	-	-	-	-	-	-	1.3555	-	-							Bruz.1210G4.1	9	-	-	-	-	-	-	1.152	-	-
Bruz.1942G12.1	9	-	-	-	2.84654	-	-	-	-	-							Bruz.1211G4.1	9	-	-	-	-	-	-	1.47767	-	-
Bruz.197G30.1	9	-	-	-	1.35034	-	-	-	-	-							Bruz.1214G16.1	9	-	-	-	-	-	-	2.05662	-	-
Bruz.2049G10.1	9	-	-	-	3.11247	-	-	-	-	-							Bruz.1221G6.1	9	-	-	-	-	-	-	1.80293	-	-
Bruz.2068G10.1	9	-	-	-	1.34838	-	-	-	-	-							Bruz.1221G8.1	9	-	-	-	-	-	-	1.81537	-	-
Bruz.2069G10.1	9	1.03354	-	-	-	-	-	-	-	-							Bruz.12265G2.1	9	-	-	-	1.04903	-	-	1.15559	-	-
Bruz.20803G4.1	9	-	-	-	-	-	-	1.70098	-	-							Bruz.1236G14.1	9	-	-	-	1.19245	-	-	-	-	-
Bruz.2082G2.1	9	-	-	-	1.01301	-	-	-	-	-							Bruz.1243G2.1	9	1.36943	-	-	-	-	-	-	-	-
Bruz.220G22.1	9	-	-	-	1.22917	-	-	-	-	-							Bruz.12445G2.1	9	1.95874	-	-	-	-	-	-	-	-
Bruz.22152G2.1	9	-	-	-	1.35958	-	-	-	-	-							Bruz.1247G12.1	9	3.12543	-	-	-	-	-	-	-	-
Bruz.226G44.1	9	-	-	-	1.9837	-	-	1.5187	-	-							Bruz.1248G4.1	9	-	-	-	1.22777	-	-	1.00768	-	-
Bruz.22719G2.1	9	-	-	-	-	-	-	2.49682	-	-							Bruz.1254G16.1	9	1.54751	-	-	1.51311	-	-	-	-	-
Bruz.22836G2.1	9	-	-	-	-	-	-	1.52408	-	-							Bruz.1255G18.1	9	1.13364	-	-	-	-	-	-	-	-
Bruz.233G30.1	9	-	-	-	1.83606	-	-	-	-	-							Bruz.1255G20.1	9	1.33261	-	-	1.22602	-	-	-	-	-
Bruz.2369G8.1	9	-	-	-	3.19646	-	-	1.626	-	-							Bruz.1279G14.1	9	-	-	-	1.41782	-	-	-	-	-
Bruz.2404G2.1	9	-	-	-	-	-	-	1.09649	-	-							Bruz.1289G14.1	9	1.48693	-	-	-	-	-	-	-	-
Bruz.241G8.1	9	-	-	-	1.37928	-	-	-	-	-							Bruz.1295G12.1	9	-	-	-	-	-	-	2.84226	-	-
Bruz.244G16.1	9	-	-	-	1.11785	-	-	1.16235	-	-							Bruz.1295G30.1	9	1.14059	-	-	-	-	-	-	-	-
Bruz.2460G8.1	9	-	-	-	1.30035	-	-	-	-	-							Bruz.1299G8.1	9	-	-	-	1.25861	-	-	1.89304	-	-
Bruz.25164G2.1	9	-	-	-	1.03997	-	-	-	-	-							Bruz.12G50.1	9	-	-	-	1.18754	-	-	1.06963	-	-
Bruz.25479G2.1	9	-	-	-	-	-	-	1.22448	-	-							Bruz.1301G22.1	9	-	-	-	2.04508	-	-	1.31374	-	-
Bruz.2593G4.1	9	1.88462	-	-	-	-	-	-	-	-							Bruz.13096G2.1	9	-	-	-	1.21988	-	-	-	-	-
Bruz.2662G12.1	9	-	-	-	7.9025	-	-	-	-	-							Bruz.1314G2.1	9	1.0378	-	-	-	-	-	-	-	-
Bruz.2675G8.1	9	-	-	-	-	-	-	1.32266	-	-							Bruz.131G2.1	9	1.49353	-	-	-	-	-	-	-	-
Bruz.273G20.1	9	-	-	-	5.99833	-	-	-	-	-							Bruz.1329G2.1	9	1.34001	-	-	-	-	-	-	-	-
Bruz.2756G4.1	9	-	-	-	-	-	-	6.2267	-	-							Bruz.1330G4.1	9	-	-	-	1.14061	-	-	-	-	-
Bruz.278G8.1	9	-	-	-	1.20353	-	-	-	-	-							Bruz.1333G14.1	9	-	-	-	1.30176	-	-	-	-	-
Bruz.2905G10.1	9	1.88975	-	-	2.76047	-	-	-	-	-							Bruz.1336G16.1	9	-	-	-	3.09096	-	-	4.09644	-	-
Bruz.290G18.1	9	-	-	-	1.27626	-	-	-	-	-							Bruz.13408G8.1	9	-	-	-	1.79538	-	-	-	-	-
Bruz.2970G4.1	9	-	-	-	2.20722	-	-	-	-	-							Bruz.13460G2.1	9	-	-	-	1.05392	-	-	-	-	-
Bruz.3032G2.1	9	-	-	-	1.05639	-	-	-	-	-							Bruz.13534G4.1	9	1.05707	-	-	-	-	-	-	-	-
Bruz.3094G2.1	9	1.19187	-	-	1.85419	-	-	-	-	-							Bruz.1355G14.1	9	1.21985	-	-	-	-	-	-	-	-
Bruz.31058G2.1	9	-	-	-	5.31502	-	-	-	-	-							Bruz.135G20.1	9	1.92006	-	-	1.05762	-	-	-	-	-
Bruz.3250G6.1	9	-	-	-	2.01461	-	-	1.52608	-	-							Bruz.13612G2.1	9	-	-	-	1.0095	-	-	-	-	-
Bruz.32G4.1	9	-	-	-	-	-	-	1.24396	-	-							Bruz.13615G4.1	9	-	-	-	-	-	-	1.2789	-	-
Bruz.3310G10.1	9	-	-	-	-	-	-	1.38137	-	-							Bruz.1374G18.1	9	-	-	-	1.69409	-	-	2.50209	-	-
Bruz.334G4.1	9	-	-	-	1.05153	-	-	-	-	-							Bruz.1376G16.1	9	-	-	-	-	-	-	1.45429	-	-
Bruz.3367G4.1	9	-	-	-	1.01395	-	-	-	-	-							Bruz.13791G2.1	9	2.40699	-	-	2.30365	-	-	-	-	-
Bruz.3401G6.1	9	-	-	-	3.67065	-	-	-	-	-							Bruz.13827G2.1	9	-	-	-	1.24508	-	-	-	-	-
Bruz.3404G8.1	9	-	-	-	1.6757	-	-	-	-	-							Bruz.13862G2.1	9	-	-	-	5.35697	-	-	-	-	-
Bruz.3433G2.1	9	-	-	-	3.86143	-	-	-	-	-							Bruz.13904G2.1	9	-	-	-	1.00068	-	-	-	-	-
Bruz.347G24.1	9	-	-	-	1.0532	-	-	1.34917	-	-							Bruz.1390G10.1	9	1.19245	-	-	1.78131	-	-	-	-	-
Bruz.3500G4.1	9	-	-	-	-	-	-	1.81622	-	-							Bruz.1390G8.1	9	1.08584	-	-	1.46891	-	-	-	-	-
Bruz.3561G8.1	9	-	-	-	1.28592	-	-	-	-	-							Bruz.1397G2.1	9	2.03116	-	-	-	-	-	-	-	-
Bruz.3654G6.1	9	-	-	-	1.0336	-	-	-	-	-							Bruz.1397G8.1	9	-	-	-	-	-	-	1.20768	-	-
Bruz.3689G16.1	9	-	-	-	1.7503	-	-	-	-	-							Bruz.13992G2.1	9	2.21446	-	-	1.71753	-	-	-	-	-
Bruz.3726G12.1	9	1.73634	-	-	2.15088	-	-	-	-	-							Bruz.13992G4.1	9	1.36558	-	-	-	-	-	-	-	-
Bruz.3747G4.1	9	-	-	-	3.66897	-	-	-	-	-							Bruz.13G2.1	9	-	-	-	-	-	-	1.67909	-	-
Bruz.38041G2.1	9	-	-	-	-	-	-	1.80475	-	-							Bruz.13G26.1	9	-	-	-	1.54021	-	-	1.50691	-	-
Bruz.380G24.1	9	-	-	-	1.83306	-	-	-	-	-							Bruz.13G46.1	9	1.03206	-	-	-	-	-	-	-	-
Bruz.381G22.1	9	1.69406	-	-	1.77605	-	-	-	-	-							Bruz.1416G12.1	9	-	-	-	-	-	-	1.07911	-	-
Bruz.381G4.1	9	-	-	-	-	-	-	1.30785	-	-							Bruz.1416G14.1	9	-	-	-	1.7356	-	-	-	-	-
Bruz.38583G2.1	9	1.30075	-	-	1.10442	-	-	-	-	-							Bruz.1418G24.1	9	-	-	-	1.04839	-	-	-	-	-
Bruz.3860G12.1	9	-	-	-	1.80616	-	-	-	-	-							Bruz.14195G4.1	9	-	-	-	1.24513	-	-	-	-	-
Bruz.390G12.1	9	-	-	-	3.36723	-	-	-	-	-							Bruz.1425G16.1	9	-	-	-	-	-	-	1.02391	-	-
Bruz.39334G2.1	9	-	-	-	2.3482	-	-	1.39092	-	-							Bruz.14375G2.1	9	1.26409	-	-	1.76138	-	-	-	-	-
Bruz.394G18.1	9	-	-	-	5.67499	-	-	-	-	-							Bruz.143G4.1	9	1.02648	-	-	-	-	-	-	-	-
Bruz.4046G4.1	9	-	-	-	2.65585	-	-	-	-	-							Bruz.143G6.1	9	1.27953	-	-	-	-	-	-	-	-
Bruz.4068G6.1	9	-	-	-	1.56724	-	-	-	-	-							Bruz.1441G14.1	9	-	-	-	1.31375	-	-	-	-	-
Bruz.4101G10.1	9	-	-	-	3.14405	-	-	-	-	-							Bruz.145G12.1	9	-	-	-	-	-	-	1.3138	-	-
Bruz.4143G2.1	9	-	-	-	2.81389	-	-	-	-	-							Bruz.145G6.1	9	-	-	-	-	-	-	1.75594	-	-
Bruz.41524G4.1	9	1.00374	-	-	-	-	-	-	-	-							Bruz.1462G10.1	9	-	-	-	-	-	-	1.03747	-	-
Bruz.41992G2.1	9	-	-	-	1.38759	-	-	-	-	-							Bruz.1464G10.1	9	1.90109	-	-	-	-	-	-	-	-
Bruz.42345G2.1	9	-	-	-	3.17081	-	-	-	-	-							Bruz.1469G4.1	9	-	-	-	1.87581	-	-	-	-	-
Bruz.436G2.1	9	-	-	-	4.19446	-	-	-	-	-							Bruz.147G18.1	9	-	-	-	-	-	-	1.47075	-	-
Bruz.4388G8.1	9	-	-	-	1.20982	-	-	-	-	-							Bruz.1486G8.1	9	1.5842	-	-	-	-	-	-	-	-
Bruz.4400G8.1	9	-	-	-	1.40507	-	-	1.14575	-	-							Bruz.1494G24.1	9	-	-	-	5.02924	-	-	-	-	-
Bruz.440G12.1	9	-	-	-	1.44173	-	-	-	-	-							Bruz.1495G18.1	9	-	-	-	1.53752	-	-	-	-	-
Bruz.4496G10.1	9	1.18762	-	-	-	-	-	-	-	-							Bruz.1503G10.1	9	1.33338	-	-	-	-	-	-	-	-
Bruz.4497G2.1	9	1.03509	-	-	1.28548	-	-	-	-	-							Bruz.1513G18.1	9	2.02737	-	-	-	-	-	-	-	-
Bruz.4497G4.1	9	-	-	-	1.2139	-	-	-	-	-							Bruz.1516G8.1	9	-	-	-	1.00576	-	-	1.0348	-	-
Bruz.45271G2.1	9	-	-	-	1.94993	-	-	-	-	-							Bruz.151G24.1	9	1.67989	-	-	-	-	-	-	-	-
Bruz.45874G2.1	9	-	-	-	2.60842	-	-	3.39239	-	-							Bruz.1532G14.1	9	1.99699	-	-	-	-	-	-	-	-
Bruz.4637G10.1	9	1.74714	-	-	-	-	-	-	-	-							Bruz.1533G10.1	9	-	-	-	1.93791	-	-	1.846	-	-
Bruz.46485G2.1	9	-	-	-	3.09472	-	-	3.01769	-	-							Bruz.1534G4.1	9	-	-	-	1.03927	-	-	-	-	-
Bruz.464G32.1	9	1.09893	-	-	-	-	-	-	-	-							Bruz.153G20.1	9	-	-	-	1.37202	-	-	1.47421	-	-
Bruz.4733G6.1	9	-	-	-	1.66963	-	-	-	-	-							Bruz.1540G28.1	9	-	-	-	1.78898	-	-	1.21124	-	-
Bruz.4944G6.1	9	-	-	-	2.11401	-	-	-	-	-							Bruz.1543G2.1	9	1.35607	-	-	-	-	-	-	-	-
Bruz.4982G2.1	9	-	-	-	-	-	-	1.43294	-	-							Bruz.15490G2.1	9	1.47465	-	-	1.00792	-	-	-	-	-
Bruz.49968G2.1	9	-	-	-	1.25131	-	-	-	-	-							Bruz.15536G4.1	9	1.10812	-	-	-	-	-	-	-	-
Bruz.5021G2.1	9	-	-	-	1.58115	-	-	-	-	-							Bruz.15579G2.1	9	1.22346	-	-	1.63396	-	-	-	-	-
Bruz.51347G4.1	9	-	-	-	-	-	-	1.13473	-	-							Bruz.155G18.1	9	-	-	-	2.29613	-	-	2.87064	-	-
Bruz.51407G2.1	9	-	-	-	1.02407	-	-	-	-	-							Bruz.1565G4.1	9	-	-	-	1.4765	-	-	-	-	-
Bruz.52449G2.1	9	-	-	-	1.93157	-	-	-	-	-							Bruz.1566G2.1	9	-	-	-	-	-	-	1.4615	-	-
Bruz.5392G4.1	9	-	-	-	-	-	-	1.33394	-	-							Bruz.1568G16.1	9	1.58585	-	-	1.74607	-	-	-	-	-
Bruz.5479G2.1	9	-	-	-	2.43936	-	-	-	-	-							Bruz.156G8.1	9	-	-	-	1.88524	-	-	2.08331	-	-
Bruz.548G4.1	9	-	-	-	1.02305	-	-	-	-	-							Bruz.1570G22.1	9	1.57905	-	-	-	-	-	-	-	-
Bruz.553G20.1	9	-	-	-	1.1195	-	-	-	-	-							Bruz.15715G2.1	9	-	-	-	1.88376	-	-	-	-	-
Bruz.5652G6.1	9	-	-	-	1.96695	-	-	-	-	-							Bruz.157G34.1	9	1.03595	-	-	-	-	-	-	-	-
Bruz.56607G2.1	9	-	-	-	1.72652	-	-	-	-	-							Bruz.1589G10.1	9	-	-	-	-	-	-	1.11821	-	-
Bruz.5675G6.1	9	1.37851	-	-	1.3169	-	-	-	-	-							Bruz.1590G8.1	9	-	-	-	3.27388	-	-	-	-	-
Bruz.56G8.1	9	1.10885	-	-	1.01417	-	-	-	-	-							Bruz.1595G10.1	9	-	-	-	1.10406	-	-	1.06503	-	-
Bruz.576G32.1	9	-	-	-	1.20061	-	-	-	-	-							Bruz.1595G8.1	9	1.07636	-	-	-	-	-	-	-	-
Bruz.5825G4.1	9	-	-	-	2.13579	-	-	-	-	-							Bruz.15973G2.1	9	-	-	-	1.44597	-	-	2.22854	-	-
Bruz.58953G2.1	9	-	-	-	1.82648	-	-	-	-	-							Bruz.1597G14.1	9	-	-	-	1.94185	-	-	1.88281	-	-
Bruz.62179G2.1	9	-	-	-	2.08569	-	-	-	-	-							Bruz.1597G2.1	9	1.21195	-	-	-	-	-	-	-	-
Bruz.6223G2.1	9	-	-	-	-	-	-	1.76401	-	-							Bruz.159G30.1	9	-	-	-	2.32044	-	-	3.6086	-	-
Bruz.626G14.1	9	-	-	-	1.09232	-	-	-	-	-							Bruz.15G40.1	9	1.6005	-	-	1.81442	-	-	-	-	-
Bruz.6322G10.1	9	-	-	-	1.55064	-	-	-	-	-							Bruz.1602G10.1	9	-	-	-	-	-	-	3.3513	-	-
Bruz.63G28.1	9	1.19099	-	-	1.17713	-	-	-	-	-							Bruz.1602G8.1	9	-	-	-	2.52824	-	-	-	-	-
Bruz.645G12.1	9	-	-	-	1.61044	-	-	-	-	-							Bruz.16052G8.1	9	1.24859	-	-	-	-	-	-	-	-
Bruz.6472G4.1	9	1.1367	-	-	-	-	-	-	-	-							Bruz.1608G10.1	9	-	-	-	1.53432	-	-	1.71032	-	-
Bruz.652G18.1	9	-	-	-	1.62434	-	-	-	-	-							Bruz.1609G4.1	9	-	-	-	1.04712	-	-	-	-	-
Bruz.659G8.1	9	-	-	-	-	-	-	1.39633	-	-							Bruz.1616G22.1	9	1.86663	-	-	-	-	-	-	-	-
Bruz.66G6.1	9	-	-	-	2.08482	-	-	-	-	-							Bruz.162G4.1	9	2.61898	-	-	1.68175	-	-	-	-	-
Bruz.6726G4.1	9	1.18184	-	-	-	-	-	-	-	-							Bruz.1638G20.1	9	-	-	-	-	-	-	2.42238	-	-
Bruz.672G24.1	9	1.27849	-	-	1.70427	-	-	-	-	-							Bruz.1638G22.1	9	1.05816	-	-	1.1667	-	-	-	-	-
Bruz.6841G6.1	9	-	-	-	-	-	-	1.6455	-	-							Bruz.1644G6.1	9	-	-	-	2.69753	-	-	-	-	-
Bruz.6855G4.1	9	-	-	-	-	-	-	1.93329	-	-							Bruz.16453G2.1	9	-	-	-	-	-	-	1.8642	-	-
Bruz.7255G6.1	9	-	-	-	3.37925	-	-	-	-	-							Bruz.1658G4.1	9	1.17148	-	-	-	-	-	-	-	-
Bruz.7277G4.1	9	-	-	-	1.11453	-	-	1.48455	-	-							Bruz.1660G12.1	9	-	-	-	2.1816	-	-	-	-	-
Bruz.736G24.1	9	-	-	-	1.1984	-	-	-	-	-							Bruz.1669G22.1	9	1.00946	-	-	-	-	-	-	-	-
Bruz.737G10.1	9	1.11836	-	-	1.18862	-	-	-	-	-							Bruz.1671G6.1	9	-	-	-	-	-	-	1.23168	-	-
Bruz.74534G2.1	9	-	-	-	1.08425	-	-	-	-	-							Bruz.1681G16.1	9	-	-	-	1.16627	-	-	-	-	-
Bruz.7708G2.1	9	-	-	-	3.02463	-	-	1.88331	-	-							Bruz.1682G2.1	9	1.44123	-	-	1.55439	-	-	-	-	-
Bruz.7803G2.1	9	1.09636	-	-	-	-	-	-	-	-							Bruz.1697G18.1	9	-	-	-	2.58872	-	-	-	-	-
Bruz.792G8.1	9	-	-	-	-	-	-	1.78937	-	-							Bruz.1700G12.1	9	-	-	-	1.53028	-	-	-	-	-
Bruz.8167G2.1	9	-	-	-	1.00058	-	-	-	-	-							Bruz.17018G2.1	9	2.31833	-	-	-	-	-	-	-	-
Bruz.8167G6.1	9	-	-	-	1.15882	-	-	-	-	-							Bruz.170G30.1	9	1.27254	-	-	-	-	-	-	-	-
Bruz.8181G6.1	9	1.42445	-	-	-	-	-	-	-	-							Bruz.1717G6.1	9	-	-	-	1.29864	-	-	2.24838	-	-
Bruz.822G8.1	9	-	-	-	5.46998	-	-	2.12047	-	-							Bruz.1734G2.1	9	-	-	-	1.00158	-	-	-	-	-
Bruz.835G14.1	9	-	-	-	1.25951	-	-	-	-	-							Bruz.1734G6.1	9	-	-	-	1.31127	-	-	1.25757	-	-
Bruz.8380G4.1	9	-	-	-	2.3683	-	-	-	-	-							Bruz.1742G10.1	9	1.25853	-	-	-	-	-	-	-	-
Bruz.8478G2.1	9	-	-	-	2.38728	-	-	-	-	-							Bruz.1742G24.1	9	1.1031	-	-	-	-	-	-	-	-
Bruz.848G18.1	9	-	-	-	1.58219	-	-	-	-	-							Bruz.1755G6.1	9	-	-	-	2.33843	-	-	-	-	-
Bruz.86671G2.1	9	1.15522	-	-	1.04612	-	-	-	-	-							Bruz.1755G8.1	9	-	-	-	2.52349	-	-	2.86886	-	-
Bruz.8693G2.1	9	-	-	-	1.38184	-	-	1.15024	-	-							Bruz.1756G10.1	9	-	-	-	2.25751	-	-	2.52527	-	-
Bruz.8700G4.1	9	-	-	-	3.01068	-	-	-	-	-							Bruz.1758G4.1	9	1.10228	-	-	1.8318	-	-	-	-	-
Bruz.880G10.1	9	-	-	-	1.24386	-	-	-	-	-							Bruz.17618G2.1	9	-	-	-	1.15159	-	-	-	-	-
Bruz.8882G2.1	9	-	-	-	-	-	-	1.33227	-	-							Bruz.1762G2.1	9	1.06541	-	-	-	-	-	-	-	-
Bruz.89G22.1	9	1.58817	-	-	1.74776	-	-	-	-	-							Bruz.1763G10.1	9	-	-	-	1.80115	-	-	1.66549	-	-
Bruz.9023G4.1	9	-	-	-	1.11757	-	-	-	-	-							Bruz.1766G4.1	9	1.00387	-	-	-	-	-	-	-	-
Bruz.904G4.1	9	-	-	-	1.18219	-	-	-	-	-							Bruz.1769G12.1	9	1.48982	-	-	-	-	-	-	-	-
Bruz.920G16.1	9	-	-	-	1.30534	-	-	-	-	-							Bruz.17732G2.1	9	2.12667	-	-	-	-	-	-	-	-
Bruz.9243G6.1	9	-	-	-	1.54475	-	-	1.38029	-	-							Bruz.17792G4.1	9	-	-	-	-	-	-	2.67626	-	-
Bruz.929G28.1	9	-	-	-	1.43001	-	-	-	-	-							Bruz.1799G6.1	9	-	-	-	2.19504	-	-	2.97231	-	-
Bruz.9383G2.1	9	-	-	-	1.19101	-	-	-	-	-							Bruz.18019G4.1	9	1.49945	-	-	-	-	-	-	-	-
Bruz.938G2.1	9	-	-	-	1.07759	-	-	-	-	-							Bruz.18163G2.1	9	1.12787	-	-	-	-	-	-	-	-
Bruz.9423G6.1	9	-	-	-	2.10125	-	-	-	-	-							Bruz.1822G2.1	9	-	-	-	1.11848	-	-	1.03075	-	-
Bruz.944G16.1	9	-	-	-	2.55316	-	-	-	-	-							Bruz.18243G2.1	9	-	-	-	2.22241	-	-	-	-	-
Bruz.94G4.1	9	-	-	-	2.42003	-	-	-	-	-							Bruz.1824G4.1	9	-	-	-	1.00842	-	-	1.90399	-	-
Bruz.9571G2.1	9	-	-	-	1.77162	-	-	-	-	-							Bruz.18289G4.1	9	1.1883	-	-	-	-	-	-	-	-
Bruz.10199G2.1	9	-2.12805	-	-	-	-	-	1.75231	-	-							Bruz.1829G4.1	9	-	-	-	-	-	-	1.46198	-	-
Bruz.1066G10.1	9	-1.04953	-	-	-	-	-	1.14654	-	-							Bruz.1836G2.1	9	1.07683	-	-	-	-	-	-	-	-
Bruz.1142G18.1	9	-2.01779	-	-	-	-	-	2.38491	-	-							Bruz.184G22.1	9	-	-	-	-	-	-	2.92016	-	-
Bruz.1187G4.1	9	2.67882	-	-	-	-	-	-3.09053	-	-							Bruz.1861G8.1	9	-	-	-	1.76651	-	-	-	-	-
Bruz.259G18.1	9	-1.2126	-	-	-	-	-	1.05463	-	-							Bruz.18664G4.1	9	1.45899	-	-	-	-	-	-	-	-
Bruz.2969G12.1	9	1.10315	-	-	-	-	-	-1.17072	-	-							Bruz.18671G2.1	9	1.50461	-	-	-	-	-	-	-	-
Bruz.686G20.1	9	-1.39191	-	-	-	-	-	1.50444	-	-							Bruz.1876G4.1	9	-	-	-	1.18879	-	-	-	-	-
Bruz.8925G2.1	9	-1.28804	-	-	-	-	-	1.46285	-	-							Bruz.1880G2.1	9	1.82137	-	-	-	-	-	-	-	-
Bruz.978G8.1	9	-1.91421	-	-	-	-	-	1.11337	-	-							Bruz.1881G2.1	9	-	-	-	3.09517	-	-	-	-	-
Bruz.10042G2.1	9	-	-	-	-1.73046	-	-	-	-	-							Bruz.1885G8.1	9	-	-	-	1.14839	-	-	1.41375	-	-
Bruz.100G44.1	9	-	-	-	-1.27822	-	-	-	-	-							Bruz.1889G10.1	9	1.22432	-	-	-	-	-	-	-	-
Bruz.10156G8.1	9	-	-	-	-3.55982	-	-	-2.67996	-	-							Bruz.1889G18.1	9	1.76234	-	-	1.73094	-	-	-	-	-
Bruz.10171G4.1	9	-	-	-	-	-	-	-1.25252	-	-							Bruz.1889G20.1	9	1.73285	-	-	1.70143	-	-	-	-	-
Bruz.10459G2.1	9	-1.56338	-	-	-1.26458	-	-	-	-	-							Bruz.1889G4.1	9	1.394	-	-	-	-	-	-	-	-
Bruz.10586G2.1	9	-1.67953	-	-	-4.97003	-	-	-3.28639	-	-							Bruz.1889G6.1	9	1.47553	-	-	-	-	-	-	-	-
Bruz.1068G18.1	9	-	-	-	-	-	-	-1.73573	-	-							Bruz.1893G6.1	9	2.34344	-	-	1.31919	-	-	-	-	-
Bruz.1076G4.1	9	-1.52819	-	-	-1.33201	-	-	-	-	-							Bruz.1895G2.1	9	2.81094	-	-	-	-	-	-	-	-
Bruz.1093G26.1	9	-1.65199	-	-	-2.21083	-	-	-	-	-							Bruz.19070G4.1	9	1.54151	-	-	1.43601	-	-	-	-	-
Bruz.1103G12.1	9	-	-	-	-1.6535	-	-	-	-	-							Bruz.190G10.1	9	-	-	-	1.70492	-	-	-	-	-
Bruz.1121G10.1	9	-1.77523	-	-	-1.93654	-	-	-	-	-							Bruz.1922G2.1	9	-	-	-	3.99277	-	-	2.79654	-	-
Bruz.1159G24.1	9	-1.13986	-	-	-2.01692	-	-	-	-	-							Bruz.194G4.1	9	1.59781	-	-	2.23629	-	-	-	-	-
Bruz.117G40.1	9	-	-	-	-1.04947	-	-	-1.16253	-	-							Bruz.1954G10.1	9	-	-	-	1.07798	-	-	-	-	-
Bruz.11977G2.1	9	-	-	-	-2.48698	-	-	-	-	-							Bruz.1964G6.1	9	-	-	-	1.14684	-	-	-	-	-
Bruz.12290G2.1	9	-1.77312	-	-	-1.70517	-	-	-	-	-							Bruz.1965G4.1	9	1.28154	-	-	-	-	-	-	-	-
Bruz.1246G10.1	9	-	-	-	-2.09672	-	-	-1.2387	-	-							Bruz.19692G2.1	9	4.17103	-	-	-	-	-	-	-	-
Bruz.1246G4.1	9	-1.03873	-	-	-2.24296	-	-	-1.18863	-	-							Bruz.1975G6.1	9	-	-	-	1.70497	-	-	1.93329	-	-
Bruz.12632G2.1	9	-	-	-	-1.77703	-	-	-	-	-							Bruz.19790G2.1	9	1.47462	-	-	-	-	-	-	-	-
Bruz.1282G8.1	9	-	-	-	-2.43396	-	-	-	-	-							Bruz.1979G10.1	9	-	-	-	1.25686	-	-	-	-	-
Bruz.12G48.1	9	-2.79891	-	-	-	-	-	-	-	-							Bruz.197G38.1	9	-	-	-	-	-	-	1.87483	-	-
Bruz.1343G8.1	9	-	-	-	-1.12334	-	-	-	-	-							Bruz.19826G2.1	9	-	-	-	1.19694	-	-	-	-	-
Bruz.13573G4.1	9	-1.38381	-	-	-2.12753	-	-	-	-	-							Bruz.19864G2.1	9	1.43457	-	-	-	-	-	-	-	-
Bruz.1384G2.1	9	-	-	-	-2.3365	-	-	-	-	-							Bruz.1998G6.1	9	1.36717	-	-	1.12744	-	-	-	-	-
Bruz.14019G4.1	9	-1.02979	-	-	-1.24771	-	-	-	-	-							Bruz.199G18.1	9	-	-	-	1.05032	-	-	-	-	-
Bruz.1426G14.1	9	-	-	-	-3.66079	-	-	-	-	-							Bruz.200G12.1	9	-	-	-	2.30938	-	-	2.09941	-	-
Bruz.14630G2.1	9	-	-	-	-1.38272	-	-	-	-	-							Bruz.200G18.1	9	-	-	-	2.17829	-	-	-	-	-
Bruz.14799G2.1	9	-	-	-	-1.08947	-	-	-	-	-							Bruz.20189G6.1	9	2.74356	-	-	-	-	-	-	-	-
Bruz.1514G10.1	9	-	-	-	-1.35599	-	-	-	-	-							Bruz.2018G24.1	9	-	-	-	3.45173	-	-	3.98049	-	-
Bruz.151G10.1	9	-	-	-	-1.31759	-	-	-	-	-							Bruz.2021G18.1	9	1.18129	-	-	1.62036	-	-	-	-	-
Bruz.15280G4.1	9	-	-	-	-1.00559	-	-	-	-	-							Bruz.2025G8.1	9	1.14744	-	-	1.26943	-	-	-	-	-
Bruz.15380G2.1	9	-	-	-	-1.22557	-	-	-	-	-							Bruz.2030G2.1	9	1.87363	-	-	-	-	-	-	-	-
Bruz.1559G14.1	9	-1.16569	-	-	-1.45842	-	-	-	-	-							Bruz.20351G4.1	9	1.38269	-	-	-	-	-	-	-	-
Bruz.15G54.1	9	-	-	-	-1.15423	-	-	-1.07777	-	-							Bruz.20395G4.1	9	-	-	-	3.25068	-	-	-	-	-
Bruz.16253G4.1	9	-1.58179	-	-	-1.77095	-	-	-	-	-							Bruz.2055G2.1	9	-	-	-	2.7067	-	-	2.90838	-	-
Bruz.16367G2.1	9	-	-	-	-	-	-	-1.6923	-	-							Bruz.20647G2.1	9	-	-	-	2.35035	-	-	2.85578	-	-
Bruz.16367G4.1	9	-	-	-	-	-	-	-1.38737	-	-							Bruz.2068G2.1	9	-	-	-	1.58919	-	-	-	-	-
Bruz.16528G4.1	9	-	-	-	-1.13753	-	-	-	-	-							Bruz.20749G2.1	9	1.67514	-	-	1.85759	-	-	-	-	-
Bruz.1711G12.1	9	-	-	-	-1.36443	-	-	-	-	-							Bruz.2089G6.1	9	-	-	-	1.09958	-	-	-	-	-
Bruz.1711G14.1	9	-	-	-	-1.24365	-	-	-	-	-							Bruz.2089G8.1	9	-	-	-	1.12701	-	-	-	-	-
Bruz.17711G2.1	9	-	-	-	-2.32103	-	-	-	-	-							Bruz.208G8.1	9	-	-	-	1.0505	-	-	-	-	-
Bruz.1772G2.1	9	-	-	-	-1.1903	-	-	-	-	-							Bruz.2090G16.1	9	-	-	-	1.04169	-	-	-	-	-
Bruz.17G52.1	9	-1.11863	-	-	-	-	-	-	-	-							Bruz.2098G12.1	9	-	-	-	-	-	-	2.55359	-	-
Bruz.1845G4.1	9	-1.11765	-	-	-1.06459	-	-	-	-	-							Bruz.209G22.1	9	-	-	-	1.14474	-	-	-	-	-
Bruz.185G18.1	9	-	-	-	-1.14675	-	-	-	-	-							Bruz.2100G16.1	9	1.59241	-	-	1.73032	-	-	-	-	-
Bruz.1871G6.1	9	-1.37354	-	-	-1.67755	-	-	-	-	-							Bruz.21044G4.1	9	-	-	-	2.63802	-	-	2.37695	-	-
Bruz.1896G2.1	9	-1.14149	-	-	-	-	-	-	-	-							Bruz.21044G6.1	9	-	-	-	2.5945	-	-	-	-	-
Bruz.191G26.1	9	-2.52297	-	-	-2.20906	-	-	-	-	-							Bruz.210G30.1	9	-	-	-	-	-	-	1.85958	-	-
Bruz.19335G2.1	9	-	-	-	-3.41231	-	-	-	-	-							Bruz.21185G4.1	9	-	-	-	-	-	-	2.51937	-	-
Bruz.197G24.1	9	-1.07502	-	-	-1.03157	-	-	-	-	-							Bruz.2130G10.1	9	-	-	-	1.24262	-	-	1.13022	-	-
Bruz.205G20.1	9	-	-	-	-1.02269	-	-	-	-	-							Bruz.213G10.1	9	-	-	-	1.66133	-	-	1.4369	-	-
Bruz.2078G4.1	9	-	-	-	-1.03649	-	-	-	-	-							Bruz.21416G2.1	9	-	-	-	1.63524	-	-	-	-	-
Bruz.2117G2.1	9	-1.07115	-	-	-1.57599	-	-	-	-	-							Bruz.214G8.1	9	-	-	-	1.18805	-	-	-	-	-
Bruz.2117G20.1	9	-1.41282	-	-	-1.27063	-	-	-	-	-							Bruz.2151G8.1	9	1.4595	-	-	-	-	-	-	-	-
Bruz.21578G6.1	9	-	-	-	-1.178	-	-	-	-	-							Bruz.21601G2.1	9	-	-	-	2.18208	-	-	-	-	-
Bruz.22145G2.1	9	-1.07917	-	-	-	-	-	-	-	-							Bruz.2174G8.1	9	1.16315	-	-	-	-	-	-	-	-
Bruz.22G40.1	9	-	-	-	-1.31832	-	-	-	-	-							Bruz.2181G6.1	9	-	-	-	2.0489	-	-	2.33064	-	-
Bruz.231G14.1	9	-	-	-	-1.09149	-	-	-	-	-							Bruz.21821G2.1	9	2.9751	-	-	-	-	-	-	-	-
Bruz.2375G2.1	9	-	-	-	-1.10496	-	-	-	-	-							Bruz.21837G2.1	9	-	-	-	1.49453	-	-	1.80974	-	-
Bruz.2410G4.1	9	-	-	-	-1.15567	-	-	-	-	-							Bruz.2189G2.1	9	-	-	-	2.97029	-	-	2.59287	-	-
Bruz.242G12.1	9	-	-	-	-1.16551	-	-	-	-	-							Bruz.218G30.1	9	1.11214	-	-	-	-	-	-	-	-
Bruz.2509G6.1	9	-	-	-	-1.02524	-	-	-	-	-							Bruz.218G4.1	9	-	-	-	1.94669	-	-	1.07378	-	-
Bruz.251G10.1	9	-	-	-	-2.64437	-	-	-	-	-							Bruz.21933G2.1	9	1.46326	-	-	1.53396	-	-	-	-	-
Bruz.2540G12.1	9	-	-	-	-2.89315	-	-	-	-	-							Bruz.2212G22.1	9	1.55183	-	-	-	-	-	-	-	-
Bruz.25796G2.1	9	-1.84815	-	-	-1.23906	-	-	-	-	-							Bruz.2215G10.1	9	1.61831	-	-	-	-	-	-	-	-
Bruz.25948G2.1	9	-1.04289	-	-	-1.12034	-	-	-	-	-							Bruz.223G24.1	9	-	-	-	-	-	-	1.78238	-	-
Bruz.2602G4.1	9	-	-	-	-1.68306	-	-	-	-	-							Bruz.2250G4.1	9	-	-	-	1.00886	-	-	1.05556	-	-
Bruz.26204G2.1	9	-	-	-	-1.90324	-	-	-	-	-							Bruz.2258G2.1	9	1.37571	-	-	-	-	-	-	-	-
Bruz.2642G16.1	9	-	-	-	-4.79979	-	-	-	-	-							Bruz.2262G14.1	9	1.10356	-	-	-	-	-	-	-	-
Bruz.2660G4.1	9	-	-	-	-1.48196	-	-	-	-	-							Bruz.2263G8.1	9	1.25208	-	-	-	-	-	-	-	-
Bruz.266G16.1	9	-1.20888	-	-	-	-	-	-	-	-							Bruz.2280G6.1	9	-	-	-	-	-	-	1.28671	-	-
Bruz.2670G6.1	9	-1.14397	-	-	-	-	-	-	-	-							Bruz.22834G2.1	9	-	-	-	1.47637	-	-	1.35669	-	-
Bruz.2695G10.1	9	-	-	-	-1.07081	-	-	-	-	-							Bruz.228G46.1	9	-	-	-	1.42006	-	-	1.26454	-	-
Bruz.26G44.1	9	-	-	-	-1.42616	-	-	-1.12036	-	-							Bruz.230G22.1	9	-	-	-	2.90685	-	-	1.6028	-	-
Bruz.27265G2.1	9	-	-	-	-2.30869	-	-	-	-	-							Bruz.23126G2.1	9	1.60726	-	-	-	-	-	-	-	-
Bruz.2790G4.1	9	-1.40608	-	-	-1.26119	-	-	-	-	-							Bruz.2317G12.1	9	-	-	-	-	-	-	2.43175	-	-
Bruz.27962G2.1	9	-	-	-	-3.50021	-	-	-	-	-							Bruz.2319G2.1	9	-	-	-	1.28335	-	-	-	-	-
Bruz.2871G10.1	9	-	-	-	-4.20824	-	-	-	-	-							Bruz.2334G6.1	9	1.40186	-	-	1.86706	-	-	-	-	-
Bruz.2889G6.1	9	-1.02414	-	-	-1.0615	-	-	-	-	-							Bruz.2348G10.1	9	-	-	-	2.01816	-	-	-	-	-
Bruz.2897G6.1	9	-1.38044	-	-	-	-	-	-	-	-							Bruz.234G28.1	9	-	-	-	1.10201	-	-	-	-	-
Bruz.28G42.1	9	-	-	-	-1.1534	-	-	-	-	-							Bruz.2351G14.1	9	-	-	-	2.48064	-	-	-	-	-
Bruz.2G34.1	9	-	-	-	-2.62167	-	-	-	-	-							Bruz.2351G16.1	9	-	-	-	1.92899	-	-	-	-	-
Bruz.300G24.1	9	-	-	-	-3.3134	-	-	-	-	-							Bruz.2367G10.1	9	-	-	-	1.18537	-	-	-	-	-
Bruz.3035G14.1	9	-	-	-	-3.53549	-	-	-	-	-							Bruz.236G22.1	9	1.15394	-	-	-	-	-	-	-	-
Bruz.303G42.1	9	-	-	-	-3.50525	-	-	-	-	-							Bruz.23775G2.1	9	1.05112	-	-	-	-	-	-	-	-
Bruz.31752G2.1	9	-	-	-	-2.40729	-	-	-	-	-							Bruz.237G2.1	9	-	-	-	1.42368	-	-	1.19037	-	-
Bruz.3198G2.1	9	-	-	-	-1.22982	-	-	-	-	-							Bruz.2392G6.1	9	2.55567	-	-	-	-	-	-	-	-
Bruz.31996G4.1	9	-	-	-	-5.9166	-	-	-	-	-							Bruz.2394G12.1	9	-	-	-	-	-	-	1.26318	-	-
Bruz.322G10.1	9	-1.0934	-	-	-1.06102	-	-	-	-	-							Bruz.239G36.1	9	-	-	-	2.36032	-	-	2.31141	-	-
Bruz.3231G2.1	9	-1.378	-	-	-2.49389	-	-	-	-	-							Bruz.24123G2.1	9	1.68678	-	-	-	-	-	-	-	-
Bruz.325G34.1	9	-	-	-	-1.41984	-	-	-	-	-							Bruz.2413G2.1	9	1.08605	-	-	-	-	-	-	-	-
Bruz.3296G2.1	9	-1.17234	-	-	-1.83953	-	-	-	-	-							Bruz.241G16.1	9	1.15092	-	-	-	-	-	-	-	-
Bruz.3384G14.1	9	-2.6544	-	-	-1.37224	-	-	-	-	-							Bruz.241G2.1	9	-	-	-	-	-	-	1.19862	-	-
Bruz.33987G2.1	9	-	-	-	-1.59228	-	-	-	-	-							Bruz.241G20.1	9	-	-	-	1.50303	-	-	-	-	-
Bruz.3470G8.1	9	-	-	-	-1.68265	-	-	-	-	-							Bruz.2428G4.1	9	1.31897	-	-	1.08814	-	-	-	-	-
Bruz.34752G4.1	9	-	-	-	-1.90615	-	-	-	-	-							Bruz.24292G2.1	9	1.11578	-	-	-	-	-	-	-	-
Bruz.35208G2.1	9	-	-	-	-3.41015	-	-	-	-	-							Bruz.242G14.1	9	-	-	-	-	-	-	1.02237	-	-
Bruz.35419G2.1	9	-5.29352	-	-	-4.57774	-	-	-	-	-							Bruz.2430G2.1	9	-	-	-	1.00382	-	-	-	-	-
Bruz.356G22.1	9	-	-	-	-1.8994	-	-	-	-	-							Bruz.243G36.1	9	1.21523	-	-	-	-	-	-	-	-
Bruz.35G56.1	9	-1.52111	-	-	-1.2341	-	-	-	-	-							Bruz.24442G2.1	9	1.58641	-	-	1.21465	-	-	-	-	-
Bruz.35G6.1	9	-1.57076	-	-	-	-	-	-	-	-							Bruz.2455G16.1	9	1.73619	-	-	-	-	-	-	-	-
Bruz.361G14.1	9	-	-	-	-1.88635	-	-	-	-	-							Bruz.24584G2.1	9	-	-	-	-	-	-	3.04944	-	-
Bruz.379G36.1	9	-	-	-	-1.17197	-	-	-	-	-							Bruz.2465G12.1	9	-	-	-	1.80727	-	-	-	-	-
Bruz.3800G6.1	9	-	-	-	-1.1425	-	-	-	-	-							Bruz.2485G6.1	9	1.65708	-	-	1.75982	-	-	-	-	-
Bruz.3832G4.1	9	-	-	-	-1.98789	-	-	-	-	-							Bruz.2485G8.1	9	1.81022	-	-	1.78037	-	-	-	-	-
Bruz.3840G8.1	9	-	-	-	-2.85466	-	-	-	-	-							Bruz.2499G2.1	9	1.2845	-	-	1.60461	-	-	-	-	-
Bruz.385G26.1	9	-	-	-	-2.74734	-	-	-	-	-							Bruz.2504G20.1	9	1.45351	-	-	-	-	-	-	-	-
Bruz.38695G2.1	9	-	-	-	-1.07334	-	-	-	-	-							Bruz.2515G10.1	9	-	-	-	1.31824	-	-	1.876	-	-
Bruz.386G8.1	9	-1.45037	-	-	-	-	-	-	-	-							Bruz.2515G4.1	9	1.06671	-	-	1.27157	-	-	-	-	-
Bruz.388G26.1	9	-	-	-	-3.64204	-	-	-2.63039	-	-							Bruz.2523G4.1	9	-	-	-	1.04165	-	-	-	-	-
Bruz.3912G2.1	9	-	-	-	-2.59507	-	-	-2.8889	-	-							Bruz.25252G2.1	9	-	-	-	2.10461	-	-	-	-	-
Bruz.3921G4.1	9	-	-	-	-4.10032	-	-	-	-	-							Bruz.2538G8.1	9	2.26116	-	-	-	-	-	-	-	-
Bruz.39799G4.1	9	-4.55178	-	-	-4.28407	-	-	-	-	-							Bruz.2547G6.1	9	1.06197	-	-	-	-	-	-	-	-
Bruz.40305G2.1	9	-1.65772	-	-	-	-	-	-	-	-							Bruz.254G18.1	9	1.49939	-	-	-	-	-	-	-	-
Bruz.404G2.1	9	-1.34189	-	-	-	-	-	-	-	-							Bruz.2550G6.1	9	1.15575	-	-	-	-	-	-	-	-
Bruz.409G4.1	9	-	-	-	-	-	-	-3.7698	-	-							Bruz.255G4.1	9	1.58227	-	-	-	-	-	-	-	-
Bruz.413G30.1	9	-	-	-	-1.28985	-	-	-	-	-							Bruz.2561G2.1	9	1.32688	-	-	-	-	-	-	-	-
Bruz.413G38.1	9	-	-	-	-2.44309	-	-	-2.52732	-	-							Bruz.25654G2.1	9	-	-	-	3.16584	-	-	-	-	-
Bruz.4143G14.1	9	-	-	-	-1.14503	-	-	-	-	-							Bruz.2565G6.1	9	1.05639	-	-	-	-	-	-	-	-
Bruz.4237G8.1	9	-	-	-	-2.0944	-	-	-	-	-							Bruz.25666G4.1	9	1.35666	-	-	-	-	-	-	-	-
Bruz.4259G8.1	9	-1.30668	-	-	-	-	-	-	-	-							Bruz.256G32.1	9	-	-	-	1.077	-	-	-	-	-
Bruz.429G22.1	9	-	-	-	-1.41906	-	-	-	-	-							Bruz.2611G2.1	9	-	-	-	1.26606	-	-	-	-	-
Bruz.429G26.1	9	-1.19111	-	-	-	-	-	-	-	-							Bruz.26133G2.1	9	1.05594	-	-	-	-	-	-	-	-
Bruz.441G30.1	9	-2.52106	-	-	-1.9193	-	-	-	-	-							Bruz.26207G2.1	9	-	-	-	1.21439	-	-	-	-	-
Bruz.44774G2.1	9	-	-	-	-1.64328	-	-	-	-	-							Bruz.26228G2.1	9	1.33171	-	-	-	-	-	-	-	-
Bruz.4526G2.1	9	-1.63796	-	-	-1.41097	-	-	-	-	-							Bruz.26253G2.1	9	1.18214	-	-	-	-	-	-	-	-
Bruz.4563G6.1	9	-	-	-	-1.76016	-	-	-	-	-							Bruz.262G46.1	9	-	-	-	1.22373	-	-	1.04927	-	-
Bruz.45G24.1	9	-1.01932	-	-	-	-	-	-	-	-							Bruz.2639G8.1	9	1.20431	-	-	-	-	-	-	-	-
Bruz.46132G2.1	9	-	-	-	-	-	-	-3.71394	-	-							Bruz.263G48.1	9	1.18765	-	-	-	-	-	-	-	-
Bruz.46238G2.1	9	-	-	-	-1.20197	-	-	-	-	-							Bruz.26415G2.1	9	1.90586	-	-	-	-	-	-	-	-
Bruz.4685G2.1	9	-	-	-	-2.36081	-	-	-	-	-							Bruz.265G6.1	9	-	-	-	2.72169	-	-	-	-	-
Bruz.4725G12.1	9	-	-	-	-2.99157	-	-	-	-	-							Bruz.2667G2.1	9	1.09916	-	-	-	-	-	-	-	-
Bruz.477G10.1	9	-1.01042	-	-	-	-	-	-	-	-							Bruz.2669G8.1	9	1.37055	-	-	1.13441	-	-	-	-	-
Bruz.4795G6.1	9	-3.75661	-	-	-3.04917	-	-	-	-	-							Bruz.266G18.1	9	2.28838	-	-	-	-	-	-	-	-
Bruz.4850G6.1	9	-	-	-	-2.89196	-	-	-	-	-							Bruz.26883G2.1	9	1.27454	-	-	-	-	-	-	-	-
Bruz.4979G10.1	9	-	-	-	-2.90818	-	-	-	-	-							Bruz.2691G2.1	9	1.40793	-	-	-	-	-	-	-	-
Bruz.501G12.1	9	-	-	-	-	-	-	-1.39204	-	-							Bruz.2696G6.1	9	-	-	-	1.27472	-	-	-	-	-
Bruz.5050G8.1	9	-1.06798	-	-	-	-	-	-	-	-							Bruz.26977G2.1	9	1.67851	-	-	-	-	-	-	-	-
Bruz.51446G2.1	9	-	-	-	-2.692	-	-	-	-	-							Bruz.26G26.1	9	1.49241	-	-	-	-	-	-	-	-
Bruz.51G10.1	9	-1.06679	-	-	-1.06004	-	-	-	-	-							Bruz.26G4.1	9	-	-	-	2.03457	-	-	-	-	-
Bruz.524G10.1	9	-1.00631	-	-	-	-	-	-	-	-							Bruz.2709G2.1	9	-	-	-	-	-	-	1.5153	-	-
Bruz.5298G8.1	9	-	-	-	-	-	-	-1.30624	-	-							Bruz.2709G4.1	9	1.00935	-	-	-	-	-	-	-	-
Bruz.5379G4.1	9	-1.12051	-	-	-	-	-	-	-	-							Bruz.2715G12.1	9	1.011	-	-	-	-	-	-	-	-
Bruz.5389G6.1	9	-	-	-	-1.22382	-	-	-	-	-							Bruz.2715G14.1	9	1.04327	-	-	-	-	-	-	-	-
Bruz.55231G2.1	9	-1.91841	-	-	-2.70418	-	-	-	-	-							Bruz.271G10.1	9	-	-	-	2.69894	-	-	-	-	-
Bruz.5690G2.1	9	-1.57542	-	-	-	-	-	-	-	-							Bruz.271G26.1	9	1.27587	-	-	-	-	-	-	-	-
Bruz.5722G2.1	9	-	-	-	-5.14565	-	-	-3.27856	-	-							Bruz.2720G4.1	9	1.04646	-	-	-	-	-	-	-	-
Bruz.5950G4.1	9	-	-	-	-2.21714	-	-	-	-	-							Bruz.27265G2.1	9	-	-	-	1.32703	-	-	-	-	-
Bruz.600G8.1	9	-	-	-	-1.24211	-	-	-	-	-							Bruz.2726G4.1	9	4.90745	-	-	-	-	-	-	-	-
Bruz.603G10.1	9	-1.13666	-	-	-1.18161	-	-	-	-	-							Bruz.2735G16.1	9	1.16886	-	-	-	-	-	-	-	-
Bruz.6095G2.1	9	-1.58337	-	-	-2.11169	-	-	-	-	-							Bruz.2740G6.1	9	1.17851	-	-	1.82799	-	-	-	-	-
Bruz.6115G2.1	9	-1.77464	-	-	-	-	-	-	-	-							Bruz.2753G14.1	9	-	-	-	2.30274	-	-	-	-	-
Bruz.6131G2.1	9	-	-	-	-1.15491	-	-	-	-	-							Bruz.275G24.1	9	-	-	-	-	-	-	2.64877	-	-
Bruz.61766G2.1	9	-	-	-	-3.88353	-	-	-	-	-							Bruz.276G22.1	9	-	-	-	1.13262	-	-	-	-	-
Bruz.625G2.1	9	-2.15178	-	-	-2.72542	-	-	-	-	-							Bruz.27814G2.1	9	2.35211	-	-	2.1065	-	-	-	-	-
Bruz.625G4.1	9	-1.41704	-	-	-1.75808	-	-	-	-	-							Bruz.27817G2.1	9	1.44653	-	-	-	-	-	-	-	-
Bruz.633G24.1	9	-	-	-	-1.15075	-	-	-	-	-							Bruz.2783G6.1	9	-	-	-	-	-	-	1.00458	-	-
Bruz.63443G2.1	9	-	-	-	-1.78361	-	-	-	-	-							Bruz.278G14.1	9	1.00937	-	-	1.32601	-	-	-	-	-
Bruz.6363G2.1	9	-1.01356	-	-	-	-	-	-	-	-							Bruz.278G38.1	9	-	-	-	1.24026	-	-	-	-	-
Bruz.6476G2.1	9	-1.97861	-	-	-3.20339	-	-	-	-	-							Bruz.27962G2.1	9	3.89025	-	-	-	-	-	-	-	-
Bruz.6476G4.1	9	-1.92436	-	-	-3.42599	-	-	-	-	-							Bruz.2802G6.1	9	1.23097	-	-	1.01404	-	-	-	-	-
Bruz.64G26.1	9	-	-	-	-1.2199	-	-	-	-	-							Bruz.280G12.1	9	-	-	-	1.83001	-	-	1.55669	-	-
Bruz.6520G6.1	9	-1.34521	-	-	-1.394	-	-	-	-	-							Bruz.2812G12.1	9	-	-	-	-	-	-	2.26581	-	-
Bruz.664G10.1	9	-	-	-	-3.66131	-	-	-	-	-							Bruz.2812G16.1	9	-	-	-	-	-	-	1.55875	-	-
Bruz.664G2.1	9	-	-	-	-4.11994	-	-	-	-	-							Bruz.28299G2.1	9	-	-	-	4.78379	-	-	-	-	-
Bruz.664G4.1	9	-	-	-	-3.99462	-	-	-	-	-							Bruz.2850G4.1	9	-	-	-	-	-	-	2.89096	-	-
Bruz.664G8.1	9	-	-	-	-4.0505	-	-	-	-	-							Bruz.2850G8.1	9	-	-	-	-	-	-	3.11379	-	-
Bruz.668G16.1	9	-	-	-	-1.33214	-	-	-	-	-							Bruz.2852G12.1	9	1.07027	-	-	-	-	-	-	-	-
Bruz.66921G2.1	9	-	-	-	-1.77318	-	-	-	-	-							Bruz.2852G14.1	9	1.05215	-	-	-	-	-	-	-	-
Bruz.692G8.1	9	-	-	-	-3.59743	-	-	-3.14649	-	-							Bruz.2852G18.1	9	-	-	-	2.37076	-	-	2.71873	-	-
Bruz.69G24.1	9	-	-	-	-1.99477	-	-	-	-	-							Bruz.28531G2.1	9	1.20272	-	-	-	-	-	-	-	-
Bruz.7075G2.1	9	-1.48582	-	-	-2.18543	-	-	-	-	-							Bruz.2874G2.1	9	1.1609	-	-	-	-	-	-	-	-
Bruz.70G28.1	9	-1.42021	-	-	-1.13906	-	-	-	-	-							Bruz.2879G16.1	9	1.08469	-	-	-	-	-	-	-	-
Bruz.723G12.1	9	-1.01396	-	-	-1.2053	-	-	-	-	-							Bruz.287G12.1	9	1.05548	-	-	-	-	-	-	-	-
Bruz.752G22.1	9	-	-	-	-1.13521	-	-	-	-	-							Bruz.2889G6.1	9	1.60096	-	-	1.26925	-	-	-	-	-
Bruz.7667G4.1	9	-	-	-	-1.42838	-	-	-	-	-							Bruz.28G60.1	9	-	-	-	2.19452	-	-	2.39043	-	-
Bruz.7750G4.1	9	-	-	-	-1.63909	-	-	-	-	-							Bruz.28G66.1	9	-	-	-	1.7264	-	-	-	-	-
Bruz.785G26.1	9	-1.10864	-	-	-1.28304	-	-	-	-	-							Bruz.2914G10.1	9	-	-	-	1.15415	-	-	-	-	-
Bruz.792G22.1	9	-	-	-	-1.09753	-	-	-	-	-							Bruz.2914G6.1	9	-	-	-	1.05139	-	-	-	-	-
Bruz.8347G2.1	9	-	-	-	-1.62769	-	-	-	-	-							Bruz.2918G4.1	9	1.58024	-	-	-	-	-	-	-	-
Bruz.835G28.1	9	-	-	-	-2.17302	-	-	-	-	-							Bruz.291G16.1	9	-	-	-	1.20929	-	-	-	-	-
Bruz.8449G4.1	9	-1.20851	-	-	-1.25182	-	-	-	-	-							Bruz.291G40.1	9	-	-	-	1.18979	-	-	-	-	-
Bruz.913G4.1	9	-1.23345	-	-	-	-	-	-	-	-							Bruz.29463G2.1	9	-	-	-	1.1012	-	-	-	-	-
Bruz.9258G2.1	9	-1.32921	-	-	-2.17633	-	-	-	-	-							Bruz.2962G10.1	9	-	-	-	-	-	-	2.24411	-	-
Bruz.966G4.1	9	-	-	-	-1.15924	-	-	-	-	-							Bruz.296G6.1	9	-	-	-	-	-	-	1.28028	-	-
Bruz.1000G14.1	17	-	-	-	-	-	-	-	2.6038	-							Bruz.2970G4.1	9	1.93935	-	-	-	-	-	-	-	-
Bruz.1007G6.1	17	-	-	-	-	-	-	-	1.66735	-							Bruz.29725G2.1	9	1.35647	-	-	-	-	-	-	-	-
Bruz.10206G10.1	17	-	-	-	-	-	-	-	1.74039	-							Bruz.2976G10.1	9	-	-	-	1.43065	-	-	-	-	-
Bruz.10206G4.1	17	-	-	-	-	1.36917	-	-	1.26105	-							Bruz.2976G14.1	9	-	-	-	-	-	-	1.15802	-	-
Bruz.1021G10.1	17	-	-	-	-	1.82486	-	-	-	-							Bruz.2977G6.1	9	-	-	-	2.18372	-	-	-	-	-
Bruz.1021G8.1	17	-	-	-	-	2.1829	-	-	1.00433	-							Bruz.2977G8.1	9	-	-	-	2.18835	-	-	-	-	-
Bruz.102G30.1	17	-	-	-	-	-	-	-	1.36676	-							Bruz.29844G4.1	9	-	-	-	-	-	-	2.61723	-	-
Bruz.1035G10.1	17	-	-	-	-	1.42449	-	-	1.34186	-							Bruz.298G32.1	9	-	-	-	-	-	-	1.39652	-	-
Bruz.1035G6.1	17	-	-	-	-	1.30762	-	-	1.19302	-							Bruz.29974G2.1	9	-	-	-	2.14008	-	-	3.05369	-	-
Bruz.1035G8.1	17	-	-	-	-	1.39516	-	-	-	-							Bruz.299G4.1	9	1.43466	-	-	-	-	-	-	-	-
Bruz.1037G2.1	17	-	-	-	-	1.50613	-	-	1.32596	-							Bruz.30041G2.1	9	-	-	-	1.71872	-	-	-	-	-
Bruz.1037G4.1	17	-	-	-	-	2.25638	-	-	1.39107	-							Bruz.3004G8.1	9	2.58607	-	-	-	-	-	-	-	-
Bruz.10380G4.1	17	-	-	-	-	1.25232	-	-	1.06108	-							Bruz.301G4.1	9	1.15332	-	-	1.33954	-	-	-	-	-
Bruz.103G12.1	17	-	-	-	-	-	-	-	2.25861	-							Bruz.3021G8.1	9	1.55341	-	-	1.42355	-	-	-	-	-
Bruz.103G28.1	17	-	-	-	-	2.01045	-	-	-	-							Bruz.3022G2.1	9	1.46857	-	-	-	-	-	-	-	-
Bruz.10420G8.1	17	-	-	-	-	2.43734	-	-	2.17404	-							Bruz.3026G8.1	9	1.08536	-	-	-	-	-	-	-	-
Bruz.1047G6.1	17	-	-	-	-	3.09523	-	-	2.85477	-							Bruz.302G28.1	9	1.02701	-	-	-	-	-	-	-	-
Bruz.10541G2.1	17	-	-	-	-	1.51391	-	-	-	-							Bruz.302G32.1	9	-	-	-	1.33275	-	-	1.2775	-	-
Bruz.105G24.1	17	-	-	-	-	-	-	-	1.19322	-							Bruz.30304G2.1	9	1.26724	-	-	-	-	-	-	-	-
Bruz.10649G2.1	17	-	-	-	-	-	-	-	1.39533	-							Bruz.3030G2.1	9	1.32115	-	-	-	-	-	-	-	-
Bruz.1064G12.1	17	-	-	-	-	1.23958	-	-	1.13513	-							Bruz.3037G2.1	9	-	-	-	-	-	-	2.3742	-	-
Bruz.1064G24.1	17	-	-	-	-	1.60825	-	-	-	-							Bruz.3042G6.1	9	1.08	-	-	-	-	-	-	-	-
Bruz.1066G6.1	17	-	-	-	-	2.00297	-	-	1.58601	-							Bruz.3059G2.1	9	1.49289	-	-	-	-	-	-	-	-
Bruz.1067G18.1	17	-	-	-	-	-	-	-	1.73166	-							Bruz.3078G2.1	9	1.21306	-	-	1.00517	-	-	-	-	-
Bruz.106G8.1	17	-	-	-	-	-	-	-	1.33836	-							Bruz.307G28.1	9	-	-	-	1.73503	-	-	-	-	-
Bruz.1073G16.1	17	-	-	-	-	-	-	-	1.05833	-							Bruz.307G4.1	9	-	-	-	2.61129	-	-	-	-	-
Bruz.10785G2.1	17	-	-	-	-	4.13114	-	-	-	-							Bruz.30829G2.1	9	-	-	-	-	-	-	1.16758	-	-
Bruz.107G10.1	17	-	-	-	-	1.59255	-	-	-	-							Bruz.3086G10.1	9	-	-	-	3.62458	-	-	2.84457	-	-
Bruz.1086G2.1	17	-	-	-	-	-	-	-	1.78552	-							Bruz.3093G4.1	9	-	-	-	1.20991	-	-	1.65839	-	-
Bruz.1089G20.1	17	-	-	-	-	-	-	-	1.09185	-							Bruz.3096G14.1	9	-	-	-	-	-	-	1.61032	-	-
Bruz.1095G20.1	17	-	-	-	-	-	-	-	1.922	-							Bruz.3096G16.1	9	-	-	-	1.34122	-	-	1.071	-	-
Bruz.10G18.1	17	-	-	-	-	-	-	-	1.6543	-							Bruz.30G40.1	9	-	-	-	2.94311	-	-	-	-	-
Bruz.11021G2.1	17	-	-	-	-	1.62508	-	-	1.15696	-							Bruz.3102G6.1	9	1.2668	-	-	-	-	-	-	-	-
Bruz.1107G4.1	17	-	-	-	-	1.40924	-	-	-	-							Bruz.3108G14.1	9	1.06525	-	-	-	-	-	-	-	-
Bruz.1112G2.1	17	-	-	-	-	1.53938	-	-	-	-							Bruz.3109G14.1	9	1.04462	-	-	-	-	-	-	-	-
Bruz.111G6.1	17	-	-	-	-	1.09184	-	-	-	-							Bruz.3114G6.1	9	-	-	-	-	-	-	1.76761	-	-
Bruz.11259G4.1	17	-	-	-	-	3.74968	-	-	-	-							Bruz.3115G12.1	9	-	-	-	1.3114	-	-	-	-	-
Bruz.11260G6.1	17	-	-	-	-	-	-	-	2.69971	-							Bruz.31174G2.1	9	-	-	-	2.53895	-	-	1.69066	-	-
Bruz.1140G2.1	17	-	-	-	-	-	-	-	1.19846	-							Bruz.31262G2.1	9	-	-	-	2.89884	-	-	-	-	-
Bruz.1143G12.1	17	-	-	-	-	1.62267	-	-	1.25404	-							Bruz.3138G6.1	9	-	-	-	1.34978	-	-	1.89444	-	-
Bruz.1143G8.1	17	-	-	-	-	1.30871	-	-	-	-							Bruz.3140G6.1	9	1.6089	-	-	-	-	-	-	-	-
Bruz.1149G18.1	17	-	1.08365	-	-	1.05051	-	-	-	-							Bruz.3143G14.1	9	-	-	-	1.35453	-	-	1.56739	-	-
Bruz.116G2.1	17	-	-	-	-	1.34256	-	-	-	-							Bruz.3143G2.1	9	1.02921	-	-	-	-	-	-	-	-
Bruz.1173G10.1	17	-	1.69268	-	-	2.51136	-	-	-	-							Bruz.3148G12.1	9	-	-	-	-	-	-	1.59633	-	-
Bruz.117G34.1	17	-	-	-	-	1.27846	-	-	-	-							Bruz.31527G2.1	9	-	-	-	-	-	-	3.26096	-	-
Bruz.11836G2.1	17	-	-	-	-	1.13509	-	-	-	-							Bruz.3163G2.1	9	-	-	-	1.29917	-	-	-	-	-
Bruz.11841G2.1	17	-	-	-	-	-	-	-	1.47204	-							Bruz.31726G2.1	9	1.90009	-	-	-	-	-	-	-	-
Bruz.11842G2.1	17	-	-	-	-	1.85449	-	-	-	-							Bruz.3177G10.1	9	1.44882	-	-	-	-	-	-	-	-
Bruz.11875G4.1	17	-	-	-	-	-	-	-	2.47566	-							Bruz.317G32.1	9	-	-	-	1.60918	-	-	1.65845	-	-
Bruz.11915G2.1	17	-	-	-	-	2.96277	-	-	-	-							Bruz.3180G6.1	9	1.32583	-	-	-	-	-	-	-	-
Bruz.1198G8.1	17	-	-	-	-	1.80157	-	-	1.68671	-							Bruz.3181G2.1	9	-	-	-	-	-	-	2.13252	-	-
Bruz.11G14.1	17	-	-	-	-	3.52044	-	-	2.76015	-							Bruz.318G22.1	9	-	-	-	1.19328	-	-	-	-	-
Bruz.12003G4.1	17	-	-	-	-	1.72279	-	-	-	-							Bruz.31903G2.1	9	1.04322	-	-	-	-	-	-	-	-
Bruz.12065G4.1	17	-	-	-	-	-	-	-	2.12744	-							Bruz.319G20.1	9	-	-	-	-	-	-	1.72934	-	-
Bruz.12082G4.1	17	-	-	-	-	-	-	-	2.3075	-							Bruz.319G32.1	9	-	-	-	-	-	-	1.15281	-	-
Bruz.12258G2.1	17	-	-	-	-	1.92714	-	-	1.08951	-							Bruz.31G10.1	9	-	-	-	3.71344	-	-	-	-	-
Bruz.1226G10.1	17	-	-	-	-	1.704	-	-	-	-							Bruz.3219G12.1	9	1.7619	-	-	-	-	-	-	-	-
Bruz.1226G6.1	17	-	-	-	-	1.72273	-	-	1.05921	-							Bruz.32207G2.1	9	-	-	-	1.27136	-	-	1.71538	-	-
Bruz.1228G2.1	17	-	-	-	-	-	-	-	1.20928	-							Bruz.3225G10.1	9	-	-	-	1.03297	-	-	-	-	-
Bruz.12369G4.1	17	-	-	-	-	-	-	-	1.19817	-							Bruz.3227G2.1	9	-	-	-	1.24707	-	-	-	-	-
Bruz.1236G16.1	17	-	-	-	-	-	-	-	1.05182	-							Bruz.3228G8.1	9	-	-	-	1.54431	-	-	-	-	-
Bruz.1240G6.1	17	-	-	-	-	-	-	-	1.55533	-							Bruz.3231G8.1	9	-	-	-	1.4786	-	-	2.30122	-	-
Bruz.12430G2.1	17	-	-	-	-	-	-	-	1.64778	-							Bruz.32574G4.1	9	-	-	-	2.082	-	-	1.9739	-	-
Bruz.1244G12.1	17	-	-	-	-	1.8997	-	-	-	-							Bruz.325G24.1	9	-	-	-	1.16525	-	-	-	-	-
Bruz.125G18.1	17	-	-	-	-	-	-	-	2.11596	-							Bruz.3272G8.1	9	-	-	-	-	-	-	1.78154	-	-
Bruz.125G28.1	17	-	-	-	-	-	-	-	4.70339	-							Bruz.3286G8.1	9	-	-	-	-	-	-	2.87732	-	-
Bruz.1267G2.1	17	-	-	-	-	-	-	-	1.45665	-							Bruz.3287G4.1	9	1.16466	-	-	-	-	-	-	-	-
Bruz.1272G6.1	17	-	-	-	-	-	-	-	1.02462	-							Bruz.3288G4.1	9	1.40792	-	-	-	-	-	-	-	-
Bruz.12828G2.1	17	-	-	-	-	-	-	-	1.30336	-							Bruz.330G2.1	9	-	-	-	1.25028	-	-	1.8714	-	-
Bruz.1282G2.1	17	-	-	-	-	-	-	-	1.08892	-							Bruz.3315G2.1	9	-	-	-	1.64126	-	-	-	-	-
Bruz.1284G6.1	17	-	-	-	-	-	-	-	2.70637	-							Bruz.331G12.1	9	-	-	-	-	-	-	1.15948	-	-
Bruz.1295G26.1	17	-	-	-	-	-	-	-	2.40906	-							Bruz.331G2.1	9	1.81594	-	-	1.96143	-	-	-	-	-
Bruz.129G32.1	17	-	-	-	-	-	-	-	3.0775	-							Bruz.331G22.1	9	-	-	-	1.22119	-	-	-	-	-
Bruz.1303G18.1	17	-	-	-	-	-	-	-	1.09188	-							Bruz.3324G2.1	9	1.31061	-	-	-	-	-	-	-	-
Bruz.1304G10.1	17	-	-	-	-	1.03065	-	-	-	-							Bruz.3333G10.1	9	-	-	-	-	-	-	2.46369	-	-
Bruz.1304G12.1	17	-	-	-	-	1.49596	-	-	-	-							Bruz.3335G2.1	9	2.48335	-	-	2.82727	-	-	-	-	-
Bruz.1309G8.1	17	-	-	-	-	1.27155	-	-	-	-							Bruz.3344G4.1	9	-	-	-	-	-	-	1.00571	-	-
Bruz.1314G14.1	17	-	1.06714	-	-	-	-	-	-	-							Bruz.3344G6.1	9	-	-	-	-	-	-	1.29089	-	-
Bruz.13368G2.1	17	-	-	-	-	-	-	-	4.4114	-							Bruz.3356G14.1	9	-	-	-	-	-	-	1.0975	-	-
Bruz.13374G6.1	17	-	-	-	-	1.76846	-	-	2.26083	-							Bruz.33623G2.1	9	1.75874	-	-	-	-	-	-	-	-
Bruz.1343G4.1	17	-	-	-	-	-	-	-	1.40972	-							Bruz.336G2.1	9	-	-	-	1.04279	-	-	-	-	-
Bruz.1346G6.1	17	-	-	-	-	-	-	-	2.37702	-							Bruz.3392G10.1	9	-	-	-	-	-	-	1.60764	-	-
Bruz.1348G10.1	17	-	-	-	-	1.44298	-	-	-	-							Bruz.3398G12.1	9	-	-	-	-	-	-	2.03408	-	-
Bruz.13600G4.1	17	-	-	-	-	-	-	-	1.71239	-							Bruz.34012G4.1	9	-	-	-	-	-	-	2.89665	-	-
Bruz.1375G4.1	17	-	-	-	-	1.50618	-	-	-	-							Bruz.3410G2.1	9	-	-	-	-	-	-	1.1164	-	-
Bruz.1398G4.1	17	-	-	-	-	-	-	-	1.93143	-							Bruz.3414G8.1	9	1.4256	-	-	1.95677	-	-	-	-	-
Bruz.1400G14.1	17	-	-	-	-	1.38371	-	-	-	-							Bruz.3415G12.1	9	1.01782	-	-	1.01126	-	-	-	-	-
Bruz.1404G18.1	17	-	-	-	-	1.82642	-	-	-	-							Bruz.34187G2.1	9	-	-	-	2.93253	-	-	2.0202	-	-
Bruz.14055G2.1	17	-	-	-	-	-	-	-	3.03508	-							Bruz.3434G6.1	9	-	-	-	2.04515	-	-	2.34092	-	-
Bruz.1406G18.1	17	-	-	-	-	1.88569	-	-	-	-							Bruz.3436G10.1	9	-	-	-	-	-	-	1.03338	-	-
Bruz.1417G2.1	17	-	-	-	-	-	-	-	3.0156	-							Bruz.3436G12.1	9	-	-	-	1.47682	-	-	-	-	-
Bruz.1431G6.1	17	-	-	-	-	-	-	-	2.36257	-							Bruz.34516G2.1	9	-	-	-	1.33611	-	-	-	-	-
Bruz.1438G4.1	17	-	-	-	-	-	-	-	1.62609	-							Bruz.3451G8.1	9	-	-	-	1.53079	-	-	1.93469	-	-
Bruz.14523G2.1	17	-	-	-	-	2.03861	-	-	-	-							Bruz.34843G2.1	9	-	-	-	1.51516	-	-	1.65353	-	-
Bruz.14538G6.1	17	-	-	-	-	-	-	-	1.18717	-							Bruz.348G28.1	9	-	-	-	2.02516	-	-	1.75027	-	-
Bruz.1459G14.1	17	-	-	-	-	-	-	-	1.31901	-							Bruz.34918G2.1	9	1.38968	-	-	1.58244	-	-	-	-	-
Bruz.145G22.1	17	-	-	-	-	-	-	-	1.49885	-							Bruz.3491G6.1	9	1.96623	-	-	1.35888	-	-	-	-	-
Bruz.145G28.1	17	-	-	-	-	1.29657	-	-	-	-							Bruz.3497G2.1	9	1.18232	-	-	-	-	-	-	-	-
Bruz.14619G4.1	17	-	-	-	-	-	-	-	2.15555	-							Bruz.34993G2.1	9	-	-	-	1.50325	-	-	1.08484	-	-
Bruz.14729G4.1	17	-	-	-	-	-	-	-	1.84057	-							Bruz.3502G4.1	9	1.51124	-	-	-	-	-	-	-	-
Bruz.14847G4.1	17	-	-	-	-	-	-	-	3.19833	-							Bruz.3504G12.1	9	1.25653	-	-	-	-	-	-	-	-
Bruz.1484G10.1	17	-	-	-	-	1.1394	-	-	-	-							Bruz.3510G8.1	9	2.84673	-	-	-	-	-	-	-	-
Bruz.1486G4.1	17	-	-	-	-	-	-	-	1.05106	-							Bruz.35171G2.1	9	1.63906	-	-	-	-	-	-	-	-
Bruz.1495G16.1	17	-	-	-	-	1.43898	-	-	1.3108	-							Bruz.351G30.1	9	-	-	-	1.26615	-	-	-	-	-
Bruz.14G68.1	17	-	-	-	-	1.24256	-	-	-	-							Bruz.35274G2.1	9	-	-	-	3.15745	-	-	-	-	-
Bruz.15132G4.1	17	-	-	-	-	2.4627	-	-	-	-							Bruz.3536G6.1	9	1.60195	-	-	-	-	-	-	-	-
Bruz.1514G8.1	17	-	-	-	-	-	-	-	1.2218	-							Bruz.3556G8.1	9	-	-	-	-	-	-	3.02782	-	-
Bruz.15183G2.1	17	-	-	-	-	-	-	-	3.42654	-							Bruz.35754G4.1	9	-	-	-	1.28951	-	-	-	-	-
Bruz.1518G4.1	17	-	-	-	-	1.2916	-	-	1.29971	-							Bruz.357G10.1	9	-	-	-	-	-	-	1.64086	-	-
Bruz.151G42.1	17	-	-	-	-	-	-	-	1.24296	-							Bruz.35G46.1	9	-	-	-	-	-	-	1.01619	-	-
Bruz.15224G2.1	17	-	-	-	-	-	-	-	1.55252	-							Bruz.36277G2.1	9	1.26594	-	-	-	-	-	-	-	-
Bruz.1534G2.1	17	-	-	-	-	-	-	-	2.00588	-							Bruz.3628G2.1	9	-	-	-	-	-	-	2.12997	-	-
Bruz.15606G2.1	17	-	-	-	-	-	-	-	5.42491	-							Bruz.362G12.1	9	-	-	-	-	-	-	1.06332	-	-
Bruz.1572G2.1	17	-	-	-	-	1.76598	-	-	1.19951	-							Bruz.362G34.1	9	1.00671	-	-	1.12746	-	-	-	-	-
Bruz.15766G2.1	17	-	-	-	-	-	-	-	1.72393	-							Bruz.36383G2.1	9	-	-	-	-	-	-	1.03713	-	-
Bruz.1581G14.1	17	-	-	-	-	1.28908	-	-	-	-							Bruz.3652G2.1	9	-	-	-	-	-	-	1.35995	-	-
Bruz.1589G6.1	17	-	-	-	-	2.26281	-	-	1.24004	-							Bruz.3654G4.1	9	-	-	-	1.16805	-	-	1.57797	-	-
Bruz.1597G6.1	17	-	-	-	-	-	-	-	1.39511	-							Bruz.3654G6.1	9	1.5705	-	-	1.41609	-	-	-	-	-
Bruz.1598G14.1	17	-	-	-	-	1.89109	-	-	-	-							Bruz.36577G2.1	9	2.60441	-	-	-	-	-	-	-	-
Bruz.15G34.1	17	-	-	-	-	-	-	-	3.6448	-							Bruz.3682G6.1	9	1.43308	-	-	-	-	-	-	-	-
Bruz.16004G4.1	17	-	-	-	-	-	-	-	1.03373	-							Bruz.3684G4.1	9	-	-	-	1.20034	-	-	-	-	-
Bruz.1603G4.1	17	-	-	-	-	-	-	-	1.59067	-							Bruz.3697G4.1	9	-	-	-	-	-	-	1.51101	-	-
Bruz.1608G4.1	17	-	-	-	-	-	-	-	1.06648	-							Bruz.3701G10.1	9	-	-	-	2.01973	-	-	2.07438	-	-
Bruz.1611G10.1	17	-	-	-	-	1.80456	-	-	1.41377	-							Bruz.371G12.1	9	1.04778	-	-	1.18228	-	-	-	-	-
Bruz.1611G8.1	17	-	-	-	-	2.33204	-	-	1.82125	-							Bruz.37272G2.1	9	-	-	-	2.4875	-	-	-	-	-
Bruz.1617G10.1	17	-	-	-	-	1.8627	-	-	2.01332	-							Bruz.3748G12.1	9	2.45034	-	-	2.62632	-	-	-	-	-
Bruz.1626G12.1	17	-	-	-	-	1.4494	-	-	1.66431	-							Bruz.3750G2.1	9	-	-	-	1.45283	-	-	1.53487	-	-
Bruz.1632G8.1	17	-	-	-	-	-	-	-	3.00118	-							Bruz.38047G2.1	9	-	-	-	-	-	-	1.72843	-	-
Bruz.1641G20.1	17	-	-	-	-	-	-	-	1.05625	-							Bruz.380G24.1	9	-	-	-	5.12562	-	-	-	-	-
Bruz.1646G18.1	17	-	-	-	-	1.24901	-	-	-	-							Bruz.38204G2.1	9	-	-	-	2.13215	-	-	1.4043	-	-
Bruz.1654G6.1	17	-	-	-	-	-	-	-	1.62576	-							Bruz.3820G8.1	9	-	-	-	1.83306	-	-	-	-	-
Bruz.1663G22.1	17	-	-	-	-	-	-	-	1.17455	-							Bruz.3823G12.1	9	1.13883	-	-	-	-	-	-	-	-
Bruz.1663G24.1	17	-	-	-	-	-	-	-	2.81913	-							Bruz.3832G4.1	9	1.09202	-	-	1.30467	-	-	-	-	-
Bruz.16681G2.1	17	-	-	-	-	-	-	-	1.17037	-							Bruz.3857G4.1	9	-	-	-	3.77374	-	-	-	-	-
Bruz.1691G6.1	17	-	-	-	-	1.01497	-	-	-	-							Bruz.3858G10.1	9	-	-	-	1.39403	-	-	1.13902	-	-
Bruz.1697G10.1	17	-	-	-	-	2.11012	-	-	-	-							Bruz.38641G2.1	9	2.24605	-	-	2.32842	-	-	-	-	-
Bruz.1711G18.1	17	-	-	-	-	1.58098	-	-	-	-							Bruz.38787G2.1	9	1.44512	-	-	-	-	-	-	-	-
Bruz.1718G10.1	17	-	-	-	-	-	-	-	3.37356	-							Bruz.3887G4.1	9	-	-	-	1.62768	-	-	-	-	-
Bruz.172G18.1	17	-	-	-	-	-	-	-	1.03389	-							Bruz.38G4.1	9	-	-	-	-	-	-	1.13586	-	-
Bruz.172G34.1	17	-	-	-	-	1.37384	-	-	1.46207	-							Bruz.3902G18.1	9	-	-	-	1.09271	-	-	-	-	-
Bruz.17393G2.1	17	-	-	-	-	-	-	-	1.04723	-							Bruz.3912G2.1	9	1.02215	-	-	-	-	-	-	-	-
Bruz.1742G16.1	17	-	-	-	-	1.71792	-	-	1.87893	-							Bruz.3920G12.1	9	-	-	-	1.29076	-	-	-	-	-
Bruz.1742G18.1	17	-	-	-	-	1.59928	-	-	1.48682	-							Bruz.3939G4.1	9	-	-	-	2.28372	-	-	2.2284	-	-
Bruz.17506G4.1	17	-	-	-	-	-	-	-	1.29325	-							Bruz.3946G10.1	9	-	-	-	1.22823	-	-	1.23118	-	-
Bruz.1763G16.1	17	-	-	-	-	1.81162	-	-	2.4869	-							Bruz.3951G2.1	9	1.14748	-	-	-	-	-	-	-	-
Bruz.1775G6.1	17	-	-	-	-	-	-	-	1.53079	-							Bruz.3960G4.1	9	1.56687	-	-	1.2775	-	-	-	-	-
Bruz.1794G8.1	17	-	-	-	-	1.5979	-	-	-	-							Bruz.3970G2.1	9	-	-	-	-	-	-	1.02129	-	-
Bruz.17G6.1	17	-	-	-	-	-	-	-	1.1957	-							Bruz.39710G2.1	9	-	-	-	1.39303	-	-	-	-	-
Bruz.1817G10.1	17	-	-	-	-	1.38597	-	-	1.0454	-							Bruz.3973G2.1	9	-	-	-	4.30168	-	-	-	-	-
Bruz.1817G12.1	17	-	-	-	-	1.64505	-	-	1.15003	-							Bruz.39742G2.1	9	1.19542	-	-	1.30908	-	-	-	-	-
Bruz.1818G4.1	17	-	-	-	-	1.72487	-	-	1.87587	-							Bruz.3990G10.1	9	1.04916	-	-	-	-	-	-	-	-
Bruz.18221G2.1	17	-	-	-	-	-	-	-	2.59066	-							Bruz.399G12.1	9	-	-	-	1.3202	-	-	-	-	-
Bruz.18258G2.1	17	-	-	-	-	-	-	-	2.66243	-							Bruz.399G14.1	9	-	-	-	1.11817	-	-	-	-	-
Bruz.18297G2.1	17	-	-	-	-	-	-	-	2.16262	-							Bruz.4009G4.1	9	-	-	-	1.32877	-	-	-	-	-
Bruz.1839G26.1	17	-	-	-	-	-	-	-	3.04663	-							Bruz.40197G2.1	9	-	-	-	2.67925	-	-	1.37623	-	-
Bruz.1844G16.1	17	-	-	-	-	-	-	-	1.51073	-							Bruz.40276G2.1	9	1.19686	-	-	-	-	-	-	-	-
Bruz.1844G18.1	17	-	-	-	-	1.65312	-	-	-	-							Bruz.40445G4.1	9	1.44949	-	-	-	-	-	-	-	-
Bruz.1847G2.1	17	-	-	-	-	2.04725	-	-	3.46496	-							Bruz.4046G4.1	9	-	-	-	1.43376	-	-	-	-	-
Bruz.1848G12.1	17	-	-	-	-	-	-	-	1.16641	-							Bruz.4053G2.1	9	-	-	-	-	-	-	2.07199	-	-
Bruz.1853G12.1	17	-	-	-	-	-	-	-	1.3844	-							Bruz.4068G12.1	9	2.89366	-	-	2.76252	-	-	-	-	-
Bruz.185G16.1	17	-	-	-	-	-	-	-	1.94459	-							Bruz.4078G4.1	9	-	-	-	1.04489	-	-	-	-	-
Bruz.185G44.1	17	-	-	-	-	3.48158	-	-	3.15187	-							Bruz.407G16.1	9	-	-	-	-	-	-	1.05313	-	-
Bruz.1875G4.1	17	-	-	-	-	1.66866	-	-	-	-							Bruz.40930G2.1	9	-	-	-	1.80668	-	-	1.81842	-	-
Bruz.1882G2.1	17	-	-	-	-	-	-	-	1.73105	-							Bruz.4095G4.1	9	-	-	-	2.85455	-	-	-	-	-
Bruz.1882G24.1	17	-	-	-	-	-	-	-	1.01048	-							Bruz.4109G6.1	9	-	-	-	1.66011	-	-	1.86904	-	-
Bruz.1883G10.1	17	-	-	-	-	1.32171	-	-	-	-							Bruz.4126G2.1	9	-	-	-	2.61846	-	-	2.49373	-	-
Bruz.18895G2.1	17	-	-	-	-	2.07477	-	-	1.50674	-							Bruz.4127G2.1	9	-	-	-	-	-	-	2.03888	-	-
Bruz.1893G6.1	17	-	-	-	-	-	-	-	1.45739	-							Bruz.415G12.1	9	-	-	-	1.75862	-	-	-	-	-
Bruz.1912G12.1	17	-	-	-	-	-	-	-	1.11316	-							Bruz.4167G4.1	9	-	-	-	1.06234	-	-	-	-	-
Bruz.192G22.1	17	-	-	-	-	2.60215	-	-	3.51368	-							Bruz.416G48.1	9	1.69567	-	-	-	-	-	-	-	-
Bruz.19370G2.1	17	-	-	-	-	1.48948	-	-	1.2369	-							Bruz.41857G2.1	9	1.03134	-	-	-	-	-	-	-	-
Bruz.1947G4.1	17	-	-	-	-	1.47402	-	-	1.30701	-							Bruz.41G38.1	9	-	-	-	1.43558	-	-	-	-	-
Bruz.194G22.1	17	-	-	-	-	1.31821	-	-	-	-							Bruz.4209G2.1	9	2.50248	-	-	-	-	-	-	-	-
Bruz.1961G10.1	17	-	-	-	-	-	-	-	1.19643	-							Bruz.4223G10.1	9	-	-	-	1.5132	-	-	-	-	-
Bruz.1961G8.1	17	-	-	-	-	1.70975	-	-	-	-							Bruz.42344G2.1	9	-	-	-	1.79978	-	-	-	-	-
Bruz.1987G10.1	17	-	-	-	-	-	-	-	3.93957	-							Bruz.4235G2.1	9	-	-	-	2.27054	-	-	-	-	-
Bruz.1989G4.1	17	-	-	-	-	-	-	-	1.06832	-							Bruz.4239G10.1	9	-	-	-	4.37083	-	-	6.75694	-	-
Bruz.2001G2.1	17	-	-	-	-	-	-	-	1.09185	-							Bruz.4239G8.1	9	-	-	-	4.817	-	-	-	-	-
Bruz.2002G2.1	17	-	-	-	-	1.28565	-	-	-	-							Bruz.423G30.1	9	-	-	-	-	-	-	1.2682	-	-
Bruz.2007G10.1	17	-	-	-	-	-	-	-	1.18438	-							Bruz.427G4.1	9	1.20105	-	-	-	-	-	-	-	-
Bruz.20136G2.1	17	-	-	-	-	-	-	-	2.41493	-							Bruz.427G6.1	9	-	-	-	3.37222	-	-	-	-	-
Bruz.20149G2.1	17	-	-	-	-	-	-	-	2.33893	-							Bruz.4290G2.1	9	-	-	-	1.85263	-	-	-	-	-
Bruz.2018G10.1	17	-	-	-	-	1.13385	-	-	1.00427	-							Bruz.43081G2.1	9	-	-	-	-	-	-	2.56606	-	-
Bruz.20299G2.1	17	-	-	-	-	-	-	-	1.85067	-							Bruz.4312G8.1	9	1.11486	-	-	1.35053	-	-	-	-	-
Bruz.203G18.1	17	-	-	-	-	-	-	-	1.24537	-							Bruz.4360G2.1	9	1.01204	-	-	1.167	-	-	-	-	-
Bruz.2062G12.1	17	-	-	-	-	2.55789	-	-	1.32785	-							Bruz.437G8.1	9	1.34612	-	-	-	-	-	-	-	-
Bruz.2069G14.1	17	-	-	-	-	1.55749	-	-	-	-							Bruz.4389G2.1	9	-	-	-	1.56528	-	-	1.86009	-	-
Bruz.206G4.1	17	-	-	-	-	1.22632	-	-	-	-							Bruz.4392G6.1	9	3.02656	-	-	-	-	-	-	-	-
Bruz.208G32.1	17	-	-	-	-	1.62401	-	-	1.60979	-							Bruz.43986G2.1	9	-	-	-	-	-	-	1.87288	-	-
Bruz.2090G18.1	17	-	-	-	-	-	-	-	1.1749	-							Bruz.43G6.1	9	-	-	-	-	-	-	3.43591	-	-
Bruz.20913G2.1	17	-	-	-	-	-	-	-	1.02555	-							Bruz.44124G2.1	9	2.09309	-	-	2.36769	-	-	-	-	-
Bruz.2096G2.1	17	-	-	-	-	-	-	-	1.26107	-							Bruz.443G22.1	9	-	-	-	1.18214	-	-	-	-	-
Bruz.2114G8.1	17	-	-	-	-	-	-	-	1.05869	-							Bruz.4483G4.1	9	-	-	-	2.42036	-	-	-	-	-
Bruz.2133G10.1	17	-	-	-	-	-	-	-	2.63208	-							Bruz.44843G2.1	9	-	-	-	-	-	-	1.26893	-	-
Bruz.2139G2.1	17	-	-	-	-	4.52456	-	-	5.11197	-							Bruz.4488G6.1	9	-	-	-	1.62157	-	-	-	-	-
Bruz.2140G8.1	17	-	-	-	-	-	-	-	1.06033	-							Bruz.44904G2.1	9	-	-	-	1.15247	-	-	-	-	-
Bruz.2141G2.1	17	-	-	-	-	-	-	-	1.83841	-							Bruz.44G46.1	9	-	-	-	-	-	-	2.08912	-	-
Bruz.21526G4.1	17	-	-	-	-	-	-	-	1.48402	-							Bruz.45050G2.1	9	-	-	-	1.03863	-	-	-	-	-
Bruz.2156G6.1	17	-	-	-	-	-	-	-	1.34313	-							Bruz.450G2.1	9	1.58019	-	-	2.18386	-	-	-	-	-
Bruz.2156G8.1	17	-	-	-	-	-	-	-	1.59347	-							Bruz.4516G6.1	9	1.12971	-	-	1.10934	-	-	-	-	-
Bruz.2166G14.1	17	-	-	-	-	-	-	-	1.07055	-							Bruz.4563G6.1	9	1.55109	-	-	1.35023	-	-	-	-	-
Bruz.2179G8.1	17	-	-	-	-	1.29238	-	-	-	-							Bruz.4564G4.1	9	1.13061	-	-	-	-	-	-	-	-
Bruz.217G30.1	17	-	-	-	-	-	-	-	1.953	-							Bruz.4568G4.1	9	-	-	-	1.81387	-	-	1.98655	-	-
Bruz.21892G4.1	17	-	-	-	-	-	-	-	1.3954	-							Bruz.459G2.1	9	-	-	-	1.96302	-	-	-	-	-
Bruz.218G36.1	17	-	-	-	-	-	-	-	1.99818	-							Bruz.4602G6.1	9	3.51395	-	-	-	-	-	-	-	-
Bruz.21G42.1	17	-	-	-	-	1.352	-	-	1.06163	-							Bruz.461G2.1	9	-	-	-	2.26979	-	-	2.43948	-	-
Bruz.2201G10.1	17	-	-	-	-	1.31955	-	-	-	-							Bruz.4628G12.1	9	2.44462	-	-	-	-	-	-	-	-
Bruz.22097G2.1	17	-	-	-	-	1.80718	-	-	1.1817	-							Bruz.4704G6.1	9	-	-	-	1.5034	-	-	-	-	-
Bruz.22375G2.1	17	-	-	-	-	2.34368	-	-	-	-							Bruz.4708G4.1	9	1.3143	-	-	2.04845	-	-	-	-	-
Bruz.2258G14.1	17	-	-	-	-	1.33416	-	-	-	-							Bruz.470G16.1	9	-	-	-	1.74406	-	-	-	-	-
Bruz.2273G4.1	17	-	-	-	-	1.35404	-	-	1.20174	-							Bruz.471G22.1	9	1.12078	-	-	-	-	-	-	-	-
Bruz.22751G2.1	17	-	-	-	-	-	-	-	1.02085	-							Bruz.4722G18.1	9	1.43922	-	-	1.43889	-	-	-	-	-
Bruz.227G18.1	17	-	-	-	-	1.17006	-	-	-	-							Bruz.474G16.1	9	-	-	-	1.12261	-	-	-	-	-
Bruz.2280G6.1	17	-	-	-	-	-	-	-	1.11882	-							Bruz.475G12.1	9	1.00009	-	-	1.00883	-	-	-	-	-
Bruz.2292G2.1	17	-	-	-	-	1.07177	-	-	-	-							Bruz.475G2.1	9	1.61319	-	-	-	-	-	-	-	-
Bruz.2297G14.1	17	-	-	-	-	-	-	-	1.22993	-							Bruz.475G4.1	9	1.90914	-	-	1.86163	-	-	-	-	-
Bruz.23025G2.1	17	-	-	-	-	1.23668	-	-	1.05904	-							Bruz.4781G8.1	9	-	-	-	2.02464	-	-	2.58057	-	-
Bruz.23258G2.1	17	-	-	-	-	-	-	-	1.34848	-							Bruz.4799G10.1	9	1.34552	-	-	-	-	-	-	-	-
Bruz.2328G2.1	17	-	-	-	-	2.59806	-	-	2.81899	-							Bruz.4799G8.1	9	1.26677	-	-	-	-	-	-	-	-
Bruz.232G2.1	17	-	-	-	-	-	-	-	3.3616	-							Bruz.47G14.1	9	-	-	-	1.26777	-	-	-	-	-
Bruz.2343G18.1	17	-	-	-	-	-	-	-	2.5666	-							Bruz.4813G6.1	9	-	-	-	1.20313	-	-	-	-	-
Bruz.2347G10.1	17	-	-	-	-	-	-	-	2.30684	-							Bruz.4833G4.1	9	-	-	-	1.68098	-	-	-	-	-
Bruz.2347G8.1	17	-	-	-	-	-	-	-	2.55016	-							Bruz.48602G4.1	9	-	-	-	1.02892	-	-	-	-	-
Bruz.23544G2.1	17	-	-	-	-	1.56767	-	-	1.55877	-							Bruz.4867G2.1	9	1.01573	-	-	-	-	-	-	-	-
Bruz.23854G2.1	17	-	-	-	-	1.37473	-	-	1.48192	-							Bruz.4883G2.1	9	-	-	-	1.84759	-	-	1.99094	-	-
Bruz.24122G2.1	17	-	-	-	-	2.46011	-	-	-	-							Bruz.4906G2.1	9	-	-	-	1.2578	-	-	-	-	-
Bruz.241G2.1	17	-	-	-	-	-	-	-	1.52789	-							Bruz.490G24.1	9	-	-	-	2.19354	-	-	2.16789	-	-
Bruz.2420G10.1	17	-	-	-	-	-	-	-	1.78529	-							Bruz.4929G2.1	9	1.88291	-	-	-	-	-	-	-	-
Bruz.2426G6.1	17	-	-	-	-	-	-	-	1.08052	-							Bruz.4949G4.1	9	1.03068	-	-	-	-	-	-	-	-
Bruz.2430G12.1	17	-	-	-	-	1.51797	-	-	1.37911	-							Bruz.4959G6.1	9	-	-	-	1.08743	-	-	-	-	-
Bruz.2436G6.1	17	-	-	-	-	1.81557	-	-	1.38363	-							Bruz.495G36.1	9	-	-	-	3.71255	-	-	3.17446	-	-
Bruz.2437G14.1	17	-	-	-	-	-	-	-	1.22806	-							Bruz.4972G6.1	9	1.05538	-	-	-	-	-	-	-	-
Bruz.24442G2.1	17	-	-	-	-	1.53201	-	-	-	-							Bruz.49747G2.1	9	-	-	-	2.01768	-	-	-	-	-
Bruz.2449G12.1	17	-	-	-	-	-	-	-	3.90621	-							Bruz.498G38.1	9	-	-	-	1.01596	-	-	-	-	-
Bruz.2452G4.1	17	-	-	-	-	-	-	-	1.23772	-							Bruz.498G8.1	9	1.49793	-	-	2.04137	-	-	-	-	-
Bruz.2460G14.1	17	-	-	-	-	-	-	-	1.14478	-							Bruz.49G10.1	9	2.25147	-	-	-	-	-	-	-	-
Bruz.2469G10.1	17	-	-	-	-	-	-	-	2.37873	-							Bruz.4G10.1	9	-	-	-	-	-	-	1.10906	-	-
Bruz.24717G2.1	17	-	-	-	-	-	-	-	1.44709	-							Bruz.4G26.1	9	-	-	-	-	-	-	1.21146	-	-
Bruz.248G40.1	17	-	-	-	-	1.40124	-	-	-	-							Bruz.50064G2.1	9	-	-	-	2.3714	-	-	-	-	-
Bruz.248G42.1	17	-	-	-	-	-	-	-	1.28501	-							Bruz.5026G6.1	9	-	-	-	1.605	-	-	-	-	-
Bruz.25035G2.1	17	-	-	-	-	-	-	-	1.01347	-							Bruz.5048G12.1	9	-	-	-	5.43249	-	-	-	-	-
Bruz.2512G16.1	17	-	-	-	-	1.74401	-	-	1.57689	-							Bruz.50897G2.1	9	-	-	-	-	-	-	3.87381	-	-
Bruz.2512G6.1	17	-	-	-	-	-	-	-	2.0646	-							Bruz.5089G10.1	9	-	-	-	1.42272	-	-	1.44261	-	-
Bruz.2513G4.1	17	-	-	-	-	1.49169	-	-	-	-							Bruz.5094G8.1	9	-	-	-	-	-	-	1.29557	-	-
Bruz.2538G12.1	17	-	-	-	-	-	-	-	1.29648	-							Bruz.509G14.1	9	1.0904	-	-	-	-	-	-	-	-
Bruz.253G8.1	17	-	-	-	-	-	-	-	1.40708	-							Bruz.5101G2.1	9	-	-	-	1.65506	-	-	-	-	-
Bruz.2546G14.1	17	-	-	-	-	-	-	-	3.99637	-							Bruz.5101G4.1	9	-	-	-	1.33161	-	-	1.22341	-	-
Bruz.2550G8.1	17	-	-	-	-	1.44267	-	-	1.33889	-							Bruz.5120G2.1	9	-	-	-	-	-	-	1.94649	-	-
Bruz.25593G2.1	17	-	-	-	-	-	-	-	1.06098	-							Bruz.5125G8.1	9	-	-	-	1.34007	-	-	-	-	-
Bruz.2561G4.1	17	-	-	-	-	-	-	-	2.01465	-							Bruz.5134G2.1	9	-	-	-	1.87662	-	-	-	-	-
Bruz.256G22.1	17	-	-	-	-	2.62661	-	-	3.6272	-							Bruz.514G24.1	9	1.10236	-	-	-	-	-	-	-	-
Bruz.25888G2.1	17	-	-	-	-	1.14579	-	-	1.15017	-							Bruz.5159G4.1	9	-	-	-	1.30052	-	-	1.23765	-	-
Bruz.2592G6.1	17	-	-	-	-	2.219	-	-	-	-							Bruz.51836G2.1	9	-	-	-	-	-	-	2.28979	-	-
Bruz.25G56.1	17	-	-	-	-	-	-	-	1.00124	-							Bruz.518G28.1	9	1.15497	-	-	-	-	-	-	-	-
Bruz.260G18.1	17	-	-	-	-	-	-	-	1.02482	-							Bruz.51G4.1	9	1.29927	-	-	-	-	-	-	-	-
Bruz.261G24.1	17	-	-	-	-	3.43845	-	-	-	-							Bruz.5238G2.1	9	-	-	-	1.03524	-	-	-	-	-
Bruz.2627G8.1	17	-	-	-	-	-	-	-	1.58452	-							Bruz.523G4.1	9	-	-	-	1.62546	-	-	-	-	-
Bruz.2628G4.1	17	-	-	-	-	-	-	-	1.15389	-							Bruz.524G2.1	9	-	-	-	1.1925	-	-	-	-	-
Bruz.262G10.1	17	-	-	-	-	-	-	-	1.29442	-							Bruz.5285G2.1	9	-	-	-	2.00914	-	-	-	-	-
Bruz.262G38.1	17	-	-	-	-	-	-	-	1.70202	-							Bruz.5285G6.1	9	1.27859	-	-	-	-	-	-	-	-
Bruz.2632G10.1	17	-	-	-	-	-	-	-	1.02091	-							Bruz.5288G4.1	9	-	-	-	-	-	-	1.86382	-	-
Bruz.2634G6.1	17	-	-	-	-	1.92888	-	-	1.37256	-							Bruz.5288G6.1	9	-	-	-	-	-	-	1.83279	-	-
Bruz.26459G4.1	17	-	-	-	-	2.18998	-	-	-	-							Bruz.529G10.1	9	-	-	-	2.03	-	-	2.45293	-	-
Bruz.2652G4.1	17	-	-	-	-	1.22559	-	-	-	-							Bruz.5301G4.1	9	-	-	-	1.01234	-	-	-	-	-
Bruz.266G30.1	17	-	-	-	-	1.14441	-	-	-	-							Bruz.5307G6.1	9	1.13192	-	-	-	-	-	-	-	-
Bruz.26814G2.1	17	-	-	-	-	1.19997	-	-	-	-							Bruz.53091G2.1	9	1.34544	-	-	-	-	-	-	-	-
Bruz.2702G14.1	17	-	-	-	-	-	-	-	1.2733	-							Bruz.530G8.1	9	-	-	-	-	-	-	2.11921	-	-
Bruz.273G26.1	17	-	-	-	-	-	-	-	1.06391	-							Bruz.5340G8.1	9	-	-	-	2.07399	-	-	1.46176	-	-
Bruz.2740G2.1	17	-	-	-	-	-	-	-	1.834	-							Bruz.53473G2.1	9	1.29254	-	-	-	-	-	-	-	-
Bruz.2750G4.1	17	-	-	-	-	-	-	-	1.21638	-							Bruz.5347G2.1	9	5.81297	-	-	5.8045	-	-	-	-	-
Bruz.27546G2.1	17	-	-	-	-	-	-	-	1.43897	-							Bruz.53683G2.1	9	1.12803	-	-	-	-	-	-	-	-
Bruz.2762G2.1	17	-	-	-	-	-	-	-	3.34824	-							Bruz.537G4.1	9	-	-	-	-	-	-	1.45481	-	-
Bruz.2779G12.1	17	-	-	-	-	1.7436	-	-	1.57859	-							Bruz.5400G2.1	9	-	-	-	6.46993	-	-	3.77989	-	-
Bruz.27817G2.1	17	-	-	-	-	-	-	-	1.35915	-							Bruz.541G6.1	9	-	-	-	-	-	-	2.12506	-	-
Bruz.2797G2.1	17	-	-	-	-	1.96421	-	-	2.03648	-							Bruz.542G8.1	9	1.19764	-	-	1.44515	-	-	-	-	-
Bruz.2838G4.1	17	-	-	-	-	-	-	-	2.78092	-							Bruz.5448G2.1	9	-	-	-	1.68921	-	-	1.76097	-	-
Bruz.2854G16.1	17	-	-	-	-	1.33901	-	-	1.2297	-							Bruz.544G8.1	9	2.27705	-	-	-	-	-	-	-	-
Bruz.285G20.1	17	-	-	-	-	-	-	-	2.52213	-							Bruz.5452G4.1	9	-	-	-	1.51764	-	-	1.47174	-	-
Bruz.2880G8.1	17	-	-	-	-	-	-	-	2.73135	-							Bruz.545G12.1	9	-	-	-	-	-	-	2.61092	-	-
Bruz.2887G6.1	17	-	-	-	-	-	-	-	5.56737	-							Bruz.5495G10.1	9	-	-	-	1.64856	-	-	-	-	-
Bruz.2889G4.1	17	-	-	-	-	1.70963	-	-	1.22334	-							Bruz.55244G2.1	9	-	-	-	1.48175	-	-	-	-	-
Bruz.288G10.1	17	-	-	-	-	1.49488	-	-	-	-							Bruz.5543G12.1	9	3.90296	-	-	3.65243	-	-	-	-	-
Bruz.2891G14.1	17	-	-	-	-	2.19006	-	-	1.70362	-							Bruz.5563G2.1	9	1.18821	-	-	-	-	-	-	-	-
Bruz.28G16.1	17	-	-	-	-	-	-	-	1.42313	-							Bruz.5569G12.1	9	-	-	-	1.95665	-	-	2.1101	-	-
Bruz.28G2.1	17	-	-	-	-	-	-	-	1.32671	-							Bruz.5574G2.1	9	-	-	-	1.1143	-	-	-	-	-
Bruz.2904G6.1	17	-	-	-	-	-	-	-	2.69971	-							Bruz.5582G4.1	9	-	-	-	-	-	-	1.01284	-	-
Bruz.2905G8.1	17	-	-	-	-	2.01322	-	-	1.56268	-							Bruz.558G16.1	9	2.12232	-	-	-	-	-	-	-	-
Bruz.29062G2.1	17	-	-	-	-	2.59959	-	-	2.67375	-							Bruz.558G8.1	9	2.09373	-	-	2.06467	-	-	-	-	-
Bruz.290G10.1	17	-	-	-	-	-	-	-	1.63134	-							Bruz.55G12.1	9	1.02152	-	-	1.08608	-	-	-	-	-
Bruz.290G20.1	17	-	-	-	-	1.30708	-	-	1.12868	-							Bruz.56271G2.1	9	-	-	-	1.26985	-	-	-	-	-
Bruz.290G22.1	17	-	-	-	-	-	-	-	2.37316	-							Bruz.5634G6.1	9	-	-	-	1.63333	-	-	-	-	-
Bruz.290G26.1	17	-	-	-	-	1.64124	-	-	1.63156	-							Bruz.5637G6.1	9	1.42731	-	-	-	-	-	-	-	-
Bruz.2914G10.1	17	-	-	-	-	1.08167	-	-	-	-							Bruz.563G34.1	9	1.44226	-	-	-	-	-	-	-	-
Bruz.293G12.1	17	-	-	-	-	-	-	-	5.31883	-							Bruz.5660G2.1	9	5.27425	-	-	6.34494	-	-	-	-	-
Bruz.29533G2.1	17	-	-	-	-	1.21604	-	-	-	-							Bruz.567G6.1	9	-	-	-	1.28281	-	-	-	-	-
Bruz.2953G6.1	17	-	-	-	-	-	-	-	2.49369	-							Bruz.56G32.1	9	-	-	-	1.33373	-	-	-	-	-
Bruz.29566G2.1	17	-	-	-	-	2.96122	-	-	2.5663	-							Bruz.5706G10.1	9	1.26545	-	-	-	-	-	-	-	-
Bruz.29594G2.1	17	-	-	-	-	-	-	-	1.41446	-							Bruz.5724G2.1	9	1.87838	-	-	-	-	-	-	-	-
Bruz.2967G6.1	17	-	-	-	-	1.61883	-	-	1.77676	-							Bruz.57334G2.1	9	-	-	-	2.10251	-	-	-	-	-
Bruz.29697G2.1	17	-	-	-	-	-	-	-	1.72917	-							Bruz.57476G2.1	9	-	-	-	4.00122	-	-	-	-	-
Bruz.29779G2.1	17	-	-	-	-	2.07549	-	-	2.55815	-							Bruz.5757G8.1	9	1.08494	-	-	-	-	-	-	-	-
Bruz.29793G2.1	17	-	-	-	-	2.32671	-	-	1.65968	-							Bruz.5791G10.1	9	-	-	-	-	-	-	3.49993	-	-
Bruz.2982G4.1	17	-	-	-	-	1.1109	-	-	-	-							Bruz.5795G2.1	9	-	-	-	-	-	-	1.29642	-	-
Bruz.2988G10.1	17	-	-	-	-	3.9207	-	-	4.64624	-							Bruz.5808G6.1	9	-	-	-	1.21709	-	-	-	-	-
Bruz.2G4.1	17	-	-	-	-	2.20402	-	-	2.04808	-							Bruz.5833G10.1	9	-	-	-	1.40665	-	-	1.33518	-	-
Bruz.2G92.1	17	-	-	-	-	2.65891	-	-	3.30984	-							Bruz.58455G2.1	9	1.04039	-	-	-	-	-	-	-	-
Bruz.3005G4.1	17	-	-	-	-	-	-	-	1.22768	-							Bruz.5849G4.1	9	1.39265	-	-	-	-	-	-	-	-
Bruz.3007G8.1	17	-	-	-	-	-	-	-	1.31792	-							Bruz.5856G8.1	9	2.18829	-	-	-	-	-	-	-	-
Bruz.300G30.1	17	-	-	-	-	-	-	-	2.26587	-							Bruz.592G34.1	9	1.54208	-	-	1.47729	-	-	-	-	-
Bruz.3036G16.1	17	-	-	-	-	1.30129	-	-	1.01183	-							Bruz.5931G2.1	9	-	-	-	1.69122	-	-	-	-	-
Bruz.3052G2.1	17	-	-	-	-	1.29716	-	-	-	-							Bruz.59522G2.1	9	-	-	-	2.49445	-	-	-	-	-
Bruz.3052G6.1	17	-	-	-	-	1.00198	-	-	-	-							Bruz.5952G8.1	9	-	-	-	6.41991	-	-	-	-	-
Bruz.30714G2.1	17	-	-	-	-	-	-	-	2.58843	-							Bruz.5954G6.1	9	2.06779	-	-	-	-	-	-	-	-
Bruz.307G16.1	17	-	-	-	-	1.11661	-	-	-	-							Bruz.6026G2.1	9	-	-	-	1.44838	-	-	-	-	-
Bruz.307G22.1	17	-	-	-	-	1.31472	-	-	-	-							Bruz.6028G2.1	9	-	-	-	1.138	-	-	1.49945	-	-
Bruz.3089G10.1	17	-	-	-	-	-	-	-	2.62583	-							Bruz.6034G4.1	9	-	-	-	1.02975	-	-	-	-	-
Bruz.3098G2.1	17	-	-	-	-	1.37607	-	-	-	-							Bruz.6067G6.1	9	-	-	-	2.22151	-	-	-	-	-
Bruz.30G4.1	17	-	-	-	-	-	-	-	1.32015	-							Bruz.6079G4.1	9	-	-	-	1.26991	-	-	-	-	-
Bruz.3110G6.1	17	-	-	-	-	-	-	-	1.18957	-							Bruz.60G34.1	9	-	-	-	-	-	-	2.81553	-	-
Bruz.3112G10.1	17	-	-	-	-	1.20869	-	-	-	-							Bruz.610G14.1	9	2.59325	-	-	2.51466	-	-	-	-	-
Bruz.31156G2.1	17	-	-	-	-	-	-	-	1.04787	-							Bruz.6114G4.1	9	1.21535	-	-	-	-	-	-	-	-
Bruz.3118G6.1	17	-	-	-	-	-	-	-	1.13553	-							Bruz.611G16.1	9	1.05456	-	-	-	-	-	-	-	-
Bruz.313G18.1	17	-	-	-	-	1.64723	-	-	-	-							Bruz.6137G10.1	9	-	-	-	-	-	-	1.02963	-	-
Bruz.3155G6.1	17	-	-	-	-	1.49664	-	-	1.19571	-							Bruz.61582G2.1	9	-	-	-	-	-	-	3.13742	-	-
Bruz.3171G2.1	17	-	-	-	-	1.59093	-	-	-	-							Bruz.618G36.1	9	-	-	-	-	-	-	1.02962	-	-
Bruz.3171G4.1	17	-	-	-	-	-	-	-	1.85349	-							Bruz.6194G6.1	9	1.13112	-	-	-	-	-	-	-	-
Bruz.3185G4.1	17	-	-	-	-	-	-	-	2.79999	-							Bruz.61G8.1	9	-	-	-	1.0175	-	-	-	-	-
Bruz.31948G2.1	17	-	-	-	-	-	-	-	1.11061	-							Bruz.6211G2.1	9	-	-	-	1.64222	-	-	-	-	-
Bruz.31975G4.1	17	-	-	-	-	-	-	-	1.20486	-							Bruz.62242G2.1	9	-	-	-	1.29505	-	-	1.64149	-	-
Bruz.32350G2.1	17	-	-	-	-	-	-	-	1.82726	-							Bruz.6230G6.1	9	1.13546	-	-	-	-	-	-	-	-
Bruz.323G30.1	17	-	-	-	-	3.88889	-	-	3.80291	-							Bruz.62579G2.1	9	-	-	-	1.00264	-	-	1.16864	-	-
Bruz.323G36.1	17	-	-	-	-	-	-	-	4.75508	-							Bruz.625G24.1	9	1.65313	-	-	-	-	-	-	-	-
Bruz.3251G2.1	17	-	-	-	-	1.29347	-	-	1.17794	-							Bruz.629G4.1	9	-	-	-	1.05841	-	-	-	-	-
Bruz.32534G2.1	17	-	-	-	-	-	-	-	3.51722	-							Bruz.629G6.1	9	-	-	-	1.12334	-	-	-	-	-
Bruz.3271G16.1	17	-	-	-	-	1.31103	-	-	1.87694	-							Bruz.6310G2.1	9	2.24967	-	-	-	-	-	-	-	-
Bruz.32769G2.1	17	-	2.1999	-	-	2.33179	-	-	-	-							Bruz.63272G2.1	9	1.54511	-	-	-	-	-	-	-	-
Bruz.3277G2.1	17	-	-	-	-	1.68505	-	-	-	-							Bruz.636G2.1	9	1.39812	-	-	-	-	-	-	-	-
Bruz.3327G4.1	17	-	-	-	-	2.42018	-	-	-	-							Bruz.636G4.1	9	1.45505	-	-	1.04164	-	-	-	-	-
Bruz.332G18.1	17	-	-	-	-	-	-	-	1.01224	-							Bruz.6374G4.1	9	2.22128	-	-	-	-	-	-	-	-
Bruz.3332G10.1	17	-	-	-	-	2.21948	-	-	2.25187	-							Bruz.638G12.1	9	2.60694	-	-	-	-	-	-	-	-
Bruz.3340G4.1	17	-	-	-	-	-	-	-	1.00864	-							Bruz.6396G4.1	9	1.42899	-	-	-	-	-	-	-	-
Bruz.334G16.1	17	-	-	-	-	1.01735	-	-	-	-							Bruz.639G6.1	9	-	-	-	1.06012	-	-	-	-	-
Bruz.3360G2.1	17	-	-	-	-	-	-	-	4.81512	-							Bruz.63G18.1	9	-	-	-	-	-	-	2.50856	-	-
Bruz.3360G4.1	17	-	-	-	-	-	-	-	5.52425	-							Bruz.640G6.1	9	-	-	-	1.02961	-	-	-	-	-
Bruz.336G12.1	17	-	-	-	-	1.76216	-	-	1.38614	-							Bruz.64800G2.1	9	-	-	-	4.75509	-	-	-	-	-
Bruz.3379G6.1	17	-	-	-	-	1.41305	-	-	-	-							Bruz.6493G10.1	9	1.02444	-	-	-	-	-	-	-	-
Bruz.3380G6.1	17	-	-	-	-	2.74724	-	-	-	-							Bruz.64G50.1	9	-	-	-	1.47126	-	-	-	-	-
Bruz.3383G6.1	17	-	-	-	-	2.00137	-	-	1.5763	-							Bruz.650G20.1	9	1.05715	-	-	-	-	-	-	-	-
Bruz.33G8.1	17	-	-	-	-	1.48836	-	-	-	-							Bruz.6522G8.1	9	-	-	-	-	-	-	2.83047	-	-
Bruz.3408G12.1	17	-	-	-	-	-	-	-	3.18717	-							Bruz.652G32.1	9	1.24266	-	-	-	-	-	-	-	-
Bruz.3425G6.1	17	-	-	-	-	-	-	-	1.74161	-							Bruz.65402G2.1	9	1.21052	-	-	-	-	-	-	-	-
Bruz.3427G6.1	17	-	-	-	-	1.50591	-	-	-	-							Bruz.6544G2.1	9	-	-	-	-	-	-	2.64158	-	-
Bruz.3434G2.1	17	-	-	-	-	-	-	-	1.4571	-							Bruz.65490G2.1	9	-	-	-	1.53455	-	-	-	-	-
Bruz.3436G10.1	17	-	-	-	-	-	-	-	1.41449	-							Bruz.6551G4.1	9	-	-	-	-	-	-	2.46253	-	-
Bruz.3462G4.1	17	-	-	-	-	2.06196	-	-	-	-							Bruz.6574G6.1	9	1.24865	-	-	-	-	-	-	-	-
Bruz.347G18.1	17	-	-	-	-	3.45193	-	-	-	-							Bruz.65791G2.1	9	2.17264	-	-	-	-	-	-	-	-
Bruz.3486G4.1	17	-	-	-	-	1.27267	-	-	-	-							Bruz.6601G2.1	9	1.31435	-	-	-	-	-	-	-	-
Bruz.348G26.1	17	-	-	-	-	-	-	-	1.21822	-							Bruz.660G8.1	9	1.58462	-	-	-	-	-	-	-	-
Bruz.3496G6.1	17	-	-	-	-	1.66167	-	-	-	-							Bruz.6647G2.1	9	-	-	-	1.37936	-	-	-	-	-
Bruz.349G24.1	17	-	-	-	-	-	-	-	2.37786	-							Bruz.664G2.1	9	1.76944	-	-	-	-	-	-	-	-
Bruz.3511G2.1	17	-	-	-	-	1.688	-	-	-	-							Bruz.664G8.1	9	2.32143	-	-	-	-	-	-	-	-
Bruz.351G10.1	17	-	-	-	-	-	-	-	1.49287	-							Bruz.6687G12.1	9	-	-	-	1.04868	-	-	-	-	-
Bruz.3536G4.1	17	-	-	-	-	1.58655	-	-	1.16283	-							Bruz.66G22.1	9	-	-	-	2.35593	-	-	-	-	-
Bruz.3556G6.1	17	-	-	-	-	-	-	-	1.3037	-							Bruz.6700G2.1	9	-	-	-	1.4739	-	-	-	-	-
Bruz.355G14.1	17	-	-	-	-	-	-	-	1.16358	-							Bruz.6721G4.1	9	-	-	-	5.36661	-	-	-	-	-
Bruz.3561G6.1	17	-	-	-	-	-	-	-	1.10328	-							Bruz.672G10.1	9	-	-	-	-	-	-	2.52694	-	-
Bruz.3563G4.1	17	-	-	-	-	2.58891	-	-	3.10537	-							Bruz.6753G2.1	9	1.31084	-	-	-	-	-	-	-	-
Bruz.3575G6.1	17	-	-	-	-	-	-	-	2.40792	-							Bruz.680G2.1	9	1.17377	-	-	1.29822	-	-	-	-	-
Bruz.359G10.1	17	-	-	-	-	-	-	-	1.61678	-							Bruz.680G4.1	9	-	-	-	1.04894	-	-	-	-	-
Bruz.359G12.1	17	-	-	-	-	1.60053	-	-	1.88905	-							Bruz.6824G4.1	9	-	-	-	1.29381	-	-	1.50948	-	-
Bruz.359G24.1	17	-	-	-	-	1.63895	-	-	1.15011	-							Bruz.6851G8.1	9	-	-	-	2.03882	-	-	2.76562	-	-
Bruz.3616G2.1	17	-	-	-	-	-	-	-	1.12448	-							Bruz.686G18.1	9	-	-	-	1.08127	-	-	-	-	-
Bruz.3644G4.1	17	-	-	-	-	1.54354	-	-	-	-							Bruz.6885G10.1	9	-	-	-	-	-	-	1.34289	-	-
Bruz.3654G12.1	17	-	-	-	-	-	-	-	1.1241	-							Bruz.688G24.1	9	-	-	-	1.24536	-	-	-	-	-
Bruz.3665G6.1	17	-	-	-	-	1.59803	-	-	1.28567	-							Bruz.688G28.1	9	-	-	-	1.08036	-	-	1.34147	-	-
Bruz.3735G2.1	17	-	-	-	-	-	-	-	1.44038	-							Bruz.688G36.1	9	-	-	-	1.27473	-	-	1.80418	-	-
Bruz.37487G2.1	17	-	-	-	-	1.27864	-	-	1.03824	-							Bruz.69355G4.1	9	-	-	-	-	-	-	2.1973	-	-
Bruz.3749G8.1	17	-	-	-	-	-	-	-	1.80849	-							Bruz.6963G4.1	9	-	-	-	-	-	-	1.20469	-	-
Bruz.375G10.1	17	-	-	-	-	2.00439	-	-	1.99922	-							Bruz.6967G2.1	9	-	-	-	1.45486	-	-	-	-	-
Bruz.375G16.1	17	-	-	-	-	3.47923	-	-	-	-							Bruz.6993G4.1	9	-	-	-	-	-	-	1.83567	-	-
Bruz.376G18.1	17	-	-	-	-	1.26474	-	-	1.00939	-							Bruz.69G18.1	9	-	-	-	2.81597	-	-	-	-	-
Bruz.379G24.1	17	-	-	-	-	1.02348	-	-	-	-							Bruz.7029G6.1	9	2.2793	-	-	-	-	-	-	-	-
Bruz.3830G2.1	17	-	-	-	-	1.43748	-	-	-	-							Bruz.7031G2.1	9	-	-	-	2.02394	-	-	-	-	-
Bruz.3832G2.1	17	-	-	-	-	-	-	-	1.27088	-							Bruz.706G24.1	9	1.00402	-	-	-	-	-	-	-	-
Bruz.3855G14.1	17	-	-	-	-	-	-	-	3.56785	-							Bruz.7079G2.1	9	-	-	-	1.6906	-	-	-	-	-
Bruz.385G8.1	17	-	-	-	-	-	-	-	1.12987	-							Bruz.711G8.1	9	-	-	-	-	-	-	1.21738	-	-
Bruz.3874G2.1	17	-	-	-	-	1.08621	-	-	-	-							Bruz.715G10.1	9	-	-	-	1.35439	-	-	1.10265	-	-
Bruz.387G2.1	17	-	-	-	-	-	-	-	1.40294	-							Bruz.7162G2.1	9	-	-	-	1.45454	-	-	-	-	-
Bruz.3884G12.1	17	-	-	-	-	-	-	-	1.06648	-							Bruz.7162G4.1	9	-	-	-	1.58019	-	-	-	-	-
Bruz.3893G12.1	17	-	-	-	-	-	-	-	1.20779	-							Bruz.716G28.1	9	-	-	-	2.25604	-	-	2.09915	-	-
Bruz.3893G14.1	17	-	-	-	-	-	-	-	1.20966	-							Bruz.7182G2.1	9	1.47285	-	-	-	-	-	-	-	-
Bruz.39223G2.1	17	-	-	-	-	-	-	-	2.30503	-							Bruz.7197G2.1	9	-	-	-	1.20615	-	-	-	-	-
Bruz.3926G2.1	17	-	-	-	-	1.8292	-	-	-	-							Bruz.71G32.1	9	1.44718	-	-	-	-	-	-	-	-
Bruz.3946G6.1	17	-	-	-	-	-	-	-	1.23792	-							Bruz.71G40.1	9	-	-	-	-	-	-	1.37179	-	-
Bruz.3953G6.1	17	-	-	-	-	1.29595	-	-	-	-							Bruz.720G20.1	9	1.76467	-	-	-	-	-	-	-	-
Bruz.395G4.1	17	-	-	-	-	1.47567	-	-	1.3885	-							Bruz.7214G4.1	9	1.21669	-	-	1.66533	-	-	-	-	-
Bruz.3960G4.1	17	-	-	-	-	1.29095	-	-	-	-							Bruz.729G18.1	9	-	-	-	3.43977	-	-	3.36315	-	-
Bruz.3972G2.1	17	-	-	-	-	-	-	-	2.48526	-							Bruz.72G26.1	9	-	-	-	1.17247	-	-	-	-	-
Bruz.397G22.1	17	-	-	-	-	-	-	-	1.43911	-							Bruz.73399G2.1	9	-	-	-	2.61606	-	-	1.25834	-	-
Bruz.39820G2.1	17	-	-	-	-	3.12777	-	-	-	-							Bruz.734G2.1	9	1.52083	-	-	-	-	-	-	-	-
Bruz.39879G4.1	17	-	1.37402	-	-	1.86525	-	-	-	-							Bruz.7355G2.1	9	2.10489	-	-	1.52019	-	-	-	-	-
Bruz.398G32.1	17	-	-	-	-	-	-	-	1.06278	-							Bruz.7387G6.1	9	1.65349	-	-	1.97265	-	-	-	-	-
Bruz.398G4.1	17	-	-	-	-	-	-	-	1.13989	-							Bruz.7391G2.1	9	-	-	-	1.08541	-	-	1.47434	-	-
Bruz.3G6.1	17	-	-	-	-	1.10462	-	-	-	-							Bruz.7391G8.1	9	-	-	-	1.21384	-	-	-	-	-
Bruz.4000G4.1	17	-	-	-	-	-	-	-	5.43156	-							Bruz.7437G2.1	9	1.6386	-	-	-	-	-	-	-	-
Bruz.4005G8.1	17	-	-	-	-	-	-	-	2.76259	-							Bruz.74424G2.1	9	-	-	-	2.19916	-	-	1.35616	-	-
Bruz.4029G4.1	17	-	-	-	-	4.89585	-	-	5.17521	-							Bruz.74G18.1	9	1.37816	-	-	-	-	-	-	-	-
Bruz.4031G6.1	17	-	-	-	-	-	-	-	1.00479	-							Bruz.74G48.1	9	-	-	-	-	-	-	1.36837	-	-
Bruz.4048G4.1	17	-	-	-	-	-	-	-	1.49379	-							Bruz.753G18.1	9	-	-	-	1.576	-	-	-	-	-
Bruz.4068G2.1	17	-	-	-	-	1.822	-	-	1.57035	-							Bruz.755G12.1	9	-	-	-	1.84788	-	-	-	-	-
Bruz.40864G2.1	17	-	-	-	-	1.39517	-	-	-	-							Bruz.76053G2.1	9	-	-	-	3.59854	-	-	-	-	-
Bruz.4089G2.1	17	-	-	-	-	-	-	-	1.15563	-							Bruz.761G14.1	9	1.93353	-	-	-	-	-	-	-	-
Bruz.40G52.1	17	-	-	-	-	1.73363	-	-	-	-							Bruz.76610G2.1	9	1.19373	-	-	-	-	-	-	-	-
Bruz.4102G2.1	17	-	-	-	-	2.46094	-	-	2.71599	-							Bruz.7681G6.1	9	-	-	-	-	-	-	1.13203	-	-
Bruz.4111G4.1	17	-	-	-	-	1.24031	-	-	-	-							Bruz.7689G6.1	9	1.30477	-	-	-	-	-	-	-	-
Bruz.4135G2.1	17	-	-	-	-	1.5014	-	-	-	-							Bruz.768G20.1	9	1.47643	-	-	-	-	-	-	-	-
Bruz.4146G10.1	17	-	-	-	-	1.60005	-	-	1.01211	-							Bruz.76906G2.1	9	1.04541	-	-	-	-	-	-	-	-
Bruz.4147G6.1	17	-	-	-	-	1.44589	-	-	1.7023	-							Bruz.7704G2.1	9	1.16538	-	-	-	-	-	-	-	-
Bruz.414G14.1	17	-	-	-	-	-	-	-	1.76797	-							Bruz.7745G2.1	9	1.20322	-	-	-	-	-	-	-	-
Bruz.415G4.1	17	-	-	-	-	-	-	-	1.04456	-							Bruz.775G8.1	9	-	-	-	-	-	-	1.00195	-	-
Bruz.419G24.1	17	-	-	-	-	-	-	-	1.5104	-							Bruz.7771G2.1	9	-	-	-	1.18745	-	-	-	-	-
Bruz.419G26.1	17	-	-	-	-	-	-	-	1.64444	-							Bruz.7784G6.1	9	1.09047	-	-	-	-	-	-	-	-
Bruz.4202G2.1	17	-	-	-	-	-	-	-	3.17456	-							Bruz.78490G2.1	9	-	-	-	-	-	-	3.04634	-	-
Bruz.4209G4.1	17	-	-	-	-	-	-	-	1.71136	-							Bruz.7862G12.1	9	-	-	-	1.32767	-	-	-	-	-
Bruz.4218G6.1	17	-	-	-	-	1.44154	-	-	-	-							Bruz.7867G8.1	9	1.6744	-	-	1.30124	-	-	-	-	-
Bruz.421G8.1	17	-	-	-	-	1.7304	-	-	-	-							Bruz.7892G2.1	9	-	-	-	1.75988	-	-	1.04658	-	-
Bruz.4221G6.1	17	-	-	-	-	1.38411	-	-	-	-							Bruz.78G10.1	9	-	-	-	2.54351	-	-	3.55505	-	-
Bruz.423G16.1	17	-	-	-	-	1.58982	-	-	-	-							Bruz.790G2.1	9	1.04475	-	-	-	-	-	-	-	-
Bruz.4244G4.1	17	-	-	-	-	3.09534	-	-	-	-							Bruz.79110G2.1	9	1.19003	-	-	-	-	-	-	-	-
Bruz.42536G2.1	17	-	-	-	-	1.34967	-	-	-	-							Bruz.79181G2.1	9	-	-	-	4.42204	-	-	2.82394	-	-
Bruz.42583G2.1	17	-	-	-	-	-	-	-	4.86519	-							Bruz.791G20.1	9	-	-	-	1.06708	-	-	-	-	-
Bruz.427G22.1	17	-	-	-	-	-	-	-	3.61095	-							Bruz.794G16.1	9	-	-	-	5.64125	-	-	-	-	-
Bruz.4289G2.1	17	-	-	-	-	-	-	-	1.133	-							Bruz.796G14.1	9	-	-	-	1.2841	-	-	-	-	-
Bruz.42G20.1	17	-	-	-	-	-	-	-	2.44148	-							Bruz.797G6.1	9	-	-	-	1.09015	-	-	-	-	-
Bruz.42G22.1	17	-	-	-	-	-	-	-	2.15572	-							Bruz.7G20.1	9	-	-	-	1.57881	-	-	1.02789	-	-
Bruz.43233G2.1	17	-	-	-	-	-	-	-	2.75306	-							Bruz.8002G4.1	9	-	-	-	1.59675	-	-	-	-	-
Bruz.43359G2.1	17	-	-	-	-	-	-	-	1.1264	-							Bruz.802G4.1	9	1.28708	-	-	1.37546	-	-	-	-	-
Bruz.4338G2.1	17	-	-	-	-	-	-	-	1.29587	-							Bruz.8070G6.1	9	1.56889	-	-	1.42526	-	-	-	-	-
Bruz.43422G4.1	17	-	-	-	-	-	-	-	1.906	-							Bruz.811G20.1	9	-	-	-	1.04329	-	-	-	-	-
Bruz.4342G10.1	17	-	-	-	-	1.22502	-	-	-	-							Bruz.811G6.1	9	-	-	-	1.2412	-	-	-	-	-
Bruz.4371G6.1	17	-	-	-	-	-	-	-	1.06008	-							Bruz.8135G6.1	9	1.40362	-	-	1.15072	-	-	-	-	-
Bruz.438G8.1	17	-	-	-	-	1.07144	-	-	-	-							Bruz.81652G2.1	9	-	-	-	-	-	-	2.84302	-	-
Bruz.43G28.1	17	-	-	-	-	1.03729	-	-	-	-							Bruz.817G26.1	9	-	-	-	1.05463	-	-	-	-	-
Bruz.4443G4.1	17	-	-	-	-	1.98282	-	-	1.90725	-							Bruz.818G22.1	9	-	-	-	2.97067	-	-	2.22841	-	-
Bruz.4467G4.1	17	-	-	-	-	-	-	-	1.34896	-							Bruz.82062G2.1	9	1.19334	-	-	-	-	-	-	-	-
Bruz.44790G2.1	17	-	-	-	-	-	-	-	1.54658	-							Bruz.821G10.1	9	-	-	-	-	-	-	3.10696	-	-
Bruz.4489G4.1	17	-	-	-	-	1.04783	-	-	-	-							Bruz.8318G4.1	9	-	-	-	-	-	-	1.77496	-	-
Bruz.4499G6.1	17	-	-	-	-	-	-	-	1.17512	-							Bruz.8355G4.1	9	-	-	-	1.37393	-	-	-	-	-
Bruz.452G22.1	17	-	-	-	-	-	-	-	1.42705	-							Bruz.835G8.1	9	-	-	-	1.37417	-	-	-	-	-
Bruz.454G18.1	17	-	-	-	-	-	-	-	3.18227	-							Bruz.83654G2.1	9	2.47872	-	-	-	-	-	-	-	-
Bruz.454G20.1	17	-	-	-	-	-	-	-	1.46383	-							Bruz.8382G6.1	9	-	-	-	1.39527	-	-	1.30739	-	-
Bruz.457G14.1	17	-	-	-	-	-	-	-	1.07106	-							Bruz.838G10.1	9	-	-	-	1.28451	-	-	-	-	-
Bruz.4587G2.1	17	-	-	-	-	-	-	-	1.68489	-							Bruz.83G24.1	9	-	-	-	2.515	-	-	-	-	-
Bruz.458G22.1	17	-	-	-	-	2.32528	-	-	-	-							Bruz.84045G2.1	9	1.62677	-	-	-	-	-	-	-	-
Bruz.458G6.1	17	-	-	-	-	1.06302	-	-	-	-							Bruz.8420G4.1	9	-	-	-	-	-	-	2.44825	-	-
Bruz.45G32.1	17	-	-	-	-	1.51151	-	-	-	-							Bruz.84579G2.1	9	1.64132	-	-	-	-	-	-	-	-
Bruz.4632G2.1	17	-	-	-	-	1.69079	-	-	-	-							Bruz.846G14.1	9	1.02849	-	-	-	-	-	-	-	-
Bruz.4660G2.1	17	-	-	-	-	2.5149	-	-	-	-							Bruz.8492G2.1	9	1.26372	-	-	-	-	-	-	-	-
Bruz.466G4.1	17	-	-	-	-	-	-	-	1.15512	-							Bruz.8497G2.1	9	-	-	-	1.27886	-	-	-	-	-
Bruz.4689G2.1	17	-	-	-	-	1.40682	-	-	-	-							Bruz.8497G4.1	9	1.22338	-	-	-	-	-	-	-	-
Bruz.46904G2.1	17	-	-	-	-	1.33307	-	-	-	-							Bruz.8517G2.1	9	2.8438	-	-	-	-	-	-	-	-
Bruz.469G18.1	17	-	-	-	-	-	-	-	1.58118	-							Bruz.85215G2.1	9	2.33383	-	-	-	-	-	-	-	-
Bruz.469G20.1	17	-	-	-	-	-	-	-	1.48601	-							Bruz.8533G4.1	9	-	-	-	1.17309	-	-	1.07413	-	-
Bruz.46G44.1	17	-	-	-	-	-	-	-	4.40186	-							Bruz.8533G6.1	9	-	-	-	1.17148	-	-	1.07726	-	-
Bruz.4705G2.1	17	-	-	-	-	-	-	-	2.09494	-							Bruz.853G12.1	9	-	-	-	1.2211	-	-	-	-	-
Bruz.472G12.1	17	-	-	-	-	3.94578	-	-	3.98589	-							Bruz.85851G2.1	9	1.08625	-	-	-	-	-	-	-	-
Bruz.474G18.1	17	-	-	-	-	-	-	-	1.33518	-							Bruz.85G10.1	9	-	-	-	1.55991	-	-	-	-	-
Bruz.47523G2.1	17	-	-	-	-	-	-	-	2.37063	-							Bruz.8628G4.1	9	-	-	-	-	-	-	1.22252	-	-
Bruz.4890G2.1	17	-	-	-	-	-	-	-	2.24446	-							Bruz.867G16.1	9	-	-	-	2.3307	-	-	2.19601	-	-
Bruz.492G26.1	17	-	-	-	-	-	-	-	1.02879	-							Bruz.8693G2.1	9	-	-	-	1.21836	-	-	-	-	-
Bruz.494G6.1	17	-	-	-	-	-	-	-	1.49155	-							Bruz.86G10.1	9	-	-	-	2.50838	-	-	2.21803	-	-
Bruz.49676G4.1	17	-	-	-	-	1.89679	-	-	-	-							Bruz.86G42.1	9	1.18809	-	-	-	-	-	-	-	-
Bruz.496G10.1	17	-	-	-	-	-	-	-	2.36788	-							Bruz.872G4.1	9	-	-	-	1.02647	-	-	-	-	-
Bruz.497G22.1	17	-	-	-	-	-	-	-	1.90174	-							Bruz.8742G2.1	9	-	-	-	1.40632	-	-	1.93222	-	-
Bruz.4987G6.1	17	-	-	-	-	-	-	-	1.47074	-							Bruz.874G14.1	9	-	-	-	1.22269	-	-	-	-	-
Bruz.4992G6.1	17	-	-	-	-	-	-	-	1.15787	-							Bruz.877G20.1	9	1.11272	-	-	-	-	-	-	-	-
Bruz.4996G2.1	17	-	-	-	-	1.02601	-	-	-	-							Bruz.8803G6.1	9	1.18376	-	-	-	-	-	-	-	-
Bruz.50009G2.1	17	-	-	-	-	-	-	-	1.06012	-							Bruz.8821G2.1	9	-	-	-	2.02462	-	-	-	-	-
Bruz.500G26.1	17	-	-	-	-	1.03708	-	-	-	-							Bruz.8821G4.1	9	-	-	-	2.49647	-	-	-	-	-
Bruz.5068G6.1	17	-	-	-	-	1.30329	-	-	1.76634	-							Bruz.8821G6.1	9	-	-	-	1.45076	-	-	-	-	-
Bruz.5084G4.1	17	-	-	-	-	1.44486	-	-	1.53632	-							Bruz.8846G6.1	9	-	-	-	1.44697	-	-	-	-	-
Bruz.5084G6.1	17	-	-	-	-	3.00912	-	-	2.79385	-							Bruz.889G6.1	9	-	-	-	1.1652	-	-	-	-	-
Bruz.5087G4.1	17	-	-	-	-	-	-	-	2.28717	-							Bruz.892G10.1	9	-	-	-	1.93199	-	-	-	-	-
Bruz.509G14.1	17	-	-	-	-	-	-	-	1.32304	-							Bruz.893G8.1	9	-	-	-	1.43694	-	-	2.19085	-	-
Bruz.5105G2.1	17	-	-	-	-	-	-	-	1.6057	-							Bruz.8942G2.1	9	-	-	-	1.15797	-	-	-	-	-
Bruz.51499G2.1	17	-	-	-	-	-	-	-	4.31041	-							Bruz.8942G4.1	9	-	-	-	1.39793	-	-	-	-	-
Bruz.514G6.1	17	-	-	-	-	-	-	-	1.2845	-							Bruz.8987G6.1	9	-	-	-	1.04138	-	-	-	-	-
Bruz.51614G2.1	17	-	-	-	-	1.90876	-	-	1.59297	-							Bruz.899G26.1	9	-	-	-	1.36604	-	-	1.23034	-	-
Bruz.5185G6.1	17	-	-	-	-	1.07301	-	-	1.01768	-							Bruz.90624G2.1	9	-	-	-	1.36949	-	-	-	-	-
Bruz.519G4.1	17	-	-	-	-	1.72429	-	-	-	-							Bruz.90G30.1	9	-	-	-	-	-	-	1.34452	-	-
Bruz.51G2.1	17	-	-	-	-	1.51991	-	-	1.00302	-							Bruz.90G52.1	9	-	-	-	1.70065	-	-	1.23467	-	-
Bruz.5209G4.1	17	-	-	-	-	1.58438	-	-	-	-							Bruz.9123G4.1	9	1.93848	-	-	-	-	-	-	-	-
Bruz.5217G2.1	17	-	-	-	-	-	-	-	1.47695	-							Bruz.9129G2.1	9	-	-	-	4.25253	-	-	-	-	-
Bruz.5238G4.1	17	-	-	-	-	1.63002	-	-	-	-							Bruz.9129G4.1	9	-	-	-	3.76585	-	-	-	-	-
Bruz.5267G8.1	17	-	-	-	-	1.40641	-	-	-	-							Bruz.9129G8.1	9	2.47945	-	-	2.91935	-	-	-	-	-
Bruz.529G4.1	17	-	-	-	-	1.63669	-	-	1.07239	-							Bruz.916G10.1	9	-	-	-	1.28451	-	-	-	-	-
Bruz.531G14.1	17	-	-	-	-	1.49343	-	-	-	-							Bruz.9188G4.1	9	-	-	-	1.31103	-	-	1.60452	-	-
Bruz.5322G6.1	17	-	-	-	-	-	-	-	2.41456	-							Bruz.91937G2.1	9	-	-	-	1.74983	-	-	-	-	-
Bruz.5329G2.1	17	-	-	-	-	2.33707	-	-	2.39592	-							Bruz.9229G4.1	9	-	-	-	1.83724	-	-	1.36823	-	-
Bruz.5336G8.1	17	-	-	-	-	1.88163	-	-	-	-							Bruz.923G2.1	9	1.25355	-	-	1.34305	-	-	-	-	-
Bruz.5345G6.1	17	-	-	-	-	-	-	-	1.07416	-							Bruz.927G22.1	9	-	-	-	1.17751	-	-	1.10951	-	-
Bruz.5392G10.1	17	-	-	-	-	-	-	-	1.59995	-							Bruz.929G8.1	9	2.06697	-	-	-	-	-	-	-	-
Bruz.54178G2.1	17	-	-	-	-	1.2582	-	-	-	-							Bruz.93636G2.1	9	1.4306	-	-	-	-	-	-	-	-
Bruz.5417G4.1	17	-	-	-	-	1.4083	-	-	1.31497	-							Bruz.9372G2.1	9	-	-	-	1.1802	-	-	1.92824	-	-
Bruz.5423G10.1	17	-	-	-	-	1.022	-	-	-	-							Bruz.9393G2.1	9	1.58059	-	-	-	-	-	-	-	-
Bruz.5426G6.1	17	-	-	-	-	-	-	-	1.31918	-							Bruz.939G10.1	9	-	-	-	1.75035	-	-	-	-	-
Bruz.5453G4.1	17	-	-	-	-	-	-	-	2.42579	-							Bruz.93G10.1	9	-	-	-	1.42503	-	-	-	-	-
Bruz.546G12.1	17	-	-	-	-	1.02281	-	-	1.30934	-							Bruz.9433G2.1	9	1.17077	-	-	1.39385	-	-	-	-	-
Bruz.546G14.1	17	-	-	-	-	-	-	-	1.22117	-							Bruz.9514G2.1	9	1.39874	-	-	-	-	-	-	-	-
Bruz.5496G2.1	17	-	-	-	-	-	-	-	1.13467	-							Bruz.951G2.1	9	-	-	-	1.55527	-	-	-	-	-
Bruz.5526G2.1	17	-	-	-	-	1.52207	-	-	-	-							Bruz.9533G4.1	9	-	-	-	1.6181	-	-	2.05296	-	-
Bruz.5526G6.1	17	-	-	-	-	1.62138	-	-	1.01018	-							Bruz.968G16.1	9	-	-	-	2.14063	-	-	-	-	-
Bruz.5584G2.1	17	-	-	-	-	-	-	-	1.18906	-							Bruz.970G14.1	9	-	-	-	-	-	-	1.06979	-	-
Bruz.5589G2.1	17	-	-	-	-	-	-	-	1.59556	-							Bruz.9715G4.1	9	1.11836	-	-	-	-	-	-	-	-
Bruz.5601G4.1	17	-	-	-	-	-	-	-	1.78093	-							Bruz.972G18.1	9	2.20963	-	-	1.76551	-	-	-	-	-
Bruz.5602G4.1	17	-	-	-	-	1.82846	-	-	1.4622	-							Bruz.97776G2.1	9	1.60149	-	-	1.38616	-	-	-	-	-
Bruz.564G6.1	17	-	-	-	-	-	-	-	1.31418	-							Bruz.977G12.1	9	-	-	-	-	-	-	1.10583	-	-
Bruz.566G4.1	17	-	-	-	-	-	-	-	2.752	-							Bruz.9796G2.1	9	2.9385	-	-	-	-	-	-	-	-
Bruz.56870G2.1	17	-	-	-	-	1.5807	-	-	1.49113	-							Bruz.98101G2.1	9	2.29909	-	-	1.78852	-	-	-	-	-
Bruz.569G8.1	17	-	-	-	-	2.51785	-	-	2.97249	-							Bruz.9836G4.1	9	-	-	-	1.60031	-	-	1.61033	-	-
Bruz.57003G2.1	17	-	-	-	-	3.23601	-	-	-	-							Bruz.9875G4.1	9	-	-	-	-	-	-	4.21664	-	-
Bruz.5702G10.1	17	-	-	-	-	1.78923	-	-	-	-							Bruz.98771G2.1	9	1.70342	-	-	-	-	-	-	-	-
Bruz.570G2.1	17	-	-	-	-	-	-	-	2.91609	-							Bruz.9924G6.1	9	1.0005	-	-	-	-	-	-	-	-
Bruz.570G6.1	17	-	-	-	-	-	-	-	2.8408	-							Bruz.9966G2.1	9	2.06701	-	-	2.42767	-	-	-	-	-
Bruz.5717G2.1	17	-	1.3023	-	-	1.58448	-	-	-	-							Bruz.9989G2.1	9	-	-	-	2.42107	-	-	2.70243	-	-
Bruz.576G12.1	17	-	-	-	-	2.33886	-	-	-	-							Bruz.9989G4.1	9	-	-	-	1.60877	-	-	2.90881	-	-
Bruz.5782G4.1	17	-	-	-	-	-	-	-	1.67904	-							Bruz.9G40.1	9	1.29802	-	-	-	-	-	-	-	-
Bruz.5784G6.1	17	-	-	-	-	2.79421	-	-	-	-							Bruz.107G8.1	9	-1.24072	-	-	-	-	-	1.12315	-	-
Bruz.5784G8.1	17	-	-	-	-	-	-	-	1.57197	-							Bruz.10874G2.1	9	1.21207	-	-	-	-	-	-1.68138	-	-
Bruz.579G18.1	17	-	-	-	-	-	-	-	1.00711	-							Bruz.10936G2.1	9	2.77746	-	-	-	-	-	-2.61648	-	-
Bruz.57G24.1	17	-	-	-	-	-	-	-	1.01367	-							Bruz.11161G6.1	9	-1.02838	-	-	-	-	-	1.08188	-	-
Bruz.57G8.1	17	-	-	-	-	-	-	-	1.30953	-							Bruz.1189G20.1	9	-1.98683	-	-	-	-	-	1.10812	-	-
Bruz.582G10.1	17	-	-	-	-	1.50847	-	-	-	-							Bruz.11966G2.1	9	-1.21194	-	-	-	-	-	1.52858	-	-
Bruz.58458G2.1	17	-	-	-	-	1.79359	-	-	-	-							Bruz.11G40.1	9	-1.1448	-	-	-	-	-	1.23194	-	-
Bruz.584G34.1	17	-	-	-	-	-	-	-	1.84912	-							Bruz.1222G6.1	9	-1.64856	-	-	-	-	-	2.55112	-	-
Bruz.585G10.1	17	-	-	-	-	1.70459	-	-	-	-							Bruz.127G24.1	9	1.56547	-	-	-	-	-	-1.04622	-	-
Bruz.585G18.1	17	-	-	-	-	1.58985	-	-	-	-							Bruz.13370G2.1	9	-1.57696	-	-	-	-	-	1.74022	-	-
Bruz.5863G2.1	17	-	-	-	-	-	-	-	1.12087	-							Bruz.1379G4.1	9	1.07683	-	-	-	-	-	-1.22554	-	-
Bruz.5920G8.1	17	-	-	-	-	1.16982	-	-	-	-							Bruz.13803G2.1	9	-1.42406	-	-	-	-	-	1.93883	-	-
Bruz.598G8.1	17	-	-	-	-	3.42056	-	-	-	-							Bruz.1384G28.1	9	-2.87872	-	-	-	-	-	3.0219	-	-
Bruz.5G28.1	17	-	-	-	-	1.6484	-	-	1.35582	-							Bruz.1443G12.1	9	1.56487	-	-	-	-	-	-1.196	-	-
Bruz.6055G2.1	17	-	-	-	-	3.36809	-	-	2.95385	-							Bruz.1459G18.1	9	-1.18816	-	-	-	-	-	2.05532	-	-
Bruz.606G12.1	17	-	-	-	-	-	-	-	1.11642	-							Bruz.1606G8.1	9	2.36248	-	-	-	-	-	-1.68774	-	-
Bruz.6080G4.1	17	-	-	-	-	-	-	-	1.7202	-							Bruz.162G2.1	9	2.24734	-	-	1.19729	-	-	-1.04215	-	-
Bruz.60G12.1	17	-	-	-	-	-	-	-	1.16414	-							Bruz.1842G6.1	9	-1.25393	-	-	-	-	-	2.10634	-	-
Bruz.6139G4.1	17	-	-	-	-	-	-	-	1.71512	-							Bruz.1873G4.1	9	-1.86488	-	-	-	-	-	2.33608	-	-
Bruz.614G2.1	17	-	-	-	-	-	-	-	1.56314	-							Bruz.19684G2.1	9	1.51059	-	-	-	-	-	-1.56188	-	-
Bruz.614G8.1	17	-	-	-	-	-	-	-	2.88003	-							Bruz.19747G2.1	9	-2.81118	-	-	-	-	-	2.00032	-	-
Bruz.615G24.1	17	-	-	-	-	-	-	-	2.32432	-							Bruz.20136G2.1	9	1.09282	-	-	-	-	-	-1.2848	-	-
Bruz.619G6.1	17	-	-	-	-	-	-	-	2.2791	-							Bruz.211G16.1	9	-1.13128	-	-	-	-	-	2.64527	-	-
Bruz.6211G6.1	17	-	-	-	-	-	-	-	2.04627	-							Bruz.21692G4.1	9	-1.4932	-	-	-	-	-	1.06503	-	-
Bruz.621G12.1	17	-	-	-	-	-	-	-	1.36258	-							Bruz.2180G8.1	9	-1.51697	-	-	-	-	-	2.18367	-	-
Bruz.6228G2.1	17	-	-	-	-	-	-	-	1.60319	-							Bruz.2203G10.1	9	1.69382	-	-	-	-	-	-2.94064	-	-
Bruz.6240G8.1	17	-	-	-	-	1.04545	-	-	-	-							Bruz.2203G14.1	9	1.90484	-	-	-	-	-	-2.25159	-	-
Bruz.632G20.1	17	-	-	-	-	1.64684	-	-	1.29739	-							Bruz.22609G4.1	9	-2.38486	-	-	-	-	-	3.6621	-	-
Bruz.6397G10.1	17	-	-	-	-	-	-	-	1.61812	-							Bruz.2322G14.1	9	-1.79786	-	-	-	-	-	1.35153	-	-
Bruz.63G12.1	17	-	-	-	-	-	-	-	2.01871	-							Bruz.2341G8.1	9	-1.365	-	-	-	-	-	1.17815	-	-
Bruz.6405G4.1	17	-	-	-	-	1.30652	-	-	-	-							Bruz.2455G12.1	9	1.72124	-	-	-	-	-	-1.39267	-	-
Bruz.6456G2.1	17	-	-	-	-	1.28455	-	-	-	-							Bruz.24958G2.1	9	1.38553	-	-	-	-	-	-1.14755	-	-
Bruz.648G22.1	17	-	-	-	-	-	-	-	1.6327	-							Bruz.251G14.1	9	-1.68974	-	-	-	-	-	1.23202	-	-
Bruz.6529G4.1	17	-	-	-	-	-	-	-	1.73499	-							Bruz.2556G14.1	9	-1.20587	-	-	-	-	-	1.4106	-	-
Bruz.65338G2.1	17	-	-	-	-	-	-	-	1.35061	-							Bruz.2642G16.1	9	-3.48987	-	-	-	-	-	3.02119	-	-
Bruz.653G8.1	17	-	-	-	-	1.22408	-	-	-	-							Bruz.26459G4.1	9	2.51818	-	-	-	-	-	-1.30235	-	-
Bruz.65559G2.1	17	-	-	-	-	3.09913	-	-	5.43811	-							Bruz.26633G2.1	9	-1.54767	-	-	-	-	-	1.52531	-	-
Bruz.655G22.1	17	-	-	-	-	-	-	-	1.31749	-							Bruz.26782G2.1	9	1.29134	-	-	-	-	-	-1.09671	-	-
Bruz.6560G4.1	17	-	-	-	-	-	-	-	1.09837	-							Bruz.27G30.1	9	-3.10725	-	-	-	-	-	3.46843	-	-
Bruz.6576G4.1	17	-	-	-	-	-	-	-	1.5575	-							Bruz.2897G4.1	9	-1.47457	-	-	-	-	-	1.04674	-	-
Bruz.65G22.1	17	-	-	-	-	-	-	-	1.20181	-							Bruz.2902G6.1	9	-1.1029	-	-	-	-	-	1.59295	-	-
Bruz.6600G2.1	17	-	-	-	-	-	-	-	1.52118	-							Bruz.29348G2.1	9	-2.27967	-	-	-	-	-	2.09963	-	-
Bruz.66014G2.1	17	-	-	-	-	-	-	-	1.15354	-							Bruz.2985G2.1	9	1.30341	-	-	-	-	-	-1.42413	-	-
Bruz.6639G8.1	17	-	-	-	-	-	-	-	1.0743	-							Bruz.318G34.1	9	-1.13739	-	-	-	-	-	1.24918	-	-
Bruz.663G6.1	17	-	-	-	-	-	-	-	2.39411	-							Bruz.3219G14.1	9	1.50386	-	-	-	-	-	-1.20396	-	-
Bruz.6657G8.1	17	-	-	-	-	-	-	-	1.58968	-							Bruz.3337G8.1	9	-1.44219	-	-	-	-	-	1.1698	-	-
Bruz.6692G8.1	17	-	-	-	-	2.44525	-	-	2.18317	-							Bruz.3343G4.1	9	-1.62589	-	-	1.05276	-	-	2.69852	-	-
Bruz.66G42.1	17	-	-	-	-	3.10741	-	-	-	-							Bruz.35208G2.1	9	1.55254	-	-	-	-	-	-2.27622	-	-
Bruz.670G10.1	17	-	-	-	-	-	-	-	1.93738	-							Bruz.383G26.1	9	-1.22256	-	-	-	-	-	1.90089	-	-
Bruz.6745G2.1	17	-	-	-	-	4.47078	-	-	1.81863	-							Bruz.38G26.1	9	-1.75459	-	-	-	-	-	2.48617	-	-
Bruz.6745G4.1	17	-	-	-	-	2.79527	-	-	-	-							Bruz.4042G6.1	9	-1.3287	-	-	-	-	-	1.12962	-	-
Bruz.674G6.1	17	-	-	-	-	-	-	-	1.22644	-							Bruz.4146G6.1	9	-1.35071	-	-	-	-	-	1.97986	-	-
Bruz.676G10.1	17	-	-	-	-	-	-	-	1.25991	-							Bruz.4166G10.1	9	-1.39554	-	-	-	-	-	1.21922	-	-
Bruz.6843G2.1	17	-	-	-	-	1.32484	-	-	1.13401	-							Bruz.416G44.1	9	-2.2822	-	-	-	-	-	1.30527	-	-
Bruz.6857G4.1	17	-	-	-	-	1.17622	-	-	-	-							Bruz.4329G14.1	9	-1.47618	-	-	-	-	-	1.0216	-	-
Bruz.6915G8.1	17	-	-	-	-	1.75228	-	-	1.30513	-							Bruz.432G14.1	9	1.33298	-	-	-	-	-	-1.03506	-	-
Bruz.697G14.1	17	-	-	-	-	-	-	-	1.36602	-							Bruz.43359G2.1	9	1.87118	-	-	-	-	-	-1.01186	-	-
Bruz.698G14.1	17	-	-	-	-	2.91876	-	-	3.08016	-							Bruz.43G4.1	9	-2.19491	-	-	-	-	-	3.96793	-	-
Bruz.700G4.1	17	-	-	-	-	2.06128	-	-	2.13072	-							Bruz.4479G12.1	9	-1.13116	-	-	-	-	-	1.63434	-	-
Bruz.70590G2.1	17	-	-	-	-	-	-	-	1.77348	-							Bruz.4513G4.1	9	1.92313	-	-	-	-	-	-1.50595	-	-
Bruz.70594G2.1	17	-	-	-	-	1.90653	-	-	-	-							Bruz.45880G2.1	9	1.28315	-	-	-	-	-	-1.23822	-	-
Bruz.705G18.1	17	-	-	-	-	1.89623	-	-	2.05969	-							Bruz.471G20.1	9	-1.66687	-	-	-	-	-	1.75277	-	-
Bruz.706G28.1	17	-	-	-	-	-	-	-	1.43041	-							Bruz.47876G2.1	9	-1.22258	-	-	-	-	-	1.00721	-	-
Bruz.7079G6.1	17	-	-	-	-	-	-	-	1.85903	-							Bruz.4842G6.1	9	1.2831	-	-	-	-	-	-1.35281	-	-
Bruz.711G4.1	17	-	-	-	-	-	-	-	3.1842	-							Bruz.49427G2.1	9	-1.22123	-	-	-	-	-	1.61119	-	-
Bruz.711G8.1	17	-	-	-	-	1.76671	-	-	2.6407	-							Bruz.498G26.1	9	-1.75325	-	-	-	-	-	1.06729	-	-
Bruz.7134G6.1	17	-	-	-	-	1.39342	-	-	-	-							Bruz.5017G10.1	9	2.22358	-	-	-	-	-	-1.71666	-	-
Bruz.7167G6.1	17	-	-	-	-	-	-	-	1.8403	-							Bruz.51G2.1	9	1.56473	-	-	-	-	-	-1.30771	-	-
Bruz.71G34.1	17	-	-	-	-	-	-	-	1.60485	-							Bruz.5274G12.1	9	-1.31869	-	-	-	-	-	1.22322	-	-
Bruz.7205G6.1	17	-	-	-	-	-	-	-	4.0073	-							Bruz.5315G4.1	9	-1.83703	-	-	-	-	-	1.0472	-	-
Bruz.720G26.1	17	-	-	-	-	1.98635	-	-	1.46353	-							Bruz.5516G4.1	9	-1.92439	-	-	-	-	-	2.26105	-	-
Bruz.720G8.1	17	-	-	-	-	-	-	-	1.81387	-							Bruz.570G16.1	9	2.01476	-	-	-	-	-	-1.33296	-	-
Bruz.7238G6.1	17	-	-	-	-	-	-	-	2.33791	-							Bruz.588G2.1	9	3.22693	-	-	-	-	-	-1.71364	-	-
Bruz.723G18.1	17	-	-	-	-	-	-	-	1.45894	-							Bruz.6095G2.1	9	-1.63433	-	-	-	-	-	1.32443	-	-
Bruz.7263G2.1	17	-	-	-	-	1.51514	-	-	-	-							Bruz.625G6.1	9	-1.25555	-	-	-	-	-	1.05682	-	-
Bruz.727G22.1	17	-	-	-	-	-	-	-	2.3936	-							Bruz.6355G8.1	9	-1.2046	-	-	-	-	-	1.85232	-	-
Bruz.7299G4.1	17	-	-	-	-	-	-	-	2.01589	-							Bruz.6476G2.1	9	1.22178	-	-	-	-	-	-1.62046	-	-
Bruz.7299G6.1	17	-	-	-	-	-	-	-	2.50485	-							Bruz.65103G2.1	9	-1.09265	-	-	-	-	-	1.29005	-	-
Bruz.7309G2.1	17	-	-	-	-	-	-	-	1.00771	-							Bruz.65561G2.1	9	1.13903	-	-	-	-	-	-1.86227	-	-
Bruz.7336G6.1	17	-	-	-	-	2.18742	-	-	-	-							Bruz.664G10.1	9	2.19187	-	-	-	-	-	-3.17455	-	-
Bruz.737G8.1	17	-	-	-	-	-	-	-	1.04661	-							Bruz.664G4.1	9	2.32365	-	-	-	-	-	-2.92251	-	-
Bruz.7407G12.1	17	-	-	-	-	-	-	-	1.41415	-							Bruz.675G26.1	9	-2.00354	-	-	-	-	-	1.60877	-	-
Bruz.7407G8.1	17	-	-	-	-	-	-	-	1.3248	-							Bruz.6869G6.1	9	-1.37127	-	-	-	-	-	1.63149	-	-
Bruz.741G6.1	17	-	-	-	-	1.17592	-	-	-	-							Bruz.692G8.1	9	2.16556	-	-	-	-	-	-2.05408	-	-
Bruz.7427G2.1	17	-	-	-	-	1.42681	-	-	-	-							Bruz.7009G4.1	9	2.6334	-	-	-	-	-	-2.96839	-	-
Bruz.7437G2.1	17	-	-	-	-	-	-	-	1.46032	-							Bruz.7182G8.1	9	1.12367	-	-	-	-	-	-1.69282	-	-
Bruz.74841G2.1	17	-	-	-	-	-	-	-	1.49314	-							Bruz.7205G6.1	9	2.55252	-	-	-	-	-	-3.25413	-	-
Bruz.7517G6.1	17	-	-	-	-	3.08043	-	-	3.50706	-							Bruz.72172G2.1	9	2.64086	-	-	-	-	-	-2.1816	-	-
Bruz.753G16.1	17	-	-	-	-	-	-	-	1.07441	-							Bruz.7289G2.1	9	1.47369	-	-	-	-	-	-1.6351	-	-
Bruz.7579G10.1	17	-	-	-	-	-	-	-	1.60394	-							Bruz.7289G4.1	9	1.74934	-	-	-	-	-	-1.92919	-	-
Bruz.757G18.1	17	-	-	-	-	-	-	-	2.08699	-							Bruz.76G26.1	9	-1.22438	-	-	-	-	-	1.87773	-	-
Bruz.76285G2.1	17	-	-	-	-	-	-	-	2.36168	-							Bruz.7743G2.1	9	-2.2503	-	-	-	-	-	2.49214	-	-
Bruz.7637G4.1	17	-	-	-	-	1.922	-	-	1.95985	-							Bruz.7750G2.1	9	1.33981	-	-	-	-	-	-1.11595	-	-
Bruz.7637G6.1	17	-	-	-	-	-	-	-	1.02181	-							Bruz.7750G4.1	9	1.49605	-	-	-	-	-	-1.72665	-	-
Bruz.7681G6.1	17	-	-	-	-	-	-	-	1.83165	-							Bruz.818G2.1	9	1.62496	-	-	-	-	-	-2.05409	-	-
Bruz.76G34.1	17	-	-	-	-	1.76797	-	-	1.27438	-							Bruz.8376G2.1	9	-1.22647	-	-	-	-	-	1.0685	-	-
Bruz.7719G6.1	17	-	-	-	-	-	-	-	1.13054	-							Bruz.8410G2.1	9	-1.12549	-	-	-	-	-	1.60678	-	-
Bruz.7719G8.1	17	-	-	-	-	1.10876	-	-	-	-							Bruz.873G20.1	9	1.97431	-	-	-	-	-	-1.40787	-	-
Bruz.774G14.1	17	-	-	-	-	1.09101	-	-	-	-							Bruz.9095G2.1	9	-3.32744	-	-	-	-	-	3.55935	-	-
Bruz.7771G4.1	17	-	-	-	-	1.62715	-	-	-	-							Bruz.9266G6.1	9	2.09264	-	-	-	-	-	-1.41018	-	-
Bruz.77961G2.1	17	-	-	-	-	-	-	-	1.12433	-							Bruz.944G14.1	9	-1.27189	-	-	-	-	-	1.34774	-	-
Bruz.77G40.1	17	-	-	-	-	-	-	-	1.27596	-							Bruz.944G16.1	9	-1.32964	-	-	-	-	-	1.52675	-	-
Bruz.7862G6.1	17	-	-	-	-	-	-	-	1.1309	-							Bruz.9614G2.1	9	1.01324	-	-	-	-	-	-1.03724	-	-
Bruz.793G8.1	17	-	-	-	-	1.16758	-	-	-	-							Bruz.1000G16.1	9	-	-	-	-1.30489	-	-	-1.46077	-	-
Bruz.7952G4.1	17	-	-	-	-	-	-	-	1.00577	-							Bruz.100105G2.1	9	-1.19315	-	-	-1.43798	-	-	-	-	-
Bruz.809G2.1	17	-	-	-	-	1.45719	-	-	1.71921	-							Bruz.100280G2.1	9	-1.4323	-	-	-1.91903	-	-	-	-	-
Bruz.80G20.1	17	-	-	-	-	-	-	-	1.57126	-							Bruz.10031G2.1	9	-	-	-	-1.43184	-	-	-	-	-
Bruz.8116G4.1	17	-	-	-	-	-	-	-	1.46957	-							Bruz.10126G2.1	9	-1.42891	-	-	-2.31353	-	-	-	-	-
Bruz.8143G4.1	17	-	-	-	-	3.5017	-	-	-	-							Bruz.1012G18.1	9	-2.078	-	-	-	-	-	-	-	-
Bruz.818G30.1	17	-	-	-	-	1.42	-	-	-	-							Bruz.101587G2.1	9	-	-	-	-1.48612	-	-	-	-	-
Bruz.818G4.1	17	-	-	-	-	-	-	-	1.93811	-							Bruz.10174G2.1	9	-1.22288	-	-	-1.6635	-	-	-	-	-
Bruz.821G14.1	17	-	-	-	-	-	-	-	1.12475	-							Bruz.1018G10.1	9	-1.71111	-	-	-1.43687	-	-	-	-	-
Bruz.82498G2.1	17	-	-	-	-	-	-	-	1.19314	-							Bruz.10199G2.1	9	-1.55358	-	-	-2.11407	-	-	-	-	-
Bruz.8256G2.1	17	-	-	-	-	-	-	-	1.85042	-							Bruz.10209G4.1	9	-2.01743	-	-	-1.62245	-	-	-	-	-
Bruz.825G6.1	17	-	-	-	-	-	-	-	1.33889	-							Bruz.1023G10.1	9	-	-	-	-1.43487	-	-	-	-	-
Bruz.8290G4.1	17	-	-	-	-	-	-	-	2.92148	-							Bruz.1023G8.1	9	-	-	-	-1.01596	-	-	-	-	-
Bruz.832G8.1	17	-	-	-	-	-	-	-	1.17866	-							Bruz.102489G2.1	9	-1.62876	-	-	-1.96318	-	-	-	-	-
Bruz.835G2.1	17	-	-	-	-	3.84294	-	-	-	-							Bruz.10253G4.1	9	-1.83814	-	-	-2.34026	-	-	-	-	-
Bruz.835G20.1	17	-	-	-	-	1.71069	-	-	2.18527	-							Bruz.10260G2.1	9	-1.45796	-	-	-	-	-	-	-	-
Bruz.8360G2.1	17	-	-	-	-	-	-	-	4.33655	-							Bruz.1026G2.1	9	-1.49581	-	-	-	-	-	-	-	-
Bruz.83G20.1	17	-	-	-	-	1.70725	-	-	1.54933	-							Bruz.1028G4.1	9	-2.40254	-	-	-1.18462	-	-	-	-	-
Bruz.8461G6.1	17	-	-	-	-	-	-	-	4.42128	-							Bruz.1029G26.1	9	-1.00564	-	-	-	-	-	-	-	-
Bruz.8515G10.1	17	-	-	-	-	-	-	-	2.52285	-							Bruz.1029G28.1	9	-1.38634	-	-	-	-	-	-	-	-
Bruz.8515G14.1	17	-	-	-	-	-	-	-	1.95953	-							Bruz.1031G16.1	9	-4.19739	-	-	-	-	-	-	-	-
Bruz.853G6.1	17	-	-	-	-	-	-	-	1.30155	-							Bruz.10327G2.1	9	-1.43582	-	-	-	-	-	-	-	-
Bruz.8562G2.1	17	-	-	-	-	-	-	-	3.41177	-							Bruz.1035G18.1	9	-4.57793	-	-	-3.37759	-	-	-	-	-
Bruz.864G6.1	17	-	-	-	-	-	-	-	5.29249	-							Bruz.10380G4.1	9	-1.64352	-	-	-1.39374	-	-	-	-	-
Bruz.8685G4.1	17	-	-	-	-	-	-	-	1.21074	-							Bruz.103G28.1	9	-	-	-	-1.21882	-	-	-	-	-
Bruz.8706G10.1	17	-	-	-	-	-	-	-	1.04766	-							Bruz.10420G8.1	9	-	-	-	-1.36506	-	-	-	-	-
Bruz.870G4.1	17	-	-	-	-	-	-	-	1.05546	-							Bruz.10455G6.1	9	-1.52375	-	-	-	-	-	-	-	-
Bruz.877G18.1	17	-	-	-	-	-	-	-	2.33024	-							Bruz.10470G4.1	9	-	-	-	-1.00268	-	-	-	-	-
Bruz.877G20.1	17	-	-	-	-	-	-	-	1.79104	-							Bruz.10540G4.1	9	-1.75429	-	-	-	-	-	-	-	-
Bruz.87G14.1	17	-	-	-	-	-	-	-	1.02466	-							Bruz.10541G2.1	9	-	-	-	-1.18605	-	-	-	-	-
Bruz.8805G12.1	17	-	-	-	-	2.64017	-	-	-	-							Bruz.1054G4.1	9	-2.39757	-	-	-2.3713	-	-	-	-	-
Bruz.8823G4.1	17	-	-	-	-	1.45335	-	-	-	-							Bruz.10558G4.1	9	-1.12034	-	-	-1.91842	-	-	-	-	-
Bruz.887G6.1	17	-	-	-	-	-	-	-	3.55704	-							Bruz.10559G8.1	9	-	-	-	-1.14065	-	-	-	-	-
Bruz.887G8.1	17	-	-	-	-	-	-	-	1.91202	-							Bruz.1056G28.1	9	-1.21769	-	-	-	-	-	-	-	-
Bruz.888G10.1	17	-	-	-	-	1.43294	-	-	1.25997	-							Bruz.1063G12.1	9	-1.13685	-	-	-	-	-	-	-	-
Bruz.88G40.1	17	-	-	-	-	-	-	-	1.55261	-							Bruz.10646G2.1	9	-	-	-	-	-	-	-1.15017	-	-
Bruz.8902G4.1	17	-	-	-	-	-	-	-	3.02428	-							Bruz.1064G28.1	9	-1.34316	-	-	-	-	-	-	-	-
Bruz.89128G2.1	17	-	-	-	-	-	-	-	2.22773	-							Bruz.1068G30.1	9	-1.38755	-	-	-	-	-	-	-	-
Bruz.892G18.1	17	-	-	-	-	-	-	-	1.66912	-							Bruz.106G8.1	9	-	-	-	-1.02284	-	-	-	-	-
Bruz.89G44.1	17	-	-	-	-	-	-	-	1.2164	-							Bruz.1073G2.1	9	-	-	-	-1.28991	-	-	-	-	-
Bruz.900G12.1	17	-	-	-	-	-	-	-	1.39117	-							Bruz.10748G2.1	9	-	-	-	-1.0386	-	-	-	-	-
Bruz.901G16.1	17	-	-	-	-	1.21548	-	-	-	-							Bruz.1076G2.1	9	-4.19474	-	-	-6.0295	-	-	-	-	-
Bruz.901G8.1	17	-	-	-	-	-	-	-	2.36797	-							Bruz.1076G4.1	9	-3.3613	-	-	-3.10193	-	-	-	-	-
Bruz.904G8.1	17	-	-	-	-	-	-	-	1.23446	-							Bruz.1077G16.1	9	-	-	-	-2.05296	-	-	-	-	-
Bruz.90G30.1	17	-	-	-	-	-	-	-	2.04472	-							Bruz.1082G14.1	9	-2.02094	-	-	-2.09752	-	-	-	-	-
Bruz.90G4.1	17	-	-	-	-	-	-	-	6.01965	-							Bruz.10841G4.1	9	-	-	-	-1.17877	-	-	-	-	-
Bruz.912G4.1	17	-	-	-	-	-	-	-	2.40381	-							Bruz.1084G18.1	9	-1.20964	-	-	-	-	-	-	-	-
Bruz.9138G6.1	17	-	-	-	-	1.89609	-	-	1.56923	-							Bruz.10854G2.1	9	-1.4096	-	-	-1.61684	-	-	-	-	-
Bruz.918G16.1	17	-	-	-	-	-	-	-	1.08661	-							Bruz.10864G2.1	9	-1.43485	-	-	-1.19844	-	-	-	-	-
Bruz.9231G4.1	17	-	-	-	-	2.72189	-	-	3.65979	-							Bruz.10864G4.1	9	-1.17052	-	-	-1.11768	-	-	-	-	-
Bruz.9265G2.1	17	-	-	-	-	2.67827	-	-	2.09158	-							Bruz.10875G2.1	9	-	-	-	-2.87424	-	-	-	-	-
Bruz.941G16.1	17	-	-	-	-	-	-	-	1.21726	-							Bruz.10884G2.1	9	-	-	-	-1.02016	-	-	-	-	-
Bruz.945G12.1	17	-	-	-	-	-	-	-	1.24596	-							Bruz.10901G2.1	9	-	-	-	-1.17239	-	-	-	-	-
Bruz.948G14.1	17	-	-	-	-	1.60097	-	-	-	-							Bruz.1090G10.1	9	-2.87249	-	-	-2.65461	-	-	-	-	-
Bruz.949G6.1	17	-	-	-	-	-	-	-	1.20436	-							Bruz.10939G2.1	9	-2.38058	-	-	-3.33293	-	-	-	-	-
Bruz.9585G6.1	17	-	-	-	-	-	-	-	2.23618	-							Bruz.1093G26.1	9	-1.42753	-	-	-	-	-	-	-	-
Bruz.964G14.1	17	-	-	-	-	-	-	-	1.9095	-							Bruz.1098G2.1	9	-	-	-	-1.25703	-	-	-	-	-
Bruz.96517G2.1	17	-	-	-	-	-	-	-	1.68127	-							Bruz.1098G4.1	9	-	-	-	-1.14884	-	-	-	-	-
Bruz.9743G4.1	17	-	-	-	-	1.5188	-	-	1.62219	-							Bruz.10G32.1	9	-4.38338	-	-	-	-	-	-	-	-
Bruz.975G10.1	17	-	-	-	-	-	-	-	1.29596	-							Bruz.10G34.1	9	-1.87271	-	-	-1.83398	-	-	-	-	-
Bruz.977G12.1	17	-	-	-	-	-	-	-	1.61689	-							Bruz.10G36.1	9	-1.51145	-	-	-1.99102	-	-	-	-	-
Bruz.978G12.1	17	-	-	-	-	-	-	-	1.15768	-							Bruz.1109G6.1	9	-	-	-	-1.04002	-	-	-	-	-
Bruz.981G2.1	17	-	-	-	-	-	-	-	1.19131	-							Bruz.1112G8.1	9	-	-	-	-1.65903	-	-	-	-	-
Bruz.982G10.1	17	-	-	-	-	-	-	-	1.12312	-							Bruz.11130G2.1	9	-	-	-	-1.31287	-	-	-	-	-
Bruz.98850G2.1	17	-	-	-	-	-	-	-	1.08908	-							Bruz.1116G4.1	9	-3.02378	-	-	-	-	-	-	-	-
Bruz.989G10.1	17	-	-	-	-	1.20876	-	-	1.2583	-							Bruz.1122G14.1	9	-1.5204	-	-	-1.61378	-	-	-	-	-
Bruz.989G12.1	17	-	-	-	-	1.37	-	-	1.40462	-							Bruz.11231G4.1	9	-1.41654	-	-	-1.00757	-	-	-	-	-
Bruz.99129G2.1	17	-	-	-	-	-	-	-	1.22986	-							Bruz.11259G4.1	9	-2.61776	-	-	-2.88164	-	-	-	-	-
Bruz.9915G2.1	17	-	-	-	-	-	-	-	1.67534	-							Bruz.1125G6.1	9	-	-	-	-	-	-	-1.02008	-	-
Bruz.9936G8.1	17	-	-	-	-	-	-	-	1.1338	-							Bruz.1126G8.1	9	-	-	-	-	-	-	-1.4381	-	-
Bruz.995G16.1	17	-	-	-	-	-	-	-	2.16704	-							Bruz.11276G6.1	9	-	-	-	-1.13821	-	-	-1.25659	-	-
Bruz.2258G18.1	17	-	-2.11348	-	-	-	-	-	1.72988	-							Bruz.1131G6.1	9	-1.62496	-	-	-1.46492	-	-	-	-	-
Bruz.56387G2.1	17	-	-1.80424	-	-	-	-	-	1.17832	-							Bruz.1132G8.1	9	-1.37125	-	-	-	-	-	-	-	-
Bruz.100067G2.1	17	-	-	-	-	-	-	-	-1.15369	-							Bruz.11381G2.1	9	-1.10335	-	-	-	-	-	-	-	-
Bruz.10013G6.1	17	-	-	-	-	-1.96528	-	-	-	-							Bruz.11397G6.1	9	-	-	-	-1.60489	-	-	-	-	-
Bruz.1008G10.1	17	-	-	-	-	-1.72777	-	-	-1.28601	-							Bruz.113G28.1	9	-2.9938	-	-	-2.37383	-	-	-	-	-
Bruz.1012G16.1	17	-	-	-	-	-1.25697	-	-	-1.12951	-							Bruz.1143G20.1	9	-1.73685	-	-	-2.0881	-	-	-	-	-
Bruz.101G4.1	17	-	-	-	-	-	-	-	-2.01866	-							Bruz.1143G24.1	9	-	-	-	-2.27658	-	-	-	-	-
Bruz.1023G28.1	17	-	-	-	-	-1.76412	-	-	-	-							Bruz.1143G26.1	9	-	-	-	-	-	-	-1.04554	-	-
Bruz.10255G2.1	17	-	-	-	-	-	-	-	-1.86387	-							Bruz.1146G10.1	9	-	-	-	-1.1404	-	-	-1.19907	-	-
Bruz.10293G2.1	17	-	-	-	-	-3.27701	-	-	-3.11035	-							Bruz.1149G18.1	9	-	-	-	-1.51327	-	-	-	-	-
Bruz.1035G24.1	17	-	-	-	-	-	-	-	-1.68099	-							Bruz.1150G16.1	9	-1.04528	-	-	-	-	-	-	-	-
Bruz.103G40.1	17	-	-	-	-	-3.6222	-	-	-3.44478	-							Bruz.1154G14.1	9	-	-	-	-1.17607	-	-	-	-	-
Bruz.10437G2.1	17	-	-	-	-	-1.32581	-	-	-	-							Bruz.1154G4.1	9	-1.30909	-	-	-	-	-	-	-	-
Bruz.1047G22.1	17	-	-	-	-	-	-	-	-1.16508	-							Bruz.1159G24.1	9	-1.24007	-	-	-1.47345	-	-	-	-	-
Bruz.1050G16.1	17	-	-	-	-	-	-	-	-1.11047	-							Bruz.116G2.1	9	-	-	-	-1.25144	-	-	-	-	-
Bruz.10538G2.1	17	-	-	-	-	-1.52329	-	-	-1.87496	-							Bruz.11754G2.1	9	-2.12261	-	-	-2.38544	-	-	-	-	-
Bruz.10544G8.1	17	-	-	-	-	-	-	-	-2.85018	-							Bruz.11758G4.1	9	-	-	-	-1.27444	-	-	-	-	-
Bruz.1068G30.1	17	-	-	-	-	-1.04516	-	-	-	-							Bruz.117G20.1	9	-1.14796	-	-	-2.19464	-	-	-	-	-
Bruz.10697G2.1	17	-	-	-	-	-1.97204	-	-	-1.09674	-							Bruz.11809G2.1	9	-1.10524	-	-	-	-	-	-	-	-
Bruz.106G22.1	17	-	-	-	-	-	-	-	-1.58168	-							Bruz.1189G10.1	9	-1.64699	-	-	-1.89663	-	-	-	-	-
Bruz.10707G2.1	17	-	-	-	-	-	-	-	-1.10899	-							Bruz.119G14.1	9	-2.61643	-	-	-2.45184	-	-	-	-	-
Bruz.1073G2.1	17	-	-	-	-	-1.3992	-	-	-	-							Bruz.12049G6.1	9	-1.15172	-	-	-1.27135	-	-	-	-	-
Bruz.10855G2.1	17	-	-	-	-	-1.52983	-	-	-1.12778	-							Bruz.1204G12.1	9	-	-	-	-1.13655	-	-	-	-	-
Bruz.1089G6.1	17	-	-	-	-	-3.33889	-	-	-	-							Bruz.1207G10.1	9	-	-	-	-1.03025	-	-	-	-	-
Bruz.10929G2.1	17	-	-	-	-	-3.15372	-	-	-2.91803	-							Bruz.1208G12.1	9	-	-	-	-1.06999	-	-	-	-	-
Bruz.11136G2.1	17	-	-	-	-	-3.58566	-	-	-	-							Bruz.12184G2.1	9	-1.78557	-	-	-1.61502	-	-	-	-	-
Bruz.11161G6.1	17	-	-1.21864	-	-	-	-	-	-	-							Bruz.1225G4.1	9	-	-	-	-	-	-	-2.58282	-	-
Bruz.11259G2.1	17	-	-	-	-	-2.21354	-	-	-1.70378	-							Bruz.1227G4.1	9	-	-	-	-	-	-	-1.2606	-	-
Bruz.1136G4.1	17	-	-	-	-	-1.01427	-	-	-	-							Bruz.1235G2.1	9	-	-	-	-1.52957	-	-	-	-	-
Bruz.1137G16.1	17	-	-	-	-	-1.5673	-	-	-1.17797	-							Bruz.1236G6.1	9	-	-	-	-	-	-	-1.22611	-	-
Bruz.113G12.1	17	-	-	-	-	-	-	-	-1.1296	-							Bruz.1241G10.1	9	-1.03178	-	-	-	-	-	-	-	-
Bruz.1140G6.1	17	-	-	-	-	-1.43109	-	-	-1.34299	-							Bruz.1242G10.1	9	-1.39438	-	-	-2.02036	-	-	-	-	-
Bruz.115G24.1	17	-	-	-	-	-1.53543	-	-	-1.17618	-							Bruz.1242G12.1	9	-1.38784	-	-	-1.68474	-	-	-	-	-
Bruz.115G34.1	17	-	-	-	-	-	-	-	-1.20422	-							Bruz.1242G8.1	9	-1.76157	-	-	-1.98407	-	-	-	-	-
Bruz.1189G26.1	17	-	-	-	-	-1.52101	-	-	-	-							Bruz.1244G16.1	9	-	-	-	-1.18269	-	-	-	-	-
Bruz.1195G2.1	17	-	-	-	-	-1.21424	-	-	-	-							Bruz.1244G22.1	9	-1.19873	-	-	-1.50728	-	-	-	-	-
Bruz.1197G2.1	17	-	-	-	-	-1.13213	-	-	-	-							Bruz.125G18.1	9	-1.35407	-	-	-2.17083	-	-	-	-	-
Bruz.11G50.1	17	-	-	-	-	-	-	-	-1.06057	-							Bruz.12601G4.1	9	-	-	-	-1.50775	-	-	-	-	-
Bruz.11G70.1	17	-	-	-	-	-2.2039	-	-	-1.69089	-							Bruz.12658G6.1	9	-1.68941	-	-	-1.5694	-	-	-	-	-
Bruz.12034G2.1	17	-	-	-	-	-1.40561	-	-	-1.44521	-							Bruz.12658G8.1	9	-1.79976	-	-	-1.74751	-	-	-	-	-
Bruz.1212G8.1	17	-	-	-	-	-2.37686	-	-	-1.66614	-							Bruz.1268G6.1	9	-	-	-	-1.31106	-	-	-	-	-
Bruz.1218G10.1	17	-	-	-	-	-2.64495	-	-	-1.91383	-							Bruz.126G46.1	9	-	-	-	-	-	-	-1.69113	-	-
Bruz.1221G4.1	17	-	-	-	-	-1.24714	-	-	-	-							Bruz.1272G6.1	9	-	-	-	-1.00484	-	-	-	-	-
Bruz.12221G4.1	17	-	-	-	-	-4.11397	-	-	-	-							Bruz.1280G8.1	9	-1.61047	-	-	-1.63913	-	-	-	-	-
Bruz.1236G8.1	17	-	-	-	-	-1.60592	-	-	-1.02037	-							Bruz.12916G2.1	9	-	-	-	-	-	-	-1.05559	-	-
Bruz.1240G8.1	17	-	-1.37573	-	-	-2.20903	-	-	-	-							Bruz.1303G22.1	9	-1.36515	-	-	-2.04435	-	-	-	-	-
Bruz.1244G10.1	17	-	-	-	-	-1.1551	-	-	-	-							Bruz.13082G2.1	9	-2.21302	-	-	-1.77349	-	-	-	-	-
Bruz.1292G10.1	17	-	-	-	-	-3.13607	-	-	-2.46841	-							Bruz.1315G8.1	9	-1.91432	-	-	-1.73767	-	-	-	-	-
Bruz.1299G12.1	17	-	-	-	-	-1.09222	-	-	-	-							Bruz.1324G12.1	9	-2.97502	-	-	-2.67678	-	-	-	-	-
Bruz.1299G20.1	17	-	-	-	-	-1.11176	-	-	-	-							Bruz.1332G12.1	9	-1.62775	-	-	-	-	-	-	-	-
Bruz.1308G12.1	17	-	-	-	-	-1.41555	-	-	-	-							Bruz.133G56.1	9	-	-	-	-1.29658	-	-	-	-	-
Bruz.13130G2.1	17	-	-1.56058	-	-	-3.11699	-	-	-1.58172	-							Bruz.1348G2.1	9	-1.16425	-	-	-	-	-	-	-	-
Bruz.1337G16.1	17	-	-	-	-	-1.58283	-	-	-	-							Bruz.1348G4.1	9	-1.1227	-	-	-	-	-	-	-	-
Bruz.13478G2.1	17	-	-	-	-	-1.54831	-	-	-1.12497	-							Bruz.1358G16.1	9	-5.66457	-	-	-4.25441	-	-	-	-	-
Bruz.1350G14.1	17	-	-	-	-	-1.06881	-	-	-1.336	-							Bruz.1358G2.1	9	-1.95677	-	-	-1.2842	-	-	-	-	-
Bruz.1356G16.1	17	-	-	-	-	-1.37368	-	-	-	-							Bruz.1363G6.1	9	-4.05264	-	-	-	-	-	-	-	-
Bruz.135G32.1	17	-	-	-	-	-2.26515	-	-	-2.04583	-							Bruz.1366G4.1	9	-1.42765	-	-	-	-	-	-	-	-
Bruz.1384G10.1	17	-	-	-	-	-1.48095	-	-	-1.80681	-							Bruz.13687G4.1	9	-1.04728	-	-	-1.73107	-	-	-	-	-
Bruz.1387G6.1	17	-	-	-	-	-1.17412	-	-	-	-							Bruz.136G44.1	9	-1.34673	-	-	-1.40169	-	-	-	-	-
Bruz.1404G6.1	17	-	-	-	-	-	-	-	-1.30808	-							Bruz.1372G14.1	9	-	-	-	-	-	-	-1.10992	-	-
Bruz.14056G4.1	17	-	-	-	-	-	-	-	-1.86586	-							Bruz.13743G2.1	9	-1.24511	-	-	-1.17983	-	-	-	-	-
Bruz.1419G18.1	17	-	-	-	-	-1.40133	-	-	-1.19662	-							Bruz.13825G2.1	9	-1.0345	-	-	-1.09059	-	-	-	-	-
Bruz.143G32.1	17	-	-	-	-	-	-	-	-1.29193	-							Bruz.138G2.1	9	-1.56334	-	-	-1.38409	-	-	-	-	-
Bruz.1440G4.1	17	-	-	-	-	-1.59555	-	-	-	-							Bruz.138G22.1	9	-	-	-	-1.6057	-	-	-	-	-
Bruz.1441G16.1	17	-	-	-	-	-2.30821	-	-	-	-							Bruz.138G28.1	9	-	-	-	-2.61116	-	-	-	-	-
Bruz.14628G4.1	17	-	-	-	-	-	-	-	-2.04112	-							Bruz.138G4.1	9	-1.42967	-	-	-2.45005	-	-	-	-	-
Bruz.1468G6.1	17	-	-	-	-	-1.53236	-	-	-	-							Bruz.13997G2.1	9	-	-	-	-1.13052	-	-	-	-	-
Bruz.14797G6.1	17	-	-	-	-	-1.83024	-	-	-	-							Bruz.139G16.1	9	-1.78322	-	-	-	-	-	-	-	-
Bruz.15116G2.1	17	-	-	-	-	-1.29015	-	-	-1.09387	-							Bruz.1404G14.1	9	-2.32418	-	-	-1.64824	-	-	-	-	-
Bruz.15123G2.1	17	-	-	-	-	-2.18868	-	-	-	-							Bruz.14054G2.1	9	-1.36329	-	-	-1.41753	-	-	-	-	-
Bruz.15166G2.1	17	-	-	-	-	-2.61145	-	-	-	-							Bruz.1406G8.1	9	-1.51743	-	-	-	-	-	-	-	-
Bruz.1523G12.1	17	-	-	-	-	-	-	-	-1.45719	-							Bruz.1408G4.1	9	-1.04661	-	-	-1.09433	-	-	-	-	-
Bruz.1534G4.1	17	-	-	-	-	-	-	-	-1.25521	-							Bruz.1409G16.1	9	-	-	-	-1.68574	-	-	-	-	-
Bruz.1536G6.1	17	-	-	-	-	-	-	-	-1.1382	-							Bruz.14152G2.1	9	-	-	-	-1.29263	-	-	-	-	-
Bruz.1540G2.1	17	-	-	-	-	-	-	-	-1.06371	-							Bruz.14162G2.1	9	-1.12685	-	-	-1.40311	-	-	-	-	-
Bruz.1550G4.1	17	-	-	-	-	-1.89648	-	-	-1.44268	-							Bruz.14196G2.1	9	-	-	-	-1.27124	-	-	-	-	-
Bruz.1552G4.1	17	-	-	-	-	-1.35745	-	-	-	-							Bruz.14204G4.1	9	-6.52036	-	-	-4.34355	-	-	-	-	-
Bruz.1553G6.1	17	-	-	-	-	-1.37619	-	-	-	-							Bruz.14264G2.1	9	-1.37962	-	-	-2.48557	-	-	-	-	-
Bruz.1554G14.1	17	-	-	-	-	-1.73264	-	-	-	-							Bruz.14266G2.1	9	-1.88525	-	-	-2.77259	-	-	-	-	-
Bruz.156G22.1	17	-	-	-	-	-3.954	-	-	-	-							Bruz.1426G2.1	9	-1.75697	-	-	-3.27801	-	-	-	-	-
Bruz.15746G2.1	17	-	-	-	-	-1.07539	-	-	-	-							Bruz.142G32.1	9	-	-	-	-1.47445	-	-	-	-	-
Bruz.1577G2.1	17	-	-	-	-	-	-	-	-1.89487	-							Bruz.142G48.1	9	-1.19368	-	-	-	-	-	-	-	-
Bruz.15784G2.1	17	-	-	-	-	-1.00999	-	-	-	-							Bruz.1435G4.1	9	-	-	-	-1.56327	-	-	-	-	-
Bruz.15784G4.1	17	-	-	-	-	-1.15112	-	-	-	-							Bruz.1438G4.1	9	-1.57127	-	-	-1.08509	-	-	-	-	-
Bruz.15812G2.1	17	-	-	-	-	-	-	-	-1.0151	-							Bruz.14419G2.1	9	-1.70193	-	-	-	-	-	-	-	-
Bruz.15891G2.1	17	-	-	-	-	-1.26195	-	-	-1.08223	-							Bruz.1442G2.1	9	-1.48335	-	-	-1.67596	-	-	-	-	-
Bruz.1589G10.1	17	-	-	-	-	-1.2215	-	-	-	-							Bruz.14507G4.1	9	-	-	-	-	-	-	-1.22492	-	-
Bruz.1591G6.1	17	-	-	-	-	-2.74132	-	-	-	-							Bruz.14538G2.1	9	-1.55509	-	-	-	-	-	-	-	-
Bruz.1596G8.1	17	-	-	-	-	-	-	-	-1.05472	-							Bruz.145G44.1	9	-1.66145	-	-	-1.38421	-	-	-	-	-
Bruz.1597G14.1	17	-	-	-	-	-2.23321	-	-	-	-							Bruz.1460G2.1	9	-	-	-	-1.58576	-	-	-	-	-
Bruz.159G10.1	17	-	-	-	-	-1.40477	-	-	-	-							Bruz.14665G2.1	9	-1.47794	-	-	-	-	-	-	-	-
Bruz.1621G6.1	17	-	-	-	-	-2.30044	-	-	-	-							Bruz.1475G4.1	9	-1.69984	-	-	-1.11252	-	-	-	-	-
Bruz.164G18.1	17	-	-	-	-	-1.31657	-	-	-1.41213	-							Bruz.1477G6.1	9	-	-	-	-3.54742	-	-	-	-	-
Bruz.1655G10.1	17	-	-	-	-	-1.18379	-	-	-	-							Bruz.14785G2.1	9	-1.01432	-	-	-1.69179	-	-	-	-	-
Bruz.16568G8.1	17	-	-	-	-	-	-	-	-1.07693	-							Bruz.14799G2.1	9	-1.08364	-	-	-2.21684	-	-	-	-	-
Bruz.1656G14.1	17	-	-7.41325	-	-	-8.89204	-	-	-	-							Bruz.1485G16.1	9	-1.17613	-	-	-	-	-	-	-	-
Bruz.1656G16.1	17	-	-4.66162	-	-	-6.72904	-	-	-	-							Bruz.14894G6.1	9	-1.38816	-	-	-	-	-	-	-	-
Bruz.16666G4.1	17	-	-	-	-	-1.23012	-	-	-	-							Bruz.1491G4.1	9	-	-	-	-1.07544	-	-	-	-	-
Bruz.166G42.1	17	-	-	-	-	-1.36664	-	-	-1.40928	-							Bruz.149G4.1	9	-	-	-	-	-	-	-1.12235	-	-
Bruz.170G14.1	17	-	-	-	-	-1.59998	-	-	-	-							Bruz.149G6.1	9	-1.02251	-	-	-	-	-	-	-	-
Bruz.170G32.1	17	-	-	-	-	-1.19224	-	-	-1.03656	-							Bruz.1507G4.1	9	-1.27132	-	-	-	-	-	-	-	-
Bruz.1734G2.1	17	-	-	-	-	-3.38254	-	-	-3.26869	-							Bruz.1517G20.1	9	-1.45099	-	-	-1.41234	-	-	-	-	-
Bruz.1735G14.1	17	-	-	-	-	-1.51913	-	-	-	-							Bruz.15190G2.1	9	-	-	-	-2.53608	-	-	-	-	-
Bruz.175G32.1	17	-	-	-	-	-	-	-	-1.45395	-							Bruz.151G40.1	9	-	-	-	-1.03562	-	-	-	-	-
Bruz.175G8.1	17	-	-	-	-	-1.19973	-	-	-	-							Bruz.1523G12.1	9	-1.06394	-	-	-	-	-	-	-	-
Bruz.1766G6.1	17	-	-	-	-	-1.11674	-	-	-	-							Bruz.152G22.1	9	-1.43107	-	-	-1.39327	-	-	-	-	-
Bruz.17687G2.1	17	-	-	-	-	-1.66382	-	-	-	-							Bruz.1530G14.1	9	-	-	-	-1.09672	-	-	-1.09652	-	-
Bruz.176G10.1	17	-	-	-	-	-1.15639	-	-	-	-							Bruz.153G30.1	9	-1.17044	-	-	-	-	-	-	-	-
Bruz.1775G14.1	17	-	-	-	-	-1.86915	-	-	-	-							Bruz.1541G10.1	9	-4.5567	-	-	-3.01163	-	-	-	-	-
Bruz.17G50.1	17	-	-	-	-	-	-	-	-2.22383	-							Bruz.1541G6.1	9	-3.45111	-	-	-5.03721	-	-	-	-	-
Bruz.1801G10.1	17	-	-	-	-	-1.38089	-	-	-1.32139	-							Bruz.1541G8.1	9	-3.15779	-	-	-4.2893	-	-	-	-	-
Bruz.1811G2.1	17	-	-	-	-	-4.11327	-	-	-3.29781	-							Bruz.15550G4.1	9	-1.08948	-	-	-1.39186	-	-	-	-	-
Bruz.18158G2.1	17	-	-	-	-	-1.14945	-	-	-	-							Bruz.1559G14.1	9	-1.65618	-	-	-1.70538	-	-	-	-	-
Bruz.181G24.1	17	-	-	-	-	-1.31702	-	-	-	-							Bruz.1561G4.1	9	-1.11624	-	-	-	-	-	-	-	-
Bruz.1822G4.1	17	-	-	-	-	-1.81	-	-	-	-							Bruz.15704G4.1	9	-1.7866	-	-	-3.96118	-	-	-	-	-
Bruz.18285G4.1	17	-	-	-	-	-1.73133	-	-	-1.17039	-							Bruz.1570G10.1	9	-	-	-	-3.27462	-	-	-	-	-
Bruz.1836G2.1	17	-	-	-	-	-	-	-	-1.16717	-							Bruz.15799G2.1	9	-1.97791	-	-	-2.62824	-	-	-	-	-
Bruz.18416G2.1	17	-	-	-	-	-1.99589	-	-	-2.17227	-							Bruz.1587G6.1	9	-1.07224	-	-	-1.44106	-	-	-	-	-
Bruz.1850G16.1	17	-	-	-	-	-2.40873	-	-	-	-							Bruz.1590G2.1	9	-	-	-	-1.10342	-	-	-	-	-
Bruz.18562G2.1	17	-	-	-	-	-	-	-	-1.06864	-							Bruz.15919G2.1	9	-1.15384	-	-	-	-	-	-	-	-
Bruz.18672G2.1	17	-	-	-	-	-1.38155	-	-	-	-							Bruz.159G10.1	9	-1.02596	-	-	-	-	-	-	-	-
Bruz.1868G8.1	17	-	-	-	-	-2.65436	-	-	-2.17047	-							Bruz.159G4.1	9	-1.77596	-	-	-2.16779	-	-	-	-	-
Bruz.186G8.1	17	-	-	-	-	-1.75058	-	-	-1.00659	-							Bruz.15G46.1	9	-2.76548	-	-	-	-	-	-	-	-
Bruz.1873G10.1	17	-	-	-	-	-1.08156	-	-	-	-							Bruz.1608G8.1	9	-1.10171	-	-	-	-	-	-	-	-
Bruz.18740G2.1	17	-	-	-	-	-1.2887	-	-	-	-							Bruz.1614G16.1	9	-2.29415	-	-	-	-	-	-	-	-
Bruz.1875G10.1	17	-	-1.1794	-	-	-1.10186	-	-	-	-							Bruz.1616G20.1	9	-	-	-	-2.18104	-	-	-	-	-
Bruz.18812G2.1	17	-	-	-	-	-	-	-	-2.39057	-							Bruz.1617G10.1	9	-1.11	-	-	-	-	-	-	-	-
Bruz.1885G10.1	17	-	-	-	-	-1.55364	-	-	-	-							Bruz.1617G6.1	9	-1.5997	-	-	-1.47838	-	-	-	-	-
Bruz.1885G8.1	17	-	-	-	-	-1.40957	-	-	-	-							Bruz.1619G2.1	9	-	-	-	-1.10839	-	-	-	-	-
Bruz.18976G2.1	17	-	-	-	-	-2.10844	-	-	-	-							Bruz.1621G10.1	9	-	-	-	-1.07003	-	-	-	-	-
Bruz.1898G6.1	17	-	-	-	-	-	-	-	-2.259	-							Bruz.1625G10.1	9	-1.27197	-	-	-	-	-	-	-	-
Bruz.19245G2.1	17	-	-	-	-	-4.21611	-	-	-	-							Bruz.1630G4.1	9	-	-	-	-1.03759	-	-	-	-	-
Bruz.19357G2.1	17	-	-	-	-	-	-	-	-1.04125	-							Bruz.16338G6.1	9	-	-	-	-1.07877	-	-	-	-	-
Bruz.194G20.1	17	-	-	-	-	-1.18973	-	-	-	-							Bruz.1639G20.1	9	-1.54154	-	-	-	-	-	-	-	-
Bruz.19586G2.1	17	-	-	-	-	-1.89827	-	-	-1.96031	-							Bruz.16443G2.1	9	-2.21787	-	-	-3.6762	-	-	-	-	-
Bruz.195G12.1	17	-	-	-	-	-1.24926	-	-	-	-							Bruz.16443G4.1	9	-3.78167	-	-	-5.27037	-	-	-	-	-
Bruz.1964G8.1	17	-	-	-	-	-1.68862	-	-	-1.34284	-							Bruz.16488G2.1	9	-1.75495	-	-	-1.24765	-	-	-	-	-
Bruz.197G26.1	17	-	-	-	-	-	-	-	-1.13708	-							Bruz.164G52.1	9	-1.45359	-	-	-1.73899	-	-	-	-	-
Bruz.19817G2.1	17	-	-	-	-	-3.84909	-	-	-3.0597	-							Bruz.1662G8.1	9	-	-	-	-1.97936	-	-	-	-	-
Bruz.19848G2.1	17	-	-	-	-	-1.39605	-	-	-1.30598	-							Bruz.16673G2.1	9	-1.01058	-	-	-	-	-	-	-	-
Bruz.1986G4.1	17	-	-	-	-	-	-	-	-1.59074	-							Bruz.166G24.1	9	-	-	-	-1.06286	-	-	-	-	-
Bruz.199G22.1	17	-	-	-	-	-1.00047	-	-	-	-							Bruz.1670G18.1	9	-1.25341	-	-	-1.67339	-	-	-	-	-
Bruz.20086G2.1	17	-	-	-	-	-	-	-	-1.60356	-							Bruz.1671G4.1	9	-1.52363	-	-	-1.18339	-	-	-	-	-
Bruz.2018G22.1	17	-	-	-	-	-1.16724	-	-	-	-							Bruz.1674G4.1	9	-	-	-	-1.07418	-	-	-	-	-
Bruz.2025G22.1	17	-	-	-	-	-3.67267	-	-	-	-							Bruz.16767G2.1	9	-1.36911	-	-	-2.10469	-	-	-	-	-
Bruz.2049G2.1	17	-	-	-	-	-3.89801	-	-	-	-							Bruz.16767G4.1	9	-	-	-	-	-	-	-1.2144	-	-
Bruz.20585G2.1	17	-	-	-	-	-	-	-	-1.14157	-							Bruz.1676G14.1	9	-1.39315	-	-	-	-	-	-	-	-
Bruz.2059G18.1	17	-	-	-	-	-	-	-	-1.30888	-							Bruz.1684G32.1	9	-1.01621	-	-	-1.31579	-	-	-	-	-
Bruz.20601G2.1	17	-	-	-	-	-1.4503	-	-	-1.38691	-							Bruz.1692G6.1	9	-1.24687	-	-	-1.07786	-	-	-	-	-
Bruz.2068G6.1	17	-	-	-	-	-1.99988	-	-	-1.2185	-							Bruz.169G14.1	9	-1.00178	-	-	-	-	-	-	-	-
Bruz.2072G8.1	17	-	-	-	-	-1.61334	-	-	-1.3396	-							Bruz.1702G2.1	9	-	-	-	-	-	-	-1.36855	-	-
Bruz.20G48.1	17	-	-	-	-	-1.35771	-	-	-	-							Bruz.17078G2.1	9	-1.84653	-	-	-	-	-	-	-	-
Bruz.20G50.1	17	-	-	-	-	-1.40062	-	-	-1.15433	-							Bruz.17234G4.1	9	-2.26485	-	-	-	-	-	-	-	-
Bruz.21027G2.1	17	-	-	-	-	-5.11047	-	-	-	-							Bruz.17238G2.1	9	-2.32553	-	-	-	-	-	-	-	-
Bruz.2102G6.1	17	-	-	-	-	-2.23385	-	-	-1.8057	-							Bruz.173G28.1	9	-1.02654	-	-	-	-	-	-	-	-
Bruz.210G36.1	17	-	-	-	-	-	-	-	-1.72477	-							Bruz.1746G4.1	9	-1.08529	-	-	-	-	-	-	-	-
Bruz.2117G14.1	17	-	-	-	-	-	-	-	-1.07159	-							Bruz.1746G6.1	9	-1.20156	-	-	-	-	-	-	-	-
Bruz.2121G14.1	17	-	-	-	-	-2.33248	-	-	-	-							Bruz.17711G2.1	9	-2.39114	-	-	-1.80414	-	-	-	-	-
Bruz.2141G6.1	17	-	-	-	-	-1.66957	-	-	-1.25076	-							Bruz.1775G18.1	9	-2.70202	-	-	-3.87819	-	-	-	-	-
Bruz.21492G2.1	17	-	-	-	-	-	-	-	-1.21642	-							Bruz.1784G12.1	9	-1.29877	-	-	-	-	-	-	-	-
Bruz.21541G2.1	17	-	-	-	-	-	-	-	-1.17187	-							Bruz.1788G2.1	9	-2.77396	-	-	-2.80987	-	-	-	-	-
Bruz.2200G6.1	17	-	-	-	-	-1.77742	-	-	-	-							Bruz.1798G2.1	9	-	-	-	-1.97438	-	-	-	-	-
Bruz.2200G8.1	17	-	-	-	-	-1.4047	-	-	-1.01945	-							Bruz.179G18.1	9	-3.16432	-	-	-3.54277	-	-	-	-	-
Bruz.220G14.1	17	-	-	-	-	-1.49357	-	-	-	-							Bruz.17G52.1	9	-1.41107	-	-	-	-	-	-	-	-
Bruz.220G24.1	17	-	-	-	-	-2.53734	-	-	-	-							Bruz.17G54.1	9	-1.2741	-	-	-1.06278	-	-	-	-	-
Bruz.22127G2.1	17	-	-	-	-	-2.03505	-	-	-1.97168	-							Bruz.18096G2.1	9	-	-	-	-1.18954	-	-	-	-	-
Bruz.22168G2.1	17	-	-	-	-	-2.02623	-	-	-2.37652	-							Bruz.180G4.1	9	-	-	-	-1.52322	-	-	-	-	-
Bruz.2221G2.1	17	-	-	-	-	-	-	-	-1.95605	-							Bruz.18103G2.1	9	-1.03514	-	-	-1.67824	-	-	-	-	-
Bruz.2263G2.1	17	-	-	-	-	-1.31197	-	-	-	-							Bruz.1817G4.1	9	-1.56137	-	-	-	-	-	-	-	-
Bruz.226G34.1	17	-	-	-	-	-	-	-	-1.52134	-							Bruz.1818G4.1	9	-1.72387	-	-	-1.69475	-	-	-	-	-
Bruz.22822G2.1	17	-	-	-	-	-2.70424	-	-	-	-							Bruz.181G12.1	9	-1.55455	-	-	-1.58252	-	-	-	-	-
Bruz.23100G2.1	17	-	-	-	-	-	-	-	-1.14679	-							Bruz.1835G14.1	9	-1.131	-	-	-1.25518	-	-	-	-	-
Bruz.2310G6.1	17	-	-	-	-	-	-	-	-2.04719	-							Bruz.1847G6.1	9	-1.1518	-	-	-1.219	-	-	-	-	-
Bruz.2348G2.1	17	-	-	-	-	-	-	-	-1.23829	-							Bruz.1849G12.1	9	-1.00925	-	-	-	-	-	-	-	-
Bruz.234G28.1	17	-	-	-	-	-3.61066	-	-	-	-							Bruz.18526G4.1	9	-	-	-	-2.17624	-	-	-1.3065	-	-
Bruz.2362G6.1	17	-	-	-	-	-1.94869	-	-	-1.51341	-							Bruz.18672G2.1	9	-1.05501	-	-	-1.78312	-	-	-	-	-
Bruz.237G26.1	17	-	-	-	-	-1.16421	-	-	-1.07153	-							Bruz.1871G6.1	9	-2.69897	-	-	-2.91515	-	-	-	-	-
Bruz.237G30.1	17	-	-	-	-	-1.13912	-	-	-	-							Bruz.18835G4.1	9	-1.75341	-	-	-1.7808	-	-	-	-	-
Bruz.238G14.1	17	-	-	-	-	-1.63778	-	-	-1.52828	-							Bruz.18835G6.1	9	-1.78177	-	-	-1.83791	-	-	-	-	-
Bruz.2391G10.1	17	-	-	-	-	-	-	-	-2.79995	-							Bruz.1884G6.1	9	-1.18662	-	-	-	-	-	-	-	-
Bruz.2393G2.1	17	-	-	-	-	-2.06338	-	-	-1.32641	-							Bruz.189G20.1	9	-1.25952	-	-	-1.17575	-	-	-	-	-
Bruz.2403G6.1	17	-	-	-	-	-1.2502	-	-	-	-							Bruz.1910G8.1	9	-	-	-	-1.01781	-	-	-1.01222	-	-
Bruz.2413G14.1	17	-	-	-	-	-	-	-	-1.45436	-							Bruz.19316G2.1	9	-1.42997	-	-	-1.96603	-	-	-	-	-
Bruz.2416G10.1	17	-	-	-	-	-2.29288	-	-	-2.44286	-							Bruz.1931G12.1	9	-1.20077	-	-	-1.05635	-	-	-	-	-
Bruz.24211G2.1	17	-	-	-	-	-1.84397	-	-	-	-							Bruz.1931G16.1	9	-	-	-	-1.83013	-	-	-	-	-
Bruz.2426G2.1	17	-	-	-	-	-1.25187	-	-	-	-							Bruz.19335G2.1	9	-2.1351	-	-	-2.22616	-	-	-	-	-
Bruz.2455G14.1	17	-	-	-	-	-1.49382	-	-	-1.41986	-							Bruz.19335G4.1	9	-1.15832	-	-	-1.59185	-	-	-	-	-
Bruz.24803G2.1	17	-	-	-	-	-1.41086	-	-	-1.58933	-							Bruz.1933G8.1	9	-1.02239	-	-	-	-	-	-	-	-
Bruz.2489G8.1	17	-	-	-	-	-	-	-	-1.08163	-							Bruz.19357G2.1	9	-	-	-	-	-	-	-1.16246	-	-
Bruz.252G30.1	17	-	-	-	-	-1.47523	-	-	-	-							Bruz.1936G2.1	9	-	-	-	-1.05519	-	-	-	-	-
Bruz.252G34.1	17	-	-	-	-	-	-	-	-1.33214	-							Bruz.19389G4.1	9	-4.55748	-	-	-	-	-	-	-	-
Bruz.253G14.1	17	-	-	-	-	-2.09954	-	-	-	-							Bruz.19406G2.1	9	-1.95493	-	-	-1.6663	-	-	-	-	-
Bruz.25452G2.1	17	-	-	-	-	-	-	-	-1.03077	-							Bruz.19446G2.1	9	-1.82513	-	-	-1.21509	-	-	-	-	-
Bruz.2554G8.1	17	-	-	-	-	-	-	-	-1.25612	-							Bruz.1944G10.1	9	-1.64945	-	-	-1.81485	-	-	-	-	-
Bruz.26018G2.1	17	-	-	-	-	-1.46006	-	-	-2.15868	-							Bruz.194G20.1	9	-	-	-	-	-	-	-1.05462	-	-
Bruz.2606G14.1	17	-	-	-	-	-2.30569	-	-	-	-							Bruz.19509G2.1	9	-	-	-	-	-	-	-1.77147	-	-
Bruz.260G2.1	17	-	-	-	-	-2.90933	-	-	-	-							Bruz.1954G8.1	9	-2.49788	-	-	-1.96605	-	-	-	-	-
Bruz.2654G6.1	17	-	-	-	-	-	-	-	-1.58103	-							Bruz.196G10.1	9	-1.82718	-	-	-1.69427	-	-	-	-	-
Bruz.2662G6.1	17	-	-	-	-	-2.3672	-	-	-2.14216	-							Bruz.196G8.1	9	-1.25026	-	-	-1.1126	-	-	-	-	-
Bruz.269G14.1	17	-	-	-	-	-2.14813	-	-	-1.79598	-							Bruz.19733G4.1	9	-2.057	-	-	-	-	-	-	-	-
Bruz.2798G10.1	17	-	-	-	-	-1.59452	-	-	-	-							Bruz.197G16.1	9	-	-	-	-1.51844	-	-	-	-	-
Bruz.2806G6.1	17	-	-	-	-	-	-	-	-1.4913	-							Bruz.197G22.1	9	-1.83859	-	-	-1.95275	-	-	-	-	-
Bruz.2807G2.1	17	-	-	-	-	-	-	-	-1.38243	-							Bruz.197G24.1	9	-1.62899	-	-	-1.87512	-	-	-	-	-
Bruz.2815G6.1	17	-	-	-	-	-2.17484	-	-	-	-							Bruz.197G26.1	9	-1.62303	-	-	-1.78152	-	-	-	-	-
Bruz.2823G18.1	17	-	-	-	-	-1.08723	-	-	-	-							Bruz.1984G10.1	9	-	-	-	-1.27161	-	-	-	-	-
Bruz.2825G14.1	17	-	-	-	-	-2.75442	-	-	-2.06578	-							Bruz.1987G10.1	9	-	-	-	-1.69078	-	-	-	-	-
Bruz.2833G2.1	17	-	-	-	-	-3.52263	-	-	-3.89811	-							Bruz.1G26.1	9	-	-	-	-1.34219	-	-	-	-	-
Bruz.2838G12.1	17	-	-2.82584	-	-	-	-	-	-	-							Bruz.1G36.1	9	-1.42895	-	-	-1.43185	-	-	-	-	-
Bruz.286G14.1	17	-	-	-	-	-1.7505	-	-	-1.28624	-							Bruz.1G94.1	9	-1.18318	-	-	-	-	-	-	-	-
Bruz.287G34.1	17	-	-	-	-	-1.34732	-	-	-	-							Bruz.20120G2.1	9	-1.25561	-	-	-1.37444	-	-	-	-	-
Bruz.29066G2.1	17	-	-	-	-	-2.60167	-	-	-	-							Bruz.20149G2.1	9	-1.66379	-	-	-	-	-	-	-	-
Bruz.29095G2.1	17	-	-	-	-	-1.8657	-	-	-	-							Bruz.2017G2.1	9	-	-	-	-1.18383	-	-	-	-	-
Bruz.2917G4.1	17	-	-	-	-	-1.07339	-	-	-	-							Bruz.2022G2.1	9	-1.27108	-	-	-1.50168	-	-	-	-	-
Bruz.2929G2.1	17	-	-	-	-	-1.48254	-	-	-	-							Bruz.2025G10.1	9	-1.62288	-	-	-	-	-	-	-	-
Bruz.29346G2.1	17	-	-	-	-	-3.35015	-	-	-	-							Bruz.2025G22.1	9	-2.06152	-	-	-	-	-	-	-	-
Bruz.29598G2.1	17	-	-	-	-	-1.29418	-	-	-1.20484	-							Bruz.2027G6.1	9	-1.39706	-	-	-1.7501	-	-	-	-	-
Bruz.2966G4.1	17	-	-	-	-	-	-	-	-1.65146	-							Bruz.20291G2.1	9	-	-	-	-1.68833	-	-	-	-	-
Bruz.298G8.1	17	-	-	-	-	-	-	-	-2.07781	-							Bruz.2029G20.1	9	-	-	-	-	-	-	-1.04545	-	-
Bruz.2G66.1	17	-	-	-	-	-1.17826	-	-	-1.1507	-							Bruz.2036G4.1	9	-1.07381	-	-	-1.68266	-	-	-	-	-
Bruz.3006G2.1	17	-	-	-	-	-1.61113	-	-	-	-							Bruz.20404G2.1	9	-3.31404	-	-	-3.94505	-	-	-	-	-
Bruz.301G4.1	17	-	-	-	-	-1.24393	-	-	-1.06497	-							Bruz.20413G2.1	9	-	-	-	-1.43958	-	-	-	-	-
Bruz.3021G18.1	17	-	-	-	-	-1.1046	-	-	-1.19733	-							Bruz.2042G10.1	9	-1.95241	-	-	-1.66355	-	-	-	-	-
Bruz.3050G16.1	17	-	-	-	-	-1.21955	-	-	-	-							Bruz.2042G12.1	9	-	-	-	-1.09033	-	-	-1.00462	-	-
Bruz.307G26.1	17	-	-	-	-	-1.42161	-	-	-	-							Bruz.2042G4.1	9	-2.75409	-	-	-2.85662	-	-	-	-	-
Bruz.3091G6.1	17	-	-	-	-	-1.75234	-	-	-1.44408	-							Bruz.20496G2.1	9	-	-	-	-2.44097	-	-	-	-	-
Bruz.30G24.1	17	-	-	-	-	-	-	-	-1.13139	-							Bruz.204G12.1	9	-2.12522	-	-	-3.50648	-	-	-	-	-
Bruz.311G20.1	17	-	-	-	-	-1.67338	-	-	-1.32599	-							Bruz.204G18.1	9	-1.75709	-	-	-2.43992	-	-	-	-	-
Bruz.3124G2.1	17	-	-	-	-	-1.25895	-	-	-	-							Bruz.2050G4.1	9	-	-	-	-1.31469	-	-	-1.23082	-	-
Bruz.313G16.1	17	-	-1.72608	-	-	-1.27512	-	-	-	-							Bruz.205G10.1	9	-1.67813	-	-	-2.62436	-	-	-	-	-
Bruz.31437G2.1	17	-	-	-	-	-2.60858	-	-	-	-							Bruz.205G30.1	9	-1.00047	-	-	-	-	-	-	-	-
Bruz.3168G6.1	17	-	-	-	-	-1.09852	-	-	-	-							Bruz.20607G2.1	9	-2.21709	-	-	-	-	-	-	-	-
Bruz.3178G2.1	17	-	-	-	-	-	-	-	-2.44706	-							Bruz.2060G2.1	9	-	-	-	-1.47632	-	-	-	-	-
Bruz.320G20.1	17	-	-	-	-	-5.06307	-	-	-5.10125	-							Bruz.2069G2.1	9	-	-	-	-2.25087	-	-	-	-	-
Bruz.3210G4.1	17	-	-	-	-	-1.08533	-	-	-	-							Bruz.2071G12.1	9	-1.14003	-	-	-1.66821	-	-	-	-	-
Bruz.3212G4.1	17	-	-	-	-	-	-	-	-2.20177	-							Bruz.2072G6.1	9	-	-	-	-1.18931	-	-	-	-	-
Bruz.32524G2.1	17	-	-	-	-	-1.41243	-	-	-1.46519	-							Bruz.20782G2.1	9	-1.04278	-	-	-	-	-	-	-	-
Bruz.325G8.1	17	-	-	-	-	-2.13695	-	-	-1.95141	-							Bruz.20848G2.1	9	-1.29126	-	-	-	-	-	-	-	-
Bruz.32646G2.1	17	-	-	-	-	-1.79027	-	-	-	-							Bruz.208G20.1	9	-1.85616	-	-	-	-	-	-	-	-
Bruz.3270G10.1	17	-	-	-	-	-1.95404	-	-	-	-							Bruz.208G4.1	9	-1.24217	-	-	-	-	-	-	-	-
Bruz.3281G10.1	17	-	-	-	-	-1.31575	-	-	-	-							Bruz.20908G6.1	9	-1.629	-	-	-1.26804	-	-	-	-	-
Bruz.32959G2.1	17	-	-	-	-	-1.27005	-	-	-1.05156	-							Bruz.2098G2.1	9	-1.7088	-	-	-	-	-	-	-	-
Bruz.3324G2.1	17	-	-	-	-	-1.48382	-	-	-1.44391	-							Bruz.2101G6.1	9	-1.06423	-	-	-	-	-	-	-	-
Bruz.3330G6.1	17	-	-	-	-	-1.8425	-	-	-	-							Bruz.2102G10.1	9	-1.15315	-	-	-	-	-	-	-	-
Bruz.3365G6.1	17	-	-	-	-	-2.75174	-	-	-	-							Bruz.2108G20.1	9	-1.0153	-	-	-	-	-	-	-	-
Bruz.3372G8.1	17	-	-	-	-	-1.12527	-	-	-	-							Bruz.2110G2.1	9	-1.90087	-	-	-2.17662	-	-	-	-	-
Bruz.3414G8.1	17	-	-	-	-	-	-	-	-1.13312	-							Bruz.211G22.1	9	-1.26598	-	-	-1.13848	-	-	-	-	-
Bruz.3425G2.1	17	-	-	-	-	-1.48048	-	-	-	-							Bruz.211G6.1	9	-2.19305	-	-	-	-	-	-	-	-
Bruz.34426G2.1	17	-	-	-	-	-1.45225	-	-	-1.02527	-							Bruz.2157G4.1	9	-	-	-	-1.51819	-	-	-	-	-
Bruz.3442G4.1	17	-	-	-	-	-1.42897	-	-	-	-							Bruz.2165G20.1	9	-1.00226	-	-	-	-	-	-	-	-
Bruz.349G14.1	17	-	-	-	-	-1.29663	-	-	-	-							Bruz.2181G2.1	9	-1.03747	-	-	-1.21722	-	-	-	-	-
Bruz.3516G10.1	17	-	-	-	-	-4.09789	-	-	-3.06615	-							Bruz.2181G4.1	9	-1.02022	-	-	-1.15735	-	-	-	-	-
Bruz.3526G2.1	17	-	-	-	-	-1.29569	-	-	-	-							Bruz.2191G18.1	9	-1.96921	-	-	-	-	-	-	-	-
Bruz.3552G4.1	17	-	-	-	-	-2.13394	-	-	-1.46603	-							Bruz.21G22.1	9	-2.15397	-	-	-	-	-	-	-	-
Bruz.3558G10.1	17	-	-	-	-	-1.30617	-	-	-1.10643	-							Bruz.21G30.1	9	-1.24392	-	-	-1.82191	-	-	-	-	-
Bruz.3558G12.1	17	-	-	-	-	-1.92491	-	-	-	-							Bruz.21G70.1	9	-1.00766	-	-	-	-	-	-	-	-
Bruz.3561G2.1	17	-	-	-	-	-	-	-	-2.14386	-							Bruz.2224G2.1	9	-1.049	-	-	-1.90958	-	-	-	-	-
Bruz.357G18.1	17	-	-	-	-	-2.39781	-	-	-2.23505	-							Bruz.22266G2.1	9	-3.52353	-	-	-	-	-	-	-	-
Bruz.3582G4.1	17	-	-	-	-	-2.0251	-	-	-	-							Bruz.22336G2.1	9	-1.55432	-	-	-1.96843	-	-	-	-	-
Bruz.35G46.1	17	-	-	-	-	-1.05271	-	-	-	-							Bruz.2260G6.1	9	-	-	-	-1.06554	-	-	-	-	-
Bruz.36294G2.1	17	-	-	-	-	-	-	-	-1.94304	-							Bruz.22697G2.1	9	-1.50893	-	-	-1.39063	-	-	-	-	-
Bruz.362G34.1	17	-	-	-	-	-2.13039	-	-	-1.78358	-							Bruz.226G34.1	9	-	-	-	-	-	-	-1.10145	-	-
Bruz.3631G4.1	17	-	-	-	-	-2.64747	-	-	-2.36345	-							Bruz.226G6.1	9	-	-	-	-1.0784	-	-	-	-	-
Bruz.3635G2.1	17	-	-	-	-	-1.47118	-	-	-1.33357	-							Bruz.22719G2.1	9	-1.65216	-	-	-	-	-	-	-	-
Bruz.3659G2.1	17	-	-	-	-	-3.28357	-	-	-1.61549	-							Bruz.22724G2.1	9	-1.79637	-	-	-1.9611	-	-	-	-	-
Bruz.37024G2.1	17	-	-	-	-	-	-	-	-2.50609	-							Bruz.22780G2.1	9	-	-	-	-1.75682	-	-	-2.23867	-	-
Bruz.374G2.1	17	-	-	-	-	-1.46366	-	-	-	-							Bruz.22862G2.1	9	-2.1702	-	-	-2.00806	-	-	-	-	-
Bruz.376G2.1	17	-	-	-	-	-	-	-	-3.06862	-							Bruz.2286G10.1	9	-1.71511	-	-	-1.66691	-	-	-	-	-
Bruz.3776G12.1	17	-	-	-	-	-	-	-	-1.1848	-							Bruz.22919G2.1	9	-	-	-	-1.59861	-	-	-	-	-
Bruz.381G24.1	17	-	-	-	-	-1.36752	-	-	-	-							Bruz.22938G4.1	9	-1.59333	-	-	-1.57305	-	-	-	-	-
Bruz.3823G16.1	17	-	-	-	-	-1.08141	-	-	-	-							Bruz.22G2.1	9	-1.0691	-	-	-	-	-	-	-	-
Bruz.3836G4.1	17	-	-	-	-	-2.67559	-	-	-2.17277	-							Bruz.22G4.1	9	-	-	-	-1.47862	-	-	-	-	-
Bruz.3855G10.1	17	-	-	-	-	-1.3319	-	-	-1.04497	-							Bruz.23025G2.1	9	-	-	-	-	-	-	-1.06069	-	-
Bruz.3887G6.1	17	-	-	-	-	-1.91164	-	-	-1.70911	-							Bruz.2302G4.1	9	-	-	-	-1.16937	-	-	-	-	-
Bruz.38G38.1	17	-	-	-	-	-1.18076	-	-	-	-							Bruz.2302G6.1	9	-	-	-	-1.84983	-	-	-	-	-
Bruz.3908G8.1	17	-	-	-	-	-3.74045	-	-	-	-							Bruz.23099G2.1	9	-1.07228	-	-	-1.56202	-	-	-	-	-
Bruz.3932G12.1	17	-	-	-	-	-1.07885	-	-	-	-							Bruz.230G12.1	9	-	-	-	-2.21295	-	-	-1.33913	-	-
Bruz.39369G2.1	17	-	-	-	-	-	-	-	-2.24974	-							Bruz.231G30.1	9	-1.30439	-	-	-	-	-	-	-	-
Bruz.3939G6.1	17	-	-	-	-	-1.54083	-	-	-	-							Bruz.2321G12.1	9	-1.10245	-	-	-	-	-	-	-	-
Bruz.395G18.1	17	-	-	-	-	-	-	-	-1.03279	-							Bruz.2322G16.1	9	-	-	-	-1.92856	-	-	-	-	-
Bruz.39973G2.1	17	-	-	-	-	-	-	-	-1.00632	-							Bruz.2348G2.1	9	-1.14548	-	-	-1.19438	-	-	-	-	-
Bruz.3G102.1	17	-	-	-	-	-	-	-	-1.05678	-							Bruz.23567G2.1	9	-	-	-	-1.1037	-	-	-	-	-
Bruz.405G28.1	17	-	-	-	-	-3.28501	-	-	-	-							Bruz.2357G14.1	9	-1.21075	-	-	-1.04985	-	-	-	-	-
Bruz.4078G4.1	17	-	-	-	-	-2.03803	-	-	-1.50842	-							Bruz.23582G2.1	9	-	-	-	-1.01569	-	-	-	-	-
Bruz.40G32.1	17	-	-	-	-	-	-	-	-1.07728	-							Bruz.23604G4.1	9	-3.23432	-	-	-	-	-	-	-	-
Bruz.4188G6.1	17	-	-	-	-	-1.17687	-	-	-1.1006	-							Bruz.2361G10.1	9	-	-	-	-1.20219	-	-	-	-	-
Bruz.41G38.1	17	-	-	-	-	-2.22869	-	-	-1.94945	-							Bruz.2367G12.1	9	-1.47095	-	-	-1.21204	-	-	-	-	-
Bruz.4225G2.1	17	-	-	-	-	-1.97137	-	-	-1.35072	-							Bruz.2369G10.1	9	-1.07267	-	-	-1.0097	-	-	-	-	-
Bruz.4247G2.1	17	-	-	-	-	-	-	-	-1.42874	-							Bruz.2369G14.1	9	-1.06186	-	-	-	-	-	-	-	-
Bruz.4260G4.1	17	-	-	-	-	-1.35831	-	-	-1.30138	-							Bruz.2369G8.1	9	-2.50072	-	-	-1.83296	-	-	-	-	-
Bruz.42749G2.1	17	-	-	-	-	-	-	-	-1.07486	-							Bruz.2370G6.1	9	-3.25676	-	-	-	-	-	-	-	-
Bruz.427G12.1	17	-	-	-	-	-	-	-	-2.19965	-							Bruz.2370G8.1	9	-	-	-	-1.07899	-	-	-	-	-
Bruz.427G8.1	17	-	-	-	-	-1.43277	-	-	-1.20956	-							Bruz.237G36.1	9	-1.26737	-	-	-	-	-	-	-	-
Bruz.429G20.1	17	-	-	-	-	-1.12002	-	-	-	-							Bruz.2382G4.1	9	-2.59988	-	-	-	-	-	-	-	-
Bruz.4315G4.1	17	-	-	-	-	-3.27042	-	-	-3.2867	-							Bruz.23979G2.1	9	-2.34587	-	-	-	-	-	-	-	-
Bruz.4350G2.1	17	-	-	-	-	-1.60716	-	-	-	-							Bruz.2406G2.1	9	-	-	-	-3.18037	-	-	-	-	-
Bruz.43651G2.1	17	-	-	-	-	-1.28271	-	-	-1.17918	-							Bruz.24122G2.1	9	-	-	-	-1.55847	-	-	-	-	-
Bruz.43792G2.1	17	-	-	-	-	-2.63969	-	-	-2.15232	-							Bruz.24132G2.1	9	-1.23402	-	-	-1.943	-	-	-	-	-
Bruz.438G20.1	17	-	-	-	-	-2.84974	-	-	-2.56087	-							Bruz.2425G6.1	9	-1.46049	-	-	-1.10855	-	-	-	-	-
Bruz.43949G2.1	17	-	-	-	-	-3.19719	-	-	-3.04606	-							Bruz.2425G8.1	9	-1.04749	-	-	-	-	-	-	-	-
Bruz.441G12.1	17	-	-	-	-	-1.06382	-	-	-	-							Bruz.24426G2.1	9	-	-	-	-1.4434	-	-	-	-	-
Bruz.4459G8.1	17	-	-	-	-	-1.08197	-	-	-	-							Bruz.2449G8.1	9	-1.46637	-	-	-	-	-	-	-	-
Bruz.44G14.1	17	-	-	-	-	-	-	-	-1.33297	-							Bruz.244G10.1	9	-	-	-	-1.04175	-	-	-	-	-
Bruz.4513G2.1	17	-	-	-	-	-	-	-	-1.13549	-							Bruz.2450G8.1	9	-1.1307	-	-	-	-	-	-	-	-
Bruz.4533G12.1	17	-	-	-	-	-2.99063	-	-	-	-							Bruz.24516G2.1	9	-1.36292	-	-	-	-	-	-	-	-
Bruz.4559G8.1	17	-	-	-	-	-	-	-	-1.36304	-							Bruz.24548G2.1	9	-1.63467	-	-	-1.73517	-	-	-	-	-
Bruz.4609G10.1	17	-	-	-	-	-2.72774	-	-	-1.80625	-							Bruz.2457G10.1	9	-3.22905	-	-	-	-	-	-	-	-
Bruz.4628G6.1	17	-	-	-	-	-	-	-	-1.08161	-							Bruz.24618G2.1	9	-	-	-	-2.16929	-	-	-	-	-
Bruz.468G20.1	17	-	-	-	-	-	-	-	-2.32102	-							Bruz.24650G2.1	9	-3.25804	-	-	-3.05395	-	-	-	-	-
Bruz.4708G4.1	17	-	-	-	-	-1.40056	-	-	-1.25703	-							Bruz.24650G4.1	9	-2.05301	-	-	-2.65668	-	-	-	-	-
Bruz.4722G18.1	17	-	-	-	-	-	-	-	-1.09053	-							Bruz.24657G4.1	9	-	-	-	-1.04786	-	-	-1.24037	-	-
Bruz.4727G2.1	17	-	-	-	-	-3.2783	-	-	-2.9441	-							Bruz.2467G8.1	9	-	-	-	-	-	-	-1.0204	-	-
Bruz.4727G4.1	17	-	-	-	-	-2.52572	-	-	-2.43242	-							Bruz.2472G10.1	9	-2.76909	-	-	-	-	-	-	-	-
Bruz.4727G6.1	17	-	-	-	-	-3.56729	-	-	-3.20998	-							Bruz.2490G10.1	9	-	-	-	-2.52364	-	-	-	-	-
Bruz.47484G2.1	17	-	-	-	-	-	-	-	-1.22761	-							Bruz.2496G14.1	9	-2.2406	-	-	-2.20303	-	-	-	-	-
Bruz.47712G2.1	17	-	-	-	-	-4.6192	-	-	-	-							Bruz.249G30.1	9	-	-	-	-1.00008	-	-	-	-	-
Bruz.4781G8.1	17	-	-	-	-	-3.86493	-	-	-3.4543	-							Bruz.25022G4.1	9	-1.17405	-	-	-	-	-	-	-	-
Bruz.478G10.1	17	-	-	-	-	-1.88821	-	-	-	-							Bruz.25080G2.1	9	-1.65582	-	-	-	-	-	-	-	-
Bruz.4842G6.1	17	-	-	-	-	-1.96461	-	-	-	-							Bruz.2508G10.1	9	-4.86429	-	-	-	-	-	-	-	-
Bruz.484G18.1	17	-	-	-	-	-2.32995	-	-	-1.44985	-							Bruz.2508G14.1	9	-3.52391	-	-	-	-	-	-	-	-
Bruz.4883G6.1	17	-	-	-	-	-	-	-	-1.04484	-							Bruz.2513G6.1	9	-1.61903	-	-	-1.56252	-	-	-	-	-
Bruz.4886G4.1	17	-	-	-	-	-	-	-	-1.12098	-							Bruz.25216G2.1	9	-1.2616	-	-	-	-	-	-	-	-
Bruz.49009G2.1	17	-	-	-	-	-	-	-	-1.37109	-							Bruz.2531G2.1	9	-3.28535	-	-	-	-	-	-	-	-
Bruz.492G30.1	17	-	-	-	-	-1.49768	-	-	-	-							Bruz.2535G8.1	9	-	-	-	-1.17972	-	-	-	-	-
Bruz.493G22.1	17	-	-	-	-	-2.94281	-	-	-	-							Bruz.253G34.1	9	-	-	-	-1.00156	-	-	-1.42275	-	-
Bruz.4990G2.1	17	-	-	-	-	-2.281	-	-	-1.84149	-							Bruz.253G44.1	9	-	-	-	-1.50933	-	-	-	-	-
Bruz.4992G2.1	17	-	-	-	-	-2.65681	-	-	-	-							Bruz.2540G12.1	9	-1.48235	-	-	-1.94427	-	-	-	-	-
Bruz.4994G6.1	17	-	-	-	-	-1.14751	-	-	-	-							Bruz.2548G2.1	9	-	-	-	-	-	-	-1.70153	-	-
Bruz.5018G6.1	17	-	-	-	-	-1.62579	-	-	-	-							Bruz.255G14.1	9	-1.6352	-	-	-1.8908	-	-	-	-	-
Bruz.501G10.1	17	-	-	-	-	-4.03308	-	-	-	-							Bruz.256G24.1	9	-1.37276	-	-	-2.05181	-	-	-	-	-
Bruz.5075G2.1	17	-	-	-	-	-3.04792	-	-	-	-							Bruz.256G28.1	9	-1.57888	-	-	-1.5684	-	-	-	-	-
Bruz.5099G4.1	17	-	-	-	-	-2.18474	-	-	-1.7714	-							Bruz.256G30.1	9	-2.52366	-	-	-2.11029	-	-	-	-	-
Bruz.5125G8.1	17	-	-	-	-	-1.22487	-	-	-	-							Bruz.256G6.1	9	-1.45161	-	-	-1.5878	-	-	-	-	-
Bruz.5130G6.1	17	-	-	-	-	-	-	-	-1.43846	-							Bruz.25702G4.1	9	-	-	-	-1.67319	-	-	-	-	-
Bruz.514G10.1	17	-	-	-	-	-1.20317	-	-	-1.37765	-							Bruz.25709G2.1	9	-	-	-	-1.56775	-	-	-	-	-
Bruz.5159G4.1	17	-	-	-	-	-3.42052	-	-	-	-							Bruz.2576G12.1	9	-1.54792	-	-	-1.09445	-	-	-	-	-
Bruz.5170G2.1	17	-	-	-	-	-	-	-	-2.64839	-							Bruz.257G18.1	9	-1.51661	-	-	-1.51197	-	-	-	-	-
Bruz.518G30.1	17	-	-	-	-	-1.14845	-	-	-	-							Bruz.2584G6.1	9	-2.3991	-	-	-	-	-	-	-	-
Bruz.5193G6.1	17	-	-	-	-	-1.0519	-	-	-	-							Bruz.25851G2.1	9	-	-	-	-1.66338	-	-	-	-	-
Bruz.5271G10.1	17	-	-	-	-	-	-	-	-1.0185	-							Bruz.25915G2.1	9	-1.20189	-	-	-	-	-	-	-	-
Bruz.541G26.1	17	-	-	-	-	-2.12855	-	-	-2.14367	-							Bruz.2592G6.1	9	-1.21305	-	-	-1.7041	-	-	-	-	-
Bruz.541G28.1	17	-	-	-	-	-1.76174	-	-	-1.87155	-							Bruz.25967G2.1	9	-2.01094	-	-	-1.31604	-	-	-	-	-
Bruz.5449G6.1	17	-	-	-	-	-1.41896	-	-	-	-							Bruz.26091G2.1	9	-1.53036	-	-	-2.15498	-	-	-	-	-
Bruz.5492G4.1	17	-	-	-	-	-	-	-	-1.24446	-							Bruz.260G40.1	9	-	-	-	-1.639	-	-	-	-	-
Bruz.5525G6.1	17	-	-	-	-	-1.13662	-	-	-	-							Bruz.262G16.1	9	-1.15862	-	-	-1.08538	-	-	-	-	-
Bruz.5561G4.1	17	-	-	-	-	-	-	-	-1.2297	-							Bruz.26379G2.1	9	-1.83881	-	-	-	-	-	-	-	-
Bruz.55G18.1	17	-	-	-	-	-1.96714	-	-	-1.7286	-							Bruz.263G12.1	9	-	-	-	-1.14795	-	-	-	-	-
Bruz.563G34.1	17	-	-	-	-	-	-	-	-1.0215	-							Bruz.263G40.1	9	-1.00649	-	-	-	-	-	-	-	-
Bruz.5669G14.1	17	-	-	-	-	-1.08635	-	-	-	-							Bruz.2646G4.1	9	-2.08248	-	-	-2.15838	-	-	-	-	-
Bruz.5671G6.1	17	-	-	-	-	-1.55983	-	-	-	-							Bruz.2646G6.1	9	-1.09061	-	-	-	-	-	-	-	-
Bruz.5776G4.1	17	-	-	-	-	-	-	-	-1.29041	-							Bruz.26504G2.1	9	-1.87889	-	-	-2.22383	-	-	-	-	-
Bruz.5791G4.1	17	-	-	-	-	-1.22226	-	-	-	-							Bruz.266G16.1	9	-1.64857	-	-	-1.02487	-	-	-	-	-
Bruz.57G10.1	17	-	-	-	-	-1.79081	-	-	-	-							Bruz.2670G4.1	9	-	-	-	-	-	-	-1.03272	-	-
Bruz.5820G8.1	17	-	-	-	-	-3.16187	-	-	-	-							Bruz.2683G12.1	9	-1.53628	-	-	-1.10954	-	-	-	-	-
Bruz.5830G2.1	17	-	-	-	-	-	-	-	-2.72211	-							Bruz.2683G4.1	9	-1.17325	-	-	-3.06122	-	-	-	-	-
Bruz.58821G2.1	17	-	-	-	-	-	-	-	-1.01281	-							Bruz.26900G2.1	9	-1.35215	-	-	-2.08991	-	-	-	-	-
Bruz.590G12.1	17	-	-	-	-	-3.30923	-	-	-	-							Bruz.26952G2.1	9	-1.7424	-	-	-	-	-	-	-	-
Bruz.5934G6.1	17	-	-	-	-	-	-	-	-1.09644	-							Bruz.26972G2.1	9	-1.89914	-	-	-2.80475	-	-	-	-	-
Bruz.6049G2.1	17	-	-	-	-	-1.38187	-	-	-	-							Bruz.26G34.1	9	-1.94503	-	-	-	-	-	-	-	-
Bruz.607G20.1	17	-	-	-	-	-2.01762	-	-	-	-							Bruz.2709G14.1	9	-1.50371	-	-	-	-	-	-	-	-
Bruz.6085G4.1	17	-	-	-	-	-1.80186	-	-	-	-							Bruz.27242G4.1	9	-	-	-	-1.46011	-	-	-	-	-
Bruz.6088G8.1	17	-	-	-	-	-1.1285	-	-	-	-							Bruz.2738G10.1	9	-1.61776	-	-	-1.5235	-	-	-	-	-
Bruz.608G8.1	17	-	-	-	-	-	-	-	-1.31317	-							Bruz.2738G4.1	9	-1.42774	-	-	-1.82197	-	-	-	-	-
Bruz.609G16.1	17	-	-	-	-	-2.60542	-	-	-	-							Bruz.2747G8.1	9	-1.64073	-	-	-	-	-	-	-	-
Bruz.61647G2.1	17	-	-	-	-	-1.00553	-	-	-	-							Bruz.274G26.1	9	-1.1403	-	-	-1.26812	-	-	-	-	-
Bruz.61G40.1	17	-	-	-	-	-1.0163	-	-	-	-							Bruz.275G6.1	9	-	-	-	-	-	-	-1.13972	-	-
Bruz.621G30.1	17	-	-	-	-	-	-	-	-2.68323	-							Bruz.276G18.1	9	-1.75729	-	-	-	-	-	-	-	-
Bruz.62G24.1	17	-	-	-	-	-1.40571	-	-	-	-							Bruz.2776G4.1	9	-	-	-	-1.26878	-	-	-	-	-
Bruz.62G26.1	17	-	-	-	-	-1.29207	-	-	-	-							Bruz.278G30.1	9	-1.1474	-	-	-	-	-	-	-	-
Bruz.635G8.1	17	-	-	-	-	-2.5723	-	-	-	-							Bruz.278G42.1	9	-	-	-	-1.13535	-	-	-	-	-
Bruz.636G18.1	17	-	-	-	-	-	-	-	-1.21119	-							Bruz.27966G2.1	9	-2.14286	-	-	-	-	-	-	-	-
Bruz.636G24.1	17	-	-	-	-	-1.12067	-	-	-	-							Bruz.279G4.1	9	-	-	-	-1.17233	-	-	-	-	-
Bruz.6398G4.1	17	-	-	-	-	-	-	-	-1.04695	-							Bruz.2807G2.1	9	-1.14286	-	-	-	-	-	-	-	-
Bruz.639G12.1	17	-	-	-	-	-	-	-	-2.20281	-							Bruz.2816G2.1	9	-	-	-	-1.59323	-	-	-	-	-
Bruz.640G6.1	17	-	-	-	-	-1.56111	-	-	-	-							Bruz.2816G4.1	9	-1.02029	-	-	-1.58532	-	-	-	-	-
Bruz.6444G6.1	17	-	-	-	-	-2.87457	-	-	-1.94601	-							Bruz.2816G6.1	9	-	-	-	-1.56222	-	-	-	-	-
Bruz.65490G2.1	17	-	-	-	-	-3.60021	-	-	-3.28203	-							Bruz.2817G14.1	9	-	-	-	-1.7158	-	-	-1.14056	-	-
Bruz.65G40.1	17	-	-	-	-	-1.13992	-	-	-	-							Bruz.28256G2.1	9	-2.06967	-	-	-1.64225	-	-	-	-	-
Bruz.6619G4.1	17	-	-	-	-	-1.59205	-	-	-1.1644	-							Bruz.2837G12.1	9	-2.4322	-	-	-1.81035	-	-	-	-	-
Bruz.6681G6.1	17	-	-	-	-	-3.31921	-	-	-	-							Bruz.2838G14.1	9	-	-	-	-1.21553	-	-	-	-	-
Bruz.66G24.1	17	-	-	-	-	-1.1276	-	-	-	-							Bruz.283G14.1	9	-	-	-	-1.10889	-	-	-	-	-
Bruz.671G2.1	17	-	-	-	-	-1.14358	-	-	-	-							Bruz.2847G10.1	9	-	-	-	-1.1287	-	-	-1.00878	-	-
Bruz.675G20.1	17	-	-	-	-	-1.40492	-	-	-	-							Bruz.285G10.1	9	-1.03736	-	-	-	-	-	-	-	-
Bruz.675G6.1	17	-	-	-	-	-1.66151	-	-	-1.69466	-							Bruz.285G36.1	9	-	-	-	-1.04212	-	-	-	-	-
Bruz.6817G2.1	17	-	-	-	-	-1.25836	-	-	-	-							Bruz.28650G2.1	9	-1.62164	-	-	-1.69181	-	-	-	-	-
Bruz.6824G4.1	17	-	-	-	-	-1.77989	-	-	-1.70175	-							Bruz.28694G2.1	9	-	-	-	-	-	-	-1.06903	-	-
Bruz.686G24.1	17	-	-	-	-	-1.53154	-	-	-1.22021	-							Bruz.286G24.1	9	-	-	-	-1.54531	-	-	-	-	-
Bruz.6880G2.1	17	-	-	-	-	-1.67236	-	-	-1.26493	-							Bruz.2871G10.1	9	-1.33357	-	-	-2.51119	-	-	-	-	-
Bruz.688G28.1	17	-	-	-	-	-2.22462	-	-	-	-							Bruz.2871G6.1	9	-	-	-	-1.51139	-	-	-	-	-
Bruz.69G52.1	17	-	-	-	-	-2.24464	-	-	-1.73833	-							Bruz.28726G2.1	9	-1.61759	-	-	-1.17897	-	-	-	-	-
Bruz.6G66.1	17	-	-	-	-	-1.93505	-	-	-	-							Bruz.2873G4.1	9	-1.23793	-	-	-1.54654	-	-	-	-	-
Bruz.700G6.1	17	-	-	-	-	-1.96622	-	-	-	-							Bruz.28760G2.1	9	-1.23931	-	-	-1.65909	-	-	-	-	-
Bruz.700G8.1	17	-	-	-	-	-2.65714	-	-	-	-							Bruz.2877G8.1	9	-1.30939	-	-	-	-	-	-	-	-
Bruz.7010G4.1	17	-	-	-	-	-1.44252	-	-	-	-							Bruz.287G34.1	9	-1.05636	-	-	-	-	-	-	-	-
Bruz.703G14.1	17	-	-	-	-	-2.31921	-	-	-	-							Bruz.28828G2.1	9	-2.21445	-	-	-	-	-	-	-	-
Bruz.713G8.1	17	-	-	-	-	-2.27534	-	-	-1.60883	-							Bruz.288G20.1	9	-1.16664	-	-	-1.55705	-	-	-	-	-
Bruz.7145G6.1	17	-	-	-	-	-1.36391	-	-	-	-							Bruz.28935G2.1	9	-	-	-	-1.09084	-	-	-	-	-
Bruz.71G20.1	17	-	-	-	-	-1.35026	-	-	-	-							Bruz.2897G6.1	9	-1.56934	-	-	-1.84912	-	-	-	-	-
Bruz.7219G6.1	17	-	-	-	-	-	-	-	-1.25851	-							Bruz.2930G2.1	9	-	-	-	-1.55685	-	-	-1.02743	-	-
Bruz.721G14.1	17	-	-	-	-	-1.30546	-	-	-1.18277	-							Bruz.2933G6.1	9	-	-	-	-1.52476	-	-	-	-	-
Bruz.7361G2.1	17	-	-	-	-	-	-	-	-1.33695	-							Bruz.293G12.1	9	-	-	-	-1.38568	-	-	-	-	-
Bruz.736G2.1	17	-	-	-	-	-2.0805	-	-	-	-							Bruz.297G34.1	9	-	-	-	-1.20548	-	-	-	-	-
Bruz.7391G8.1	17	-	-	-	-	-	-	-	-1.00349	-							Bruz.2982G2.1	9	-	-	-	-1.01892	-	-	-	-	-
Bruz.7434G12.1	17	-	-	-	-	-1.0298	-	-	-1.00495	-							Bruz.2982G4.1	9	-	-	-	-1.15631	-	-	-	-	-
Bruz.74G2.1	17	-	-	-	-	-	-	-	-2.14933	-							Bruz.2988G10.1	9	-1.83139	-	-	-1.49878	-	-	-	-	-
Bruz.750G8.1	17	-	-	-	-	-	-	-	-1.34649	-							Bruz.29G74.1	9	-	-	-	-1.07451	-	-	-	-	-
Bruz.7536G2.1	17	-	-	-	-	-1.17752	-	-	-1.09185	-							Bruz.2G90.1	9	-2.86409	-	-	-	-	-	-	-	-
Bruz.7542G4.1	17	-	-	-	-	-1.2821	-	-	-	-							Bruz.3001G4.1	9	-	-	-	-1.22644	-	-	-	-	-
Bruz.7594G10.1	17	-	-	-	-	-1.14967	-	-	-	-							Bruz.3002G16.1	9	-	-	-	-1.13387	-	-	-	-	-
Bruz.76040G2.1	17	-	-	-	-	-1.932	-	-	-	-							Bruz.3018G12.1	9	-	-	-	-	-	-	-1.21072	-	-
Bruz.763G6.1	17	-	-	-	-	-1.10903	-	-	-	-							Bruz.30193G4.1	9	-1.39479	-	-	-1.25442	-	-	-	-	-
Bruz.767G18.1	17	-	-	-	-	-1.14459	-	-	-1.07891	-							Bruz.3032G14.1	9	-1.86131	-	-	-2.23274	-	-	-	-	-
Bruz.768G14.1	17	-	-	-	-	-1.06523	-	-	-	-							Bruz.3032G8.1	9	-1.09076	-	-	-	-	-	-	-	-
Bruz.768G8.1	17	-	-	-	-	-	-	-	-1.10033	-							Bruz.30385G2.1	9	-1.13856	-	-	-	-	-	-	-	-
Bruz.76914G2.1	17	-	-	-	-	-	-	-	-1.45546	-							Bruz.3053G2.1	9	-1.22392	-	-	-1.14268	-	-	-	-	-
Bruz.7718G2.1	17	-	-	-	-	-2.22189	-	-	-	-							Bruz.3053G4.1	9	-	-	-	-1.25728	-	-	-	-	-
Bruz.774G16.1	17	-	-	-	-	-1.09412	-	-	-	-							Bruz.3059G6.1	9	-1.09739	-	-	-	-	-	-	-	-
Bruz.775G4.1	17	-	-1.84208	-	-	-1.79858	-	-	-	-							Bruz.307G14.1	9	-2.7989	-	-	-1.60921	-	-	-	-	-
Bruz.7862G12.1	17	-	-	-	-	-1.8387	-	-	-1.25299	-							Bruz.307G22.1	9	-1.43531	-	-	-1.16654	-	-	-	-	-
Bruz.786G6.1	17	-	-	-	-	-1.41042	-	-	-1.10062	-							Bruz.3091G6.1	9	-1.04894	-	-	-	-	-	-	-	-
Bruz.788G14.1	17	-	-	-	-	-2.59183	-	-	-	-							Bruz.3095G2.1	9	-	-	-	-1.26192	-	-	-	-	-
Bruz.794G12.1	17	-	-	-	-	-1.36984	-	-	-	-							Bruz.3095G8.1	9	-	-	-	-1.81943	-	-	-2.01339	-	-
Bruz.794G16.1	17	-	-	-	-	-	-	-	-2.2151	-							Bruz.30G82.1	9	-	-	-	-1.74572	-	-	-	-	-
Bruz.796G2.1	17	-	-	-	-	-	-	-	-1.06488	-							Bruz.3101G2.1	9	-	-	-	-1.15302	-	-	-	-	-
Bruz.798G8.1	17	-	-	-	-	-1.89771	-	-	-1.15854	-							Bruz.3108G2.1	9	-1.28446	-	-	-1.28193	-	-	-	-	-
Bruz.799G28.1	17	-	-	-	-	-1.87616	-	-	-1.18911	-							Bruz.31093G2.1	9	-1.1969	-	-	-1.16759	-	-	-	-	-
Bruz.805G8.1	17	-	-	-	-	-1.75783	-	-	-	-							Bruz.3122G8.1	9	-	-	-	-1.06543	-	-	-	-	-
Bruz.806G2.1	17	-	-	-	-	-	-	-	-1.06981	-							Bruz.312G6.1	9	-	-	-	-5.09378	-	-	-	-	-
Bruz.8070G6.1	17	-	-	-	-	-1.59513	-	-	-	-							Bruz.3154G6.1	9	-	-	-	-1.01473	-	-	-	-	-
Bruz.809G4.1	17	-	-	-	-	-1.32188	-	-	-	-							Bruz.31552G4.1	9	-2.80036	-	-	-3.22074	-	-	-	-	-
Bruz.80G42.1	17	-	-	-	-	-1.47132	-	-	-	-							Bruz.315G42.1	9	-1.07133	-	-	-	-	-	-	-	-
Bruz.816G14.1	17	-	-	-	-	-4.29902	-	-	-	-							Bruz.31612G4.1	9	-1.67029	-	-	-1.63844	-	-	-	-	-
Bruz.817G26.1	17	-	-	-	-	-2.77173	-	-	-	-							Bruz.31617G2.1	9	-4.41243	-	-	-3.80126	-	-	-	-	-
Bruz.82265G2.1	17	-	-	-	-	-1.70537	-	-	-	-							Bruz.3164G6.1	9	-	-	-	-	-	-	-1.23371	-	-
Bruz.8369G2.1	17	-	-	-	-	-	-	-	-1.69971	-							Bruz.31752G2.1	9	-1.65235	-	-	-2.53507	-	-	-	-	-
Bruz.8401G2.1	17	-	-	-	-	-1.05953	-	-	-	-							Bruz.3177G2.1	9	-1.33228	-	-	-1.05944	-	-	-	-	-
Bruz.8448G4.1	17	-	-	-	-	-	-	-	-1.04322	-							Bruz.3178G12.1	9	-1.03924	-	-	-	-	-	-	-	-
Bruz.848G8.1	17	-	-	-	-	-2.23884	-	-	-2.37084	-							Bruz.3189G4.1	9	-	-	-	-1.11009	-	-	-	-	-
Bruz.851G4.1	17	-	-	-	-	-1.221	-	-	-	-							Bruz.318G32.1	9	-1.50161	-	-	-1.5337	-	-	-	-	-
Bruz.87774G2.1	17	-	-	-	-	-1.91766	-	-	-	-							Bruz.3206G6.1	9	-2.33018	-	-	-1.48628	-	-	-	-	-
Bruz.87G32.1	17	-	-	-	-	-1.1915	-	-	-	-							Bruz.3207G6.1	9	-1.15258	-	-	-1.29251	-	-	-	-	-
Bruz.8811G4.1	17	-	-	-	-	-1.94976	-	-	-	-							Bruz.3211G6.1	9	-1.09576	-	-	-1.14849	-	-	-	-	-
Bruz.886G4.1	17	-	-	-	-	-	-	-	-1.09936	-							Bruz.32129G2.1	9	-1.19807	-	-	-	-	-	-	-	-
Bruz.891G14.1	17	-	-	-	-	-1.32623	-	-	-	-							Bruz.3231G2.1	9	-1.1013	-	-	-1.91355	-	-	-	-	-
Bruz.8942G4.1	17	-	-	-	-	-2.44403	-	-	-	-							Bruz.3234G4.1	9	-	-	-	-1.64358	-	-	-2.0345	-	-
Bruz.8961G4.1	17	-	-	-	-	-1.54147	-	-	-1.03054	-							Bruz.3234G8.1	9	-	-	-	-1.97431	-	-	-	-	-
Bruz.89822G2.1	17	-	-	-	-	-	-	-	-1.11597	-							Bruz.3252G4.1	9	-3.16195	-	-	-3.47938	-	-	-	-	-
Bruz.899G6.1	17	-	-	-	-	-1.53807	-	-	-	-							Bruz.325G26.1	9	-	-	-	-1.48656	-	-	-	-	-
Bruz.902G26.1	17	-	-	-	-	-1.555	-	-	-	-							Bruz.326G10.1	9	-	-	-	-1.15237	-	-	-	-	-
Bruz.908G8.1	17	-	-	-	-	-1.60654	-	-	-	-							Bruz.326G12.1	9	-1.45621	-	-	-2.33573	-	-	-	-	-
Bruz.9115G2.1	17	-	-	-	-	-1.46038	-	-	-	-							Bruz.32704G2.1	9	-1.29617	-	-	-	-	-	-	-	-
Bruz.913G12.1	17	-	-	-	-	-1.78866	-	-	-	-							Bruz.327G26.1	9	-1.0612	-	-	-	-	-	-	-	-
Bruz.916G10.1	17	-	-	-	-	-1.61404	-	-	-1.10756	-							Bruz.327G4.1	9	-1.31615	-	-	-1.64678	-	-	-	-	-
Bruz.9186G6.1	17	-	-	-	-	-1.82476	-	-	-	-							Bruz.3296G6.1	9	-3.01875	-	-	-2.80022	-	-	-	-	-
Bruz.927G22.1	17	-	-	-	-	-2.74716	-	-	-2.24648	-							Bruz.32G28.1	9	-1.64096	-	-	-1.15898	-	-	-	-	-
Bruz.9404G2.1	17	-	-	-	-	-3.26721	-	-	-2.51138	-							Bruz.330G10.1	9	-1.22949	-	-	-	-	-	-	-	-
Bruz.9508G2.1	17	-	-	-	-	-	-	-	-3.10034	-							Bruz.330G8.1	9	-1.00987	-	-	-	-	-	-	-	-
Bruz.950G18.1	17	-	-	-	-	-1.40359	-	-	-	-							Bruz.3326G12.1	9	-	-	-	-	-	-	-2.99885	-	-
Bruz.950G20.1	17	-	-	-	-	-1.52831	-	-	-	-							Bruz.3332G10.1	9	-1.56968	-	-	-	-	-	-	-	-
Bruz.951G2.1	17	-	-	-	-	-3.30953	-	-	-2.77121	-							Bruz.3337G4.1	9	-1.39258	-	-	-1.8707	-	-	-	-	-
Bruz.952G8.1	17	-	-	-	-	-1.74271	-	-	-1.10872	-							Bruz.3346G2.1	9	-	-	-	-1.10125	-	-	-	-	-
Bruz.953G6.1	17	-	-	-	-	-2.60763	-	-	-	-							Bruz.334G16.1	9	-1.00708	-	-	-	-	-	-	-	-
Bruz.9815G4.1	17	-	-	-	-	-2.41496	-	-	-	-							Bruz.33644G2.1	9	-	-	-	-3.60118	-	-	-	-	-
Bruz.9831G2.1	17	-	-	-	-	-2.46834	-	-	-	-							Bruz.3370G6.1	9	-2.26623	-	-	-	-	-	-	-	-
Bruz.9855G6.1	17	-	-	-	-	-2.80647	-	-	-	-							Bruz.33748G2.1	9	-	-	-	-1.05201	-	-	-	-	-
Bruz.9G42.1	17	-	-	-	-	-1.73865	-	-	-1.61569	-							Bruz.3384G2.1	9	-2.23978	-	-	-1.85615	-	-	-	-	-
Bruz.10000G6.1	18	-	-	-	-	-	3.52046	-	-	-							Bruz.3393G8.1	9	-	-	-	-1.47819	-	-	-	-	-
Bruz.1000G24.1	18	-	-	-	-	-	3.70587	-	-	-							Bruz.33G12.1	9	-1.6711	-	-	-1.92269	-	-	-	-	-
Bruz.1001G18.1	18	-	-	-	-	-	1.83832	-	-	-							Bruz.33G34.1	9	-	-	-	-1.09683	-	-	-	-	-
Bruz.100280G2.1	18	-	-	-	-	-	2.18263	-	-	-							Bruz.33G6.1	9	-1.92279	-	-	-	-	-	-	-	-
Bruz.1002G6.1	18	-	-	-	-	-	1.41996	-	-	-							Bruz.34036G4.1	9	-2.00154	-	-	-	-	-	-	-	-
Bruz.10039G6.1	18	-	-	-	-	-	1.45516	-	-	-							Bruz.340G10.1	9	-1.83684	-	-	-1.07843	-	-	-	-	-
Bruz.1008G22.1	18	-	-	-	-	-	4.22347	-	-	3.06174							Bruz.34127G2.1	9	-2.50981	-	-	-1.84643	-	-	-	-	-
Bruz.100G2.1	18	-	-	-	-	-	2.81254	-	-	1.76967							Bruz.34247G2.1	9	-2.49877	-	-	-2.83525	-	-	-	-	-
Bruz.101038G2.1	18	-	-	-	-	-	1.33974	-	-	-							Bruz.342G10.1	9	-1.14622	-	-	-	-	-	-	-	-
Bruz.1012G12.1	18	-	-	-	-	-	2.42984	-	-	-							Bruz.342G14.1	9	-	-	-	-1.49766	-	-	-	-	-
Bruz.10134G4.1	18	-	-	-	-	-	1.41359	-	-	1.60142							Bruz.34323G2.1	9	-1.37294	-	-	-1.99921	-	-	-	-	-
Bruz.10139G4.1	18	-	-	1.57844	-	-	1.94248	-	-	-							Bruz.34426G2.1	9	-1.1075	-	-	-1.12125	-	-	-	-	-
Bruz.10141G4.1	18	-	-	-	-	-	3.72377	-	-	-							Bruz.345G14.1	9	-	-	-	-1.03405	-	-	-	-	-
Bruz.101510G2.1	18	-	-	-	-	-	3.48476	-	-	-							Bruz.345G16.1	9	-	-	-	-1.05713	-	-	-	-	-
Bruz.102389G2.1	18	-	-	-	-	-	3.15573	-	-	-							Bruz.345G26.1	9	-	-	-	-2.52924	-	-	-	-	-
Bruz.102396G2.1	18	-	-	-	-	-	4.69453	-	-	-							Bruz.3462G10.1	9	-1.14809	-	-	-	-	-	-	-	-
Bruz.102414G2.1	18	-	-	-	-	-	1.55943	-	-	-							Bruz.3462G12.1	9	-1.38286	-	-	-	-	-	-	-	-
Bruz.1028G4.1	18	-	-	-	-	-	1.148	-	-	-							Bruz.3462G4.1	9	-	-	-	-1.07963	-	-	-	-	-
Bruz.10290G4.1	18	-	-	-	-	-	3.99825	-	-	-							Bruz.346G10.1	9	-	-	-	-1.49684	-	-	-	-	-
Bruz.102G8.1	18	-	-	-	-	-	1.93977	-	-	-							Bruz.34752G2.1	9	-	-	-	-1.86185	-	-	-	-	-
Bruz.10312G2.1	18	-	-	-	-	-	1.0412	-	-	-							Bruz.34969G2.1	9	-	-	-	-1.85798	-	-	-	-	-
Bruz.1032G2.1	18	-	-	-	-	-	2.22101	-	-	2.77973							Bruz.34969G4.1	9	-	-	-	-1.06936	-	-	-	-	-
Bruz.103G10.1	18	-	-	-	-	-	1.27359	-	-	-							Bruz.34984G2.1	9	-1.77802	-	-	-1.67231	-	-	-	-	-
Bruz.10423G2.1	18	-	-	-	-	-	2.13662	-	-	-							Bruz.349G16.1	9	-1.00804	-	-	-	-	-	-	-	-
Bruz.10424G4.1	18	-	-	-	-	-	1.76973	-	-	-							Bruz.3501G2.1	9	-3.53864	-	-	-	-	-	-	-	-
Bruz.1043G16.1	18	-	-	-	-	-	1.55572	-	-	-							Bruz.3504G4.1	9	-1.1105	-	-	-1.30248	-	-	-	-	-
Bruz.10506G2.1	18	-	-	-	-	-	4.52371	-	-	-							Bruz.35056G2.1	9	-	-	-	-3.08526	-	-	-	-	-
Bruz.1052G10.1	18	-	-	-	-	-	1.25191	-	-	-							Bruz.3516G12.1	9	-1.01568	-	-	-	-	-	-	-	-
Bruz.10538G6.1	18	-	-	-	-	-	1.40183	-	-	-							Bruz.3518G6.1	9	-1.36021	-	-	-	-	-	-	-	-
Bruz.1054G14.1	18	-	-	-	-	-	1.42025	-	-	-							Bruz.35426G2.1	9	-1.64614	-	-	-1.46012	-	-	-	-	-
Bruz.1058G6.1	18	-	-	-	-	-	-	-	-	1.55066							Bruz.3544G4.1	9	-1.17385	-	-	-1.15689	-	-	-	-	-
Bruz.10615G2.1	18	-	-	-	-	-	2.61157	-	-	-							Bruz.3597G2.1	9	-	-	-	-2.41686	-	-	-	-	-
Bruz.1064G28.1	18	-	-	-	-	-	2.58182	-	-	1.22127							Bruz.35G6.1	9	-	-	-	-1.19585	-	-	-	-	-
Bruz.1069G6.1	18	-	-	-	-	-	1.41485	-	-	1.27							Bruz.3616G10.1	9	-	-	-	-1.28311	-	-	-	-	-
Bruz.106G36.1	18	-	-	-	-	-	2.98724	-	-	-							Bruz.361G36.1	9	-4.36489	-	-	-2.81334	-	-	-	-	-
Bruz.10717G4.1	18	-	-	-	-	-	1.50871	-	-	1.54846							Bruz.362G14.1	9	-2.53723	-	-	-	-	-	-	-	-
Bruz.10728G2.1	18	-	-	-	-	-	1.69249	-	-	-							Bruz.362G16.1	9	-1.53332	-	-	-1.30023	-	-	-	-	-
Bruz.1076G12.1	18	-	-	-	-	-	1.42606	-	-	-							Bruz.3644G4.1	9	-	-	-	-1.56258	-	-	-	-	-
Bruz.1077G16.1	18	-	-	-	-	-	4.43065	-	-	-							Bruz.3656G8.1	9	-	-	-	-	-	-	-1.19308	-	-
Bruz.10797G2.1	18	-	-	-	-	-	2.01302	-	-	-							Bruz.365G20.1	9	-1.64518	-	-	-	-	-	-	-	-
Bruz.10813G10.1	18	-	-	-	-	-	7.09699	-	-	-							Bruz.365G4.1	9	-1.48006	-	-	-	-	-	-	-	-
Bruz.10878G2.1	18	-	-	-	-	-	1.37556	-	-	-							Bruz.3665G6.1	9	-1.23845	-	-	-1.37729	-	-	-	-	-
Bruz.108G2.1	18	-	-	-	-	-	4.19687	-	-	-							Bruz.3667G14.1	9	-	-	-	-1.49592	-	-	-	-	-
Bruz.108G6.1	18	-	-	1.45856	-	-	1.46814	-	-	-							Bruz.3667G16.1	9	-1.36879	-	-	-	-	-	-	-	-
Bruz.1093G8.1	18	-	-	-	-	-	1.62686	-	-	-							Bruz.3678G4.1	9	-	-	-	-1.08132	-	-	-	-	-
Bruz.1095G22.1	18	-	-	-	-	-	1.91114	-	-	-							Bruz.3687G2.1	9	-2.3163	-	-	-2.61145	-	-	-	-	-
Bruz.1095G24.1	18	-	-	-	-	-	3.52511	-	-	-							Bruz.3690G4.1	9	-1.03615	-	-	-1.33684	-	-	-	-	-
Bruz.10976G2.1	18	-	-	-	-	-	2.23455	-	-	-							Bruz.3717G8.1	9	-	-	-	-1.09135	-	-	-	-	-
Bruz.109G4.1	18	-	-	-	-	-	4.11602	-	-	3.8136							Bruz.3734G2.1	9	-	-	-	-	-	-	-1.08471	-	-
Bruz.10G38.1	18	-	-	1.14023	-	-	1.99002	-	-	-							Bruz.37438G2.1	9	-	-	-	-1.09781	-	-	-1.21339	-	-
Bruz.10G52.1	18	-	-	-	-	-	1.51705	-	-	1.1815							Bruz.3753G4.1	9	-	-	-	-1.07189	-	-	-	-	-
Bruz.1101G14.1	18	-	-	-	-	-	-	-	-	1.08196							Bruz.3758G6.1	9	-1.00012	-	-	-	-	-	-	-	-
Bruz.1101G16.1	18	-	-	-	-	-	1.53603	-	-	-							Bruz.37593G2.1	9	-	-	-	-1.57908	-	-	-	-	-
Bruz.1101G2.1	18	-	-	-	-	-	1.21797	-	-	-							Bruz.37607G2.1	9	-1.34796	-	-	-1.35742	-	-	-	-	-
Bruz.1103G4.1	18	-	-	-	-	-	1.33576	-	-	1.04806							Bruz.3778G10.1	9	-1.12169	-	-	-	-	-	-	-	-
Bruz.11086G2.1	18	-	-	-	-	-	3.57752	-	-	2.05161							Bruz.3786G6.1	9	-1.96305	-	-	-	-	-	-	-	-
Bruz.1109G6.1	18	-	-	-	-	-	1.01627	-	-	-							Bruz.378G10.1	9	-	-	-	-	-	-	-1.03562	-	-
Bruz.11231G4.1	18	-	-	-	-	-	1.17096	-	-	-							Bruz.3791G6.1	9	-2.19261	-	-	-	-	-	-	-	-
Bruz.1126G8.1	18	-	-	-	-	-	3.44378	-	-	-							Bruz.38041G2.1	9	-1.51839	-	-	-	-	-	-	-	-
Bruz.113G2.1	18	-	-	-	-	-	1.53812	-	-	1.7462							Bruz.3814G8.1	9	-1.25906	-	-	-	-	-	-	-	-
Bruz.113G20.1	18	-	-	2.53333	-	-	3.76986	-	-	-							Bruz.38238G2.1	9	-5.77191	-	-	-7.00875	-	-	-	-	-
Bruz.11453G2.1	18	-	-	-	-	-	2.65008	-	-	2.15446							Bruz.38290G2.1	9	-1.95672	-	-	-	-	-	-	-	-
Bruz.11469G4.1	18	-	-	-	-	-	4.69381	-	-	3.49175							Bruz.382G30.1	9	-1.11869	-	-	-	-	-	-	-	-
Bruz.1149G2.1	18	-	-	-	-	-	1.74481	-	-	1.10199							Bruz.3830G2.1	9	-	-	-	-1.21436	-	-	-	-	-
Bruz.1153G8.1	18	-	-	1.5155	-	-	1.4003	-	-	-							Bruz.3833G12.1	9	-2.16964	-	-	-2.57098	-	-	-	-	-
Bruz.11546G4.1	18	-	-	-	-	-	1.20236	-	-	1.24136							Bruz.383G4.1	9	-	-	-	-1.08079	-	-	-	-	-
Bruz.1154G4.1	18	-	-	-	-	-	1.27613	-	-	-							Bruz.3859G4.1	9	-	-	-	-1.21604	-	-	-	-	-
Bruz.11557G2.1	18	-	-	-	-	-	-	-	-	1.22958							Bruz.385G26.1	9	-2.32827	-	-	-1.78945	-	-	-	-	-
Bruz.11600G2.1	18	-	-	-	-	-	1.15627	-	-	-							Bruz.385G4.1	9	-1.43469	-	-	-	-	-	-	-	-
Bruz.11758G4.1	18	-	-	-	-	-	3.35534	-	-	-							Bruz.3861G8.1	9	-1.33476	-	-	-1.19279	-	-	-	-	-
Bruz.11781G2.1	18	-	-	-	-	-	1.03065	-	-	-							Bruz.3862G6.1	9	-1.01273	-	-	-1.10368	-	-	-	-	-
Bruz.11816G2.1	18	-	-	1.36889	-	-	1.52038	-	-	-							Bruz.38714G2.1	9	-	-	-	-	-	-	-1.008	-	-
Bruz.11850G4.1	18	-	-	-	-	-	1.0859	-	-	1.12437							Bruz.3893G12.1	9	-	-	-	-	-	-	-1.13598	-	-
Bruz.11888G4.1	18	-	-	-	-	-	1.04552	-	-	-							Bruz.3893G14.1	9	-	-	-	-	-	-	-1.55547	-	-
Bruz.1188G6.1	18	-	-	-	-	-	1.33645	-	-	-							Bruz.39233G2.1	9	-	-	-	-1.1499	-	-	-	-	-
Bruz.11894G2.1	18	-	-	-	-	-	5.30616	-	-	3.72526							Bruz.3932G10.1	9	-1.75621	-	-	-2.17349	-	-	-	-	-
Bruz.1189G20.1	18	-	-	-	-	-	-	-	-	1.19538							Bruz.3953G8.1	9	-	-	-	-1.5802	-	-	-	-	-
Bruz.11G12.1	18	-	-	-	-	-	1.17882	-	-	1.09517							Bruz.3963G16.1	9	-	-	-	-1.13004	-	-	-	-	-
Bruz.11G28.1	18	-	-	-	-	-	2.29092	-	-	1.14152							Bruz.39652G4.1	9	-4.41857	-	-	-3.89701	-	-	-	-	-
Bruz.11G38.1	18	-	-	-	-	-	3.22692	-	-	-							Bruz.3971G2.1	9	-1.14237	-	-	-1.40401	-	-	-	-	-
Bruz.11G4.1	18	-	-	1.54105	-	-	1.8496	-	-	-							Bruz.39799G4.1	9	-1.16137	-	-	-	-	-	-	-	-
Bruz.12017G2.1	18	-	-	-	-	-	3.55875	-	-	-							Bruz.39820G2.1	9	-1.25565	-	-	-1.79019	-	-	-	-	-
Bruz.12072G4.1	18	-	-	-	-	-	1.08989	-	-	-							Bruz.39925G2.1	9	-	-	-	-1.92588	-	-	-	-	-
Bruz.12091G2.1	18	-	-	-	-	-	1.8835	-	-	-							Bruz.399G2.1	9	-	-	-	-1.17179	-	-	-	-	-
Bruz.120G28.1	18	-	-	-	-	-	1.15351	-	-	-							Bruz.3G40.1	9	-1.27404	-	-	-1.34435	-	-	-	-	-
Bruz.1210G2.1	18	-	-	-	-	-	2.49081	-	-	2.34215							Bruz.3G42.1	9	-	-	-	-1.03357	-	-	-	-	-
Bruz.1210G4.1	18	-	-	-	-	-	2.75479	-	-	1.84134							Bruz.3G48.1	9	-	-	-	-1.1384	-	-	-	-	-
Bruz.12130G2.1	18	-	-	-	-	-	1.95725	-	-	1.25227							Bruz.400G10.1	9	-1.04245	-	-	-	-	-	-	-	-
Bruz.1213G4.1	18	-	-	-	-	-	1.00143	-	-	-							Bruz.40305G2.1	9	-	-	-	-1.32877	-	-	-	-	-
Bruz.12154G4.1	18	-	-	-	-	-	1.43875	-	-	-							Bruz.4033G8.1	9	-1.81017	-	-	-1.8263	-	-	-	-	-
Bruz.12203G6.1	18	-	-	-	-	-	4.94692	-	-	-							Bruz.4053G4.1	9	-1.73732	-	-	-	-	-	-	-	-
Bruz.12241G2.1	18	-	-	-	-	-	1.54151	-	-	-							Bruz.40698G2.1	9	-	-	-	-1.59743	-	-	-	-	-
Bruz.12265G2.1	18	-	-	-	-	-	1.31151	-	-	-							Bruz.40803G2.1	9	-1.66732	-	-	-1.34409	-	-	-	-	-
Bruz.1227G18.1	18	-	-	-	-	-	1.80155	-	-	1.26425							Bruz.40853G2.1	9	-	-	-	-	-	-	-1.36579	-	-
Bruz.1231G4.1	18	-	-	-	-	-	1.09559	-	-	-							Bruz.4098G2.1	9	-1.12444	-	-	-	-	-	-	-	-
Bruz.1236G14.1	18	-	-	-	-	-	4.60325	-	-	-							Bruz.410G26.1	9	-	-	-	-1.16354	-	-	-	-	-
Bruz.1236G2.1	18	-	-	-	-	-	-	-	-	1.89233							Bruz.410G6.1	9	-3.28336	-	-	-1.67082	-	-	-	-	-
Bruz.1237G14.1	18	-	-	-	-	-	1.74676	-	-	-							Bruz.411G6.1	9	-1.5111	-	-	-1.97223	-	-	-	-	-
Bruz.1241G10.1	18	-	-	-	-	-	2.8757	-	-	-							Bruz.4124G10.1	9	-1.20811	-	-	-1.4407	-	-	-	-	-
Bruz.1241G6.1	18	-	-	-	-	-	2.46444	-	-	2.27081							Bruz.4136G10.1	9	-	-	-	-1.24595	-	-	-	-	-
Bruz.12438G4.1	18	-	-	-	-	-	5.14467	-	-	-							Bruz.41382G2.1	9	-2.05147	-	-	-2.32072	-	-	-	-	-
Bruz.1244G16.1	18	-	-	1.27174	-	-	-	-	-	-							Bruz.41524G2.1	9	-	-	-	-1.02298	-	-	-1.07076	-	-
Bruz.1247G8.1	18	-	-	-	-	-	1.66317	-	-	1.50959							Bruz.41529G2.1	9	-	-	-	-1.59458	-	-	-	-	-
Bruz.124G2.1	18	-	-	-	-	-	1.81035	-	-	-							Bruz.4159G8.1	9	-1.4092	-	-	-1.36984	-	-	-	-	-
Bruz.124G32.1	18	-	-	-	-	-	1.27137	-	-	-							Bruz.415G20.1	9	-	-	-	-1.09156	-	-	-	-	-
Bruz.124G34.1	18	-	-	-	-	-	-	-	-	1.20398							Bruz.415G8.1	9	-	-	-	-2.45523	-	-	-	-	-
Bruz.1252G6.1	18	-	-	1.64594	-	-	-	-	-	-							Bruz.41698G2.1	9	-	-	-	-2.00714	-	-	-	-	-
Bruz.12557G6.1	18	-	-	-	-	-	3.38683	-	-	-							Bruz.416G8.1	9	-1.15514	-	-	-1.38132	-	-	-	-	-
Bruz.1255G14.1	18	-	-	-	-	-	1.30259	-	-	-							Bruz.41832G2.1	9	-1.08539	-	-	-	-	-	-	-	-
Bruz.1257G8.1	18	-	-	-	-	-	2.2682	-	-	-							Bruz.41877G4.1	9	-2.59307	-	-	-3.42173	-	-	-	-	-
Bruz.12598G4.1	18	-	-	-	-	-	1.21372	-	-	-							Bruz.4188G8.1	9	-	-	-	-1.04257	-	-	-	-	-
Bruz.12604G2.1	18	-	-	-	-	-	1.78642	-	-	-							Bruz.41936G2.1	9	-	-	-	-1.10589	-	-	-	-	-
Bruz.12610G2.1	18	-	-	-	-	-	4.29717	-	-	-							Bruz.419G34.1	9	-	-	-	-1.11618	-	-	-	-	-
Bruz.126G24.1	18	-	-	1.06947	-	-	-	-	-	-							Bruz.420G12.1	9	-1.17852	-	-	-1.35884	-	-	-	-	-
Bruz.1279G12.1	18	-	-	-	-	-	1.05815	-	-	-							Bruz.424G10.1	9	-1.63219	-	-	-1.16322	-	-	-	-	-
Bruz.12819G4.1	18	-	-	-	-	-	1.08114	-	-	-							Bruz.424G24.1	9	-	-	-	-1.09874	-	-	-	-	-
Bruz.1283G16.1	18	-	-	-	-	-	4.69533	-	-	1.98108							Bruz.4259G10.1	9	-1.20487	-	-	-1.01447	-	-	-	-	-
Bruz.1298G14.1	18	-	-	2.04898	-	-	1.67352	-	-	-							Bruz.425G38.1	9	-	-	-	-1.66619	-	-	-	-	-
Bruz.1298G18.1	18	-	-	2.08134	-	-	-	-	-	-							Bruz.426G36.1	9	-1.10683	-	-	-1.02616	-	-	-	-	-
Bruz.12G44.1	18	-	-	-	-	-	-	-	-	1.20602							Bruz.4271G8.1	9	-1.42003	-	-	-1.54311	-	-	-	-	-
Bruz.12G6.1	18	-	-	-	-	-	1.06413	-	-	-							Bruz.4276G6.1	9	-2.44526	-	-	-2.31542	-	-	-	-	-
Bruz.13096G2.1	18	-	-	-	-	-	1.33714	-	-	-							Bruz.427G10.1	9	-1.28012	-	-	-	-	-	-	-	-
Bruz.130G10.1	18	-	-	-	-	-	1.00126	-	-	-							Bruz.42806G2.1	9	-1.00822	-	-	-1.13394	-	-	-	-	-
Bruz.13155G2.1	18	-	-	-	-	-	2.57445	-	-	1.54478							Bruz.4282G10.1	9	-1.06892	-	-	-1.29975	-	-	-	-	-
Bruz.131G18.1	18	-	-	1.07623	-	-	-	-	-	-							Bruz.4282G8.1	9	-	-	-	-1.33504	-	-	-	-	-
Bruz.131G6.1	18	-	-	-	-	-	1.25798	-	-	-							Bruz.43027G2.1	9	-1.31826	-	-	-	-	-	-	-	-
Bruz.1324G14.1	18	-	-	-	-	-	-	-	-	1.20154							Bruz.4303G6.1	9	-	-	-	-1.90909	-	-	-	-	-
Bruz.13315G2.1	18	-	-	-	-	-	-	-	-	1.04399							Bruz.4306G10.1	9	-1.18523	-	-	-1.35969	-	-	-	-	-
Bruz.1333G6.1	18	-	-	-	-	-	1.49729	-	-	-							Bruz.4315G6.1	9	-1.309	-	-	-1.4349	-	-	-	-	-
Bruz.13380G2.1	18	-	-	-	-	-	4.29135	-	-	-							Bruz.4329G12.1	9	-1.391	-	-	-	-	-	-	-	-
Bruz.13411G6.1	18	-	-	-	-	-	3.1134	-	-	2.31457							Bruz.432G24.1	9	-	-	-	-1.64009	-	-	-1.01028	-	-
Bruz.1344G16.1	18	-	-	-	-	-	-	-	-	2.7517							Bruz.4353G12.1	9	-4.11894	-	-	-2.13286	-	-	-	-	-
Bruz.13456G2.1	18	-	-	-	-	-	3.50663	-	-	2.47528							Bruz.4355G6.1	9	-	-	-	-2.08073	-	-	-	-	-
Bruz.1347G18.1	18	-	-	-	-	-	2.70243	-	-	-							Bruz.43651G2.1	9	-1.91902	-	-	-2.08664	-	-	-	-	-
Bruz.1355G16.1	18	-	-	3.3224	-	-	4.87485	-	-	-							Bruz.43870G2.1	9	-1.09236	-	-	-	-	-	-	-	-
Bruz.1358G12.1	18	-	-	-	-	-	3.31308	-	-	1.31365							Bruz.4388G8.1	9	-1.0445	-	-	-1.61644	-	-	-	-	-
Bruz.135G12.1	18	-	-	-	-	-	4.51835	-	-	-							Bruz.43G28.1	9	-2.20683	-	-	-2.36608	-	-	-	-	-
Bruz.13615G2.1	18	-	-	-	-	-	3.37349	-	-	3.3843							Bruz.441G32.1	9	-1.42851	-	-	-1.79797	-	-	-	-	-
Bruz.1363G4.1	18	-	-	-	-	-	3.90582	-	-	1.70415							Bruz.44211G2.1	9	-1.15231	-	-	-1.26141	-	-	-	-	-
Bruz.1366G4.1	18	-	-	-	-	-	1.3666	-	-	-							Bruz.4450G2.1	9	-1.44102	-	-	-	-	-	-	-	-
Bruz.1371G12.1	18	-	-	-	-	-	2.42768	-	-	-							Bruz.4459G12.1	9	-1.18008	-	-	-1.47481	-	-	-	-	-
Bruz.13738G2.1	18	-	-	-	-	-	6.81043	-	-	-							Bruz.44627G2.1	9	-	-	-	-1.04475	-	-	-	-	-
Bruz.13743G2.1	18	-	-	-	-	-	3.31305	-	-	1.94151							Bruz.4467G2.1	9	-4.03493	-	-	-3.88945	-	-	-	-	-
Bruz.13773G2.1	18	-	-	-	-	-	2.02828	-	-	2.07698							Bruz.44774G2.1	9	-1.29172	-	-	-1.19009	-	-	-	-	-
Bruz.13852G4.1	18	-	-	-	-	-	1.85908	-	-	-							Bruz.4482G4.1	9	-	-	-	-	-	-	-1.1711	-	-
Bruz.13858G6.1	18	-	-	-	-	-	3.11652	-	-	-							Bruz.44852G2.1	9	-1.1837	-	-	-1.20904	-	-	-	-	-
Bruz.13887G4.1	18	-	-	-	-	-	1.99756	-	-	-							Bruz.4508G6.1	9	-2.56752	-	-	-	-	-	-	-	-
Bruz.138G2.1	18	-	-	-	-	-	3.17761	-	-	4.02948							Bruz.451G2.1	9	-5.44315	-	-	-	-	-	-	-	-
Bruz.138G44.1	18	-	-	-	-	-	1.00894	-	-	-							Bruz.4528G2.1	9	-1.21706	-	-	-1.34065	-	-	-	-	-
Bruz.1396G10.1	18	-	-	-	-	-	5.20357	-	-	-							Bruz.4528G6.1	9	-1.401	-	-	-2.16436	-	-	-	-	-
Bruz.1397G8.1	18	-	-	-	-	-	-	-	-	1.4479							Bruz.452G12.1	9	-4.84651	-	-	-4.31835	-	-	-	-	-
Bruz.1398G6.1	18	-	-	-	-	-	4.38409	-	-	-							Bruz.452G14.1	9	-4.57681	-	-	-4.2738	-	-	-	-	-
Bruz.1399G2.1	18	-	-	1.1762	-	-	1.21959	-	-	-							Bruz.45358G2.1	9	-	-	-	-	-	-	-1.30363	-	-
Bruz.139G12.1	18	-	-	1.02986	-	-	1.8493	-	-	-							Bruz.453G8.1	9	-1.11416	-	-	-	-	-	-	-	-
Bruz.139G14.1	18	-	-	-	-	-	1.42791	-	-	-							Bruz.4556G6.1	9	-1.52065	-	-	-	-	-	-	-	-
Bruz.13G26.1	18	-	-	-	-	-	2.7386	-	-	-							Bruz.4596G6.1	9	-1.03146	-	-	-1.1818	-	-	-	-	-
Bruz.13G48.1	18	-	-	-	-	-	1.65573	-	-	-							Bruz.45G18.1	9	-1.91271	-	-	-1.79414	-	-	-	-	-
Bruz.1402G10.1	18	-	-	1.05036	-	-	1.07389	-	-	-							Bruz.4628G8.1	9	-	-	-	-	-	-	-1.25343	-	-
Bruz.1402G14.1	18	-	-	-	-	-	1.02659	-	-	-							Bruz.464G24.1	9	-	-	-	-1.12069	-	-	-	-	-
Bruz.1404G16.1	18	-	-	-	-	-	3.09005	-	-	3.69422							Bruz.467G12.1	9	-1.13894	-	-	-	-	-	-	-	-
Bruz.1408G2.1	18	-	-	-	-	-	1.03217	-	-	-							Bruz.470G22.1	9	-1.86378	-	-	-1.35534	-	-	-	-	-
Bruz.14098G2.1	18	-	-	1.1176	-	-	1.85419	-	-	-							Bruz.47107G2.1	9	-1.35199	-	-	-	-	-	-	-	-
Bruz.140G6.1	18	-	-	-	-	-	2.56158	-	-	-							Bruz.47248G2.1	9	-1.83868	-	-	-1.71502	-	-	-	-	-
Bruz.141G50.1	18	-	-	-	-	-	-	-	-	5.24576							Bruz.475G26.1	9	-1.29265	-	-	-1.26085	-	-	-	-	-
Bruz.1426G16.1	18	-	-	-	-	-	2.24949	-	-	2.17436							Bruz.475G30.1	9	-1.77276	-	-	-1.14816	-	-	-	-	-
Bruz.142G40.1	18	-	-	-	-	-	2.11717	-	-	1.22755							Bruz.476G30.1	9	-2.39636	-	-	-5.85365	-	-	-	-	-
Bruz.142G54.1	18	-	-	-	-	-	3.11968	-	-	-							Bruz.476G34.1	9	-2.08197	-	-	-	-	-	-	-	-
Bruz.1431G20.1	18	-	-	-	-	-	1.57884	-	-	-							Bruz.476G36.1	9	-2.07644	-	-	-	-	-	-	-	-
Bruz.14375G2.1	18	-	-	-	-	-	3.25253	-	-	1.88933							Bruz.476G38.1	9	-1.7911	-	-	-2.35935	-	-	-	-	-
Bruz.14419G2.1	18	-	-	-	-	-	4.15367	-	-	2.52637							Bruz.477G18.1	9	-	-	-	-1.14445	-	-	-	-	-
Bruz.1442G2.1	18	-	-	1.24657	-	-	1.90267	-	-	-							Bruz.47874G2.1	9	-	-	-	-1.15671	-	-	-	-	-
Bruz.1446G16.1	18	-	-	-	-	-	1.59172	-	-	1.65897							Bruz.47878G2.1	9	-	-	-	-1.71919	-	-	-	-	-
Bruz.14531G4.1	18	-	-	-	-	-	2.70657	-	-	-							Bruz.47910G2.1	9	-	-	-	-1.40671	-	-	-	-	-
Bruz.14531G6.1	18	-	-	-	-	-	2.03217	-	-	-							Bruz.4795G8.1	9	-2.74716	-	-	-3.4778	-	-	-	-	-
Bruz.1454G4.1	18	-	-	-	-	-	4.48053	-	-	5.07049							Bruz.479G16.1	9	-1.10213	-	-	-	-	-	-	-	-
Bruz.14593G2.1	18	-	-	-	-	-	5.25507	-	-	3.61668							Bruz.4807G10.1	9	-1.09617	-	-	-1.46858	-	-	-	-	-
Bruz.145G12.1	18	-	-	-	-	-	4.68312	-	-	-							Bruz.48093G2.1	9	-	-	-	-1.34789	-	-	-	-	-
Bruz.1462G10.1	18	-	-	-	-	-	1.27541	-	-	-							Bruz.4819G6.1	9	-	-	-	-1.19572	-	-	-	-	-
Bruz.14665G2.1	18	-	-	3.30222	-	-	3.49933	-	-	-							Bruz.482G18.1	9	-	-	-	-1.29241	-	-	-	-	-
Bruz.1469G6.1	18	-	-	-	-	-	2.73983	-	-	-							Bruz.48367G2.1	9	-1.35001	-	-	-1.53068	-	-	-	-	-
Bruz.14745G4.1	18	-	-	-	-	-	2.78536	-	-	-							Bruz.48562G2.1	9	-2.74808	-	-	-	-	-	-	-	-
Bruz.1476G22.1	18	-	-	1.73025	-	-	1.7974	-	-	-							Bruz.4881G4.1	9	-1.32426	-	-	-	-	-	-	-	-
Bruz.147G18.1	18	-	-	-	-	-	2.47392	-	-	-							Bruz.4891G12.1	9	-1.15393	-	-	-	-	-	-	-	-
Bruz.1486G14.1	18	-	-	-	-	-	1.0182	-	-	-							Bruz.4896G2.1	9	-	-	-	-2.6336	-	-	-	-	-
Bruz.14924G2.1	18	-	-	-	-	-	1.5718	-	-	-							Bruz.4896G4.1	9	-	-	-	-2.94675	-	-	-	-	-
Bruz.1494G4.1	18	-	-	-	-	-	1.51972	-	-	1.55261							Bruz.4902G2.1	9	-1.14003	-	-	-	-	-	-	-	-
Bruz.1495G2.1	18	-	-	-	-	-	2.29709	-	-	1.78552							Bruz.494G8.1	9	-1.01078	-	-	-1.70863	-	-	-	-	-
Bruz.1498G16.1	18	-	-	-	-	-	2.73033	-	-	2.24569							Bruz.49593G2.1	9	-	-	-	-1.68132	-	-	-	-	-
Bruz.149G30.1	18	-	-	1.10884	-	-	-	-	-	-							Bruz.495G28.1	9	-1.59682	-	-	-1.17275	-	-	-	-	-
Bruz.14G38.1	18	-	-	-	-	-	1.74839	-	-	1.9577							Bruz.49676G4.1	9	-1.04635	-	-	-2.06815	-	-	-1.02137	-	-
Bruz.1502G12.1	18	-	-	-	-	-	1.08275	-	-	-							Bruz.496G10.1	9	-1.73516	-	-	-	-	-	-	-	-
Bruz.15070G6.1	18	-	-	-	-	-	1.3435	-	-	1.00062							Bruz.4979G10.1	9	-2.07887	-	-	-	-	-	-	-	-
Bruz.1516G8.1	18	-	-	-	-	-	1.33526	-	-	-							Bruz.498G28.1	9	-2.13989	-	-	-2.1941	-	-	-	-	-
Bruz.151G30.1	18	-	-	-	-	-	1.46375	-	-	1.19937							Bruz.4990G2.1	9	-	-	-	-1.02296	-	-	-	-	-
Bruz.151G38.1	18	-	-	1.21256	-	-	-	-	-	-							Bruz.4991G2.1	9	-2.32016	-	-	-1.94	-	-	-	-	-
Bruz.1528G6.1	18	-	-	-	-	-	1.19807	-	-	1.30145							Bruz.4991G4.1	9	-	-	-	-1.21951	-	-	-1.02813	-	-
Bruz.1530G10.1	18	-	-	2.28604	-	-	2.49902	-	-	-							Bruz.4G14.1	9	-3.51819	-	-	-2.45108	-	-	-	-	-
Bruz.15384G2.1	18	-	-	-	-	-	1.36032	-	-	-							Bruz.500G2.1	9	-1.64191	-	-	-	-	-	-	-	-
Bruz.153G20.1	18	-	-	-	-	-	1.27341	-	-	-							Bruz.5043G2.1	9	-1.14279	-	-	-	-	-	-	-	-
Bruz.153G30.1	18	-	-	-	-	-	1.13814	-	-	-							Bruz.504G18.1	9	-1.36186	-	-	-	-	-	-	-	-
Bruz.153G32.1	18	-	-	-	-	-	1.24447	-	-	-							Bruz.50811G2.1	9	-1.6808	-	-	-	-	-	-	-	-
Bruz.15406G4.1	18	-	-	-	-	-	3.69703	-	-	-							Bruz.5082G2.1	9	-	-	-	-1.99218	-	-	-1.06469	-	-
Bruz.1540G28.1	18	-	-	1.82831	-	-	1.60351	-	-	-							Bruz.5084G6.1	9	-2.07016	-	-	-2.48144	-	-	-	-	-
Bruz.15423G4.1	18	-	-	-	-	-	1.7321	-	-	-							Bruz.508G24.1	9	-1.00782	-	-	-	-	-	-	-	-
Bruz.15423G6.1	18	-	-	-	-	-	1.11005	-	-	-							Bruz.50G30.1	9	-1.11374	-	-	-	-	-	-	-	-
Bruz.15550G4.1	18	-	-	-	-	-	1.90453	-	-	-							Bruz.5106G4.1	9	-1.34619	-	-	-	-	-	-	-	-
Bruz.15570G4.1	18	-	-	-	-	-	1.54172	-	-	1.40926							Bruz.51110G2.1	9	-2.16528	-	-	-2.03642	-	-	-	-	-
Bruz.1569G2.1	18	-	-	-	-	-	1.88172	-	-	1.22011							Bruz.5133G4.1	9	-	-	-	-1.34948	-	-	-	-	-
Bruz.156G4.1	18	-	-	-	-	-	1.7548	-	-	-							Bruz.514G10.1	9	-1.72641	-	-	-2.14704	-	-	-	-	-
Bruz.15715G2.1	18	-	-	-	-	-	2.44466	-	-	2.9615							Bruz.51624G2.1	9	-1.5592	-	-	-1.46547	-	-	-	-	-
Bruz.1571G6.1	18	-	-	-	-	-	1.9275	-	-	-							Bruz.5182G6.1	9	-1.63387	-	-	-	-	-	-	-	-
Bruz.15725G4.1	18	-	-	-	-	-	5.22948	-	-	4.98124							Bruz.5183G6.1	9	-	-	-	-1.08696	-	-	-1.01935	-	-
Bruz.15789G2.1	18	-	-	-	-	-	1.37833	-	-	-							Bruz.5219G2.1	9	-2.2211	-	-	-2.7553	-	-	-	-	-
Bruz.1578G14.1	18	-	-	-	-	-	1.28551	-	-	-							Bruz.5230G2.1	9	-	-	-	-4.14104	-	-	-	-	-
Bruz.1582G10.1	18	-	-	-	-	-	1.81445	-	-	1.30688							Bruz.5233G2.1	9	-1.77	-	-	-2.95838	-	-	-	-	-
Bruz.15833G2.1	18	-	-	-	-	-	1.25195	-	-	-							Bruz.53070G2.1	9	-1.05092	-	-	-1.69056	-	-	-	-	-
Bruz.1595G10.1	18	-	-	-	-	-	2.04141	-	-	1.86005							Bruz.5309G4.1	9	-	-	-	-1.14294	-	-	-	-	-
Bruz.1596G6.1	18	-	-	-	-	-	1.41673	-	-	-							Bruz.531G16.1	9	-2.07011	-	-	-1.42966	-	-	-	-	-
Bruz.15973G2.1	18	-	-	-	-	-	5.2882	-	-	-							Bruz.531G18.1	9	-2.01655	-	-	-1.45968	-	-	-	-	-
Bruz.1597G8.1	18	-	-	-	-	-	1.28176	-	-	-							Bruz.53751G2.1	9	-1.03834	-	-	-	-	-	-	-	-
Bruz.15996G2.1	18	-	-	-	-	-	3.85188	-	-	-							Bruz.537G2.1	9	-	-	-	-1.38776	-	-	-	-	-
Bruz.1603G6.1	18	-	-	-	-	-	1.08992	-	-	-							Bruz.5390G4.1	9	-1.82017	-	-	-1.09528	-	-	-	-	-
Bruz.1605G8.1	18	-	-	-	-	-	2.49557	-	-	2.587							Bruz.541G18.1	9	-2.64477	-	-	-3.32911	-	-	-	-	-
Bruz.1609G2.1	18	-	-	-	-	-	1.50626	-	-	-							Bruz.541G20.1	9	-2.38899	-	-	-2.04002	-	-	-	-	-
Bruz.1611G14.1	18	-	-	-	-	-	1.45397	-	-	-							Bruz.546G20.1	9	-2.0708	-	-	-1.65187	-	-	-	-	-
Bruz.1611G16.1	18	-	-	-	-	-	1.35953	-	-	1.00422							Bruz.5475G8.1	9	-1.96902	-	-	-1.48778	-	-	-	-	-
Bruz.1613G4.1	18	-	-	-	-	-	4.47695	-	-	-							Bruz.5476G8.1	9	-	-	-	-1.10389	-	-	-	-	-
Bruz.16156G4.1	18	-	-	-	-	-	8.43251	-	-	-							Bruz.54810G2.1	9	-1.28184	-	-	-1.86348	-	-	-	-	-
Bruz.1615G4.1	18	-	-	-	-	-	1.47691	-	-	-							Bruz.5516G8.1	9	-1.36611	-	-	-1.15162	-	-	-	-	-
Bruz.1616G10.1	18	-	-	-	-	-	2.16417	-	-	-							Bruz.55399G2.1	9	-	-	-	-	-	-	-1.72532	-	-
Bruz.1617G8.1	18	-	-	1.31893	-	-	1.39831	-	-	-							Bruz.5546G2.1	9	-3.57956	-	-	-	-	-	-	-	-
Bruz.16187G4.1	18	-	-	-	-	-	1.19489	-	-	-							Bruz.55523G2.1	9	-1.01815	-	-	-	-	-	-	-	-
Bruz.1618G14.1	18	-	-	-	-	-	1.0693	-	-	-							Bruz.5573G4.1	9	-1.88496	-	-	-1.42672	-	-	-	-	-
Bruz.162G34.1	18	-	-	-	-	-	1.81395	-	-	2.19701							Bruz.558G20.1	9	-	-	-	-	-	-	-1.0815	-	-
Bruz.162G46.1	18	-	-	-	-	-	1.31502	-	-	-							Bruz.55G28.1	9	-1.119	-	-	-	-	-	-	-	-
Bruz.1630G2.1	18	-	-	-	-	-	4.18911	-	-	-							Bruz.5628G2.1	9	-	-	-	-	-	-	-1.43352	-	-
Bruz.1630G4.1	18	-	-	-	-	-	1.10288	-	-	-							Bruz.5631G12.1	9	-1.28001	-	-	-	-	-	-	-	-
Bruz.1633G10.1	18	-	-	-	-	-	-	-	-	2.44126							Bruz.566G28.1	9	-1.10949	-	-	-	-	-	-	-	-
Bruz.1635G14.1	18	-	-	-	-	-	1.95557	-	-	1.4145							Bruz.566G8.1	9	-4.29799	-	-	-3.21013	-	-	-	-	-
Bruz.16372G4.1	18	-	-	-	-	-	1.79049	-	-	1.21289							Bruz.56825G2.1	9	-1.8014	-	-	-	-	-	-	-	-
Bruz.1639G24.1	18	-	-	1.55094	-	-	-	-	-	-							Bruz.568G8.1	9	-1.59242	-	-	-	-	-	-	-	-
Bruz.1641G8.1	18	-	-	-	-	-	6.29814	-	-	2.49325							Bruz.5695G6.1	9	-1.07417	-	-	-	-	-	-	-	-
Bruz.16430G2.1	18	-	-	-	-	-	3.28767	-	-	-							Bruz.56G8.1	9	-1.4195	-	-	-1.53514	-	-	-	-	-
Bruz.16430G4.1	18	-	-	-	-	-	3.51785	-	-	1.92753							Bruz.57302G2.1	9	-	-	-	-1.09616	-	-	-	-	-
Bruz.164G38.1	18	-	-	-	-	-	1.40443	-	-	-							Bruz.573G10.1	9	-	-	-	-1.51344	-	-	-1.48968	-	-
Bruz.16511G2.1	18	-	-	-	-	-	1.02428	-	-	-							Bruz.576G12.1	9	-1.12674	-	-	-	-	-	-	-	-
Bruz.1655G16.1	18	-	-	-	-	-	1.0249	-	-	-							Bruz.5776G12.1	9	-1.05673	-	-	-	-	-	-	-	-
Bruz.165G26.1	18	-	-	-	-	-	2.12015	-	-	1.50497							Bruz.5781G6.1	9	-1.51836	-	-	-1.34492	-	-	-	-	-
Bruz.1663G16.1	18	-	-	1.10449	-	-	1.40589	-	-	-							Bruz.579G10.1	9	-1.12746	-	-	-1.13522	-	-	-	-	-
Bruz.1663G4.1	18	-	-	-	-	-	2.33065	-	-	1.92187							Bruz.5820G8.1	9	-1.07238	-	-	-2.01444	-	-	-	-	-
Bruz.1664G16.1	18	-	-	-	-	-	1.42342	-	-	-							Bruz.58456G2.1	9	-	-	-	-1.44292	-	-	-	-	-
Bruz.1665G12.1	18	-	-	-	-	-	1.49468	-	-	2.01155							Bruz.58458G2.1	9	-	-	-	-1.29767	-	-	-	-	-
Bruz.16673G2.1	18	-	-	-	-	-	1.16658	-	-	1.48491							Bruz.584G32.1	9	-1.21641	-	-	-1.35387	-	-	-	-	-
Bruz.1669G12.1	18	-	-	-	-	-	-	-	-	1.11683							Bruz.58514G2.1	9	-1.78816	-	-	-1.65941	-	-	-	-	-
Bruz.1676G14.1	18	-	-	-	-	-	2.04773	-	-	-							Bruz.58531G2.1	9	-	-	-	-1.00411	-	-	-	-	-
Bruz.1679G16.1	18	-	-	1.59191	-	-	-	-	-	-							Bruz.588G8.1	9	-	-	-	-	-	-	-1.12546	-	-
Bruz.16826G2.1	18	-	-	-	-	-	1.01415	-	-	-							Bruz.58G30.1	9	-1.29492	-	-	-	-	-	-	-	-
Bruz.1683G14.1	18	-	-	-	-	-	1.53387	-	-	-							Bruz.590G22.1	9	-1.15838	-	-	-1.02261	-	-	-	-	-
Bruz.1692G10.1	18	-	-	-	-	-	1.65692	-	-	-							Bruz.5933G6.1	9	-1.54752	-	-	-	-	-	-	-	-
Bruz.1692G14.1	18	-	-	-	-	-	2.93703	-	-	2.35883							Bruz.593G12.1	9	-1.84429	-	-	-	-	-	-	-	-
Bruz.1696G12.1	18	-	-	-	-	-	5.97659	-	-	-							Bruz.59663G2.1	9	-	-	-	-2.40349	-	-	-	-	-
Bruz.1696G14.1	18	-	-	-	-	-	6.64529	-	-	-							Bruz.596G4.1	9	-2.18802	-	-	-2.85396	-	-	-	-	-
Bruz.1697G6.1	18	-	-	1.77589	-	-	1.59224	-	-	-							Bruz.596G8.1	9	-1.53097	-	-	-1.42352	-	-	-	-	-
Bruz.1700G12.1	18	-	-	-	-	-	1.3983	-	-	-							Bruz.59739G2.1	9	-1.36404	-	-	-	-	-	-	-	-
Bruz.1705G10.1	18	-	-	1.20174	-	-	-	-	-	-							Bruz.59776G2.1	9	-	-	-	-	-	-	-1.34182	-	-
Bruz.17141G2.1	18	-	-	-	-	-	4.09916	-	-	-							Bruz.5998G2.1	9	-1.55292	-	-	-1.47541	-	-	-	-	-
Bruz.171G28.1	18	-	-	-	-	-	2.91103	-	-	-							Bruz.5998G6.1	9	-1.31238	-	-	-	-	-	-	-	-
Bruz.172G36.1	18	-	-	2.41451	-	-	2.93351	-	-	-							Bruz.59G36.1	9	-1.00545	-	-	-	-	-	-	-	-
Bruz.1730G20.1	18	-	-	-	-	-	2.72445	-	-	-							Bruz.5G18.1	9	-	-	-	-1.13484	-	-	-	-	-
Bruz.17337G2.1	18	-	-	-	-	-	3.75239	-	-	2.96281							Bruz.600G14.1	9	-	-	-	-1.12439	-	-	-	-	-
Bruz.1734G12.1	18	-	-	-	-	-	1.99802	-	-	1.62685							Bruz.600G22.1	9	-	-	-	-1.04885	-	-	-	-	-
Bruz.1743G6.1	18	-	-	-	-	-	1.16257	-	-	-							Bruz.60608G2.1	9	-	-	-	-2.32444	-	-	-	-	-
Bruz.1745G8.1	18	-	-	-	-	-	1.50383	-	-	1.25758							Bruz.606G26.1	9	-1.04099	-	-	-	-	-	-	-	-
Bruz.174G20.1	18	-	-	-	-	-	1.14902	-	-	-							Bruz.60837G2.1	9	-	-	-	-4.40465	-	-	-	-	-
Bruz.1750G4.1	18	-	-	-	-	-	1.09523	-	-	-							Bruz.60874G2.1	9	-	-	-	-1.22651	-	-	-	-	-
Bruz.1753G4.1	18	-	-	-	-	-	1.18224	-	-	-							Bruz.609G18.1	9	-1.08764	-	-	-	-	-	-	-	-
Bruz.175G6.1	18	-	-	-	-	-	-	-	-	2.29752							Bruz.6103G2.1	9	-	-	-	-1.41915	-	-	-	-	-
Bruz.17615G2.1	18	-	-	-	-	-	4.87115	-	-	-							Bruz.610G24.1	9	-1.17612	-	-	-	-	-	-	-	-
Bruz.1763G10.1	18	-	-	-	-	-	3.45121	-	-	-							Bruz.610G8.1	9	-	-	-	-	-	-	-1.18568	-	-
Bruz.17728G2.1	18	-	-	-	-	-	1.0191	-	-	-							Bruz.6115G2.1	9	-2.17981	-	-	-1.30821	-	-	-	-	-
Bruz.17792G4.1	18	-	-	-	-	-	2.22617	-	-	-							Bruz.612G8.1	9	-2.18568	-	-	-	-	-	-	-	-
Bruz.1783G10.1	18	-	-	-	-	-	2.66753	-	-	1.53043							Bruz.613G22.1	9	-1.4093	-	-	-2.18323	-	-	-	-	-
Bruz.1784G14.1	18	-	-	1.64125	-	-	1.7206	-	-	-							Bruz.614G6.1	9	-1.46026	-	-	-1.68151	-	-	-	-	-
Bruz.1784G8.1	18	-	-	-	-	-	1.01032	-	-	-							Bruz.6154G2.1	9	-	-	-	-1.84973	-	-	-	-	-
Bruz.1792G18.1	18	-	-	-	-	-	1.25033	-	-	-							Bruz.615G2.1	9	-	-	-	-1.0918	-	-	-	-	-
Bruz.17G34.1	18	-	-	-	-	-	1.46566	-	-	-							Bruz.61728G2.1	9	-	-	-	-1.81117	-	-	-	-	-
Bruz.18096G2.1	18	-	-	-	-	-	1.61846	-	-	-							Bruz.6173G4.1	9	-	-	-	-	-	-	-1.10765	-	-
Bruz.1817G4.1	18	-	-	-	-	-	2.0772	-	-	-							Bruz.61862G2.1	9	-	-	-	-	-	-	-1.0844	-	-
Bruz.181G12.1	18	-	-	-	-	-	1.01735	-	-	-							Bruz.6187G4.1	9	-1.12141	-	-	-	-	-	-	-	-
Bruz.1822G2.1	18	-	-	-	-	-	1.11663	-	-	1.07866							Bruz.618G20.1	9	-1.71459	-	-	-	-	-	-	-	-
Bruz.1824G4.1	18	-	-	-	-	-	1.31357	-	-	-							Bruz.6211G6.1	9	-1.12722	-	-	-	-	-	-	-	-
Bruz.1847G8.1	18	-	-	2.51546	-	-	2.77192	-	-	-							Bruz.6223G2.1	9	-1.07903	-	-	-	-	-	-	-	-
Bruz.184G8.1	18	-	-	-	-	-	1.11269	-	-	-							Bruz.6226G2.1	9	-1.36258	-	-	-1.46864	-	-	-	-	-
Bruz.18525G6.1	18	-	-	-	-	-	2.63601	-	-	-							Bruz.6240G8.1	9	-1.22201	-	-	-1.28289	-	-	-	-	-
Bruz.18578G6.1	18	-	-	-	-	-	4.60062	-	-	-							Bruz.6251G4.1	9	-	-	-	-1.24447	-	-	-	-	-
Bruz.1870G8.1	18	-	-	1.60384	-	-	2.03232	-	-	-							Bruz.6255G2.1	9	-2.00691	-	-	-	-	-	-	-	-
Bruz.18835G4.1	18	-	-	-	-	-	3.78379	-	-	4.34883							Bruz.625G2.1	9	-1.01499	-	-	-	-	-	-	-	-
Bruz.18835G6.1	18	-	-	-	-	-	3.43241	-	-	4.89641							Bruz.625G26.1	9	-1.29535	-	-	-	-	-	-	-	-
Bruz.1886G4.1	18	-	-	-	-	-	2.54937	-	-	-							Bruz.6265G8.1	9	-2.37656	-	-	-2.07847	-	-	-	-	-
Bruz.1889G12.1	18	-	-	1.76658	-	-	1.93321	-	-	-							Bruz.626G12.1	9	-1.0466	-	-	-1.11613	-	-	-	-	-
Bruz.1889G8.1	18	-	-	-	-	-	1.70905	-	-	-							Bruz.626G14.1	9	-	-	-	-1.01726	-	-	-	-	-
Bruz.1890G8.1	18	-	-	-	-	-	-	-	-	1.36017							Bruz.6281G8.1	9	-	-	-	-2.44166	-	-	-	-	-
Bruz.1904G10.1	18	-	-	-	-	-	3.15138	-	-	-							Bruz.6290G2.1	9	-1.01624	-	-	-1.40658	-	-	-	-	-
Bruz.190G10.1	18	-	-	-	-	-	1.53118	-	-	-							Bruz.6290G4.1	9	-1.15989	-	-	-	-	-	-	-	-
Bruz.19115G2.1	18	-	-	-	-	-	3.50052	-	-	-							Bruz.6313G4.1	9	-1.00752	-	-	-1.96779	-	-	-	-	-
Bruz.1913G16.1	18	-	-	-	-	-	2.4169	-	-	-							Bruz.63269G2.1	9	-	-	-	-1.19507	-	-	-	-	-
Bruz.1925G4.1	18	-	-	1.34853	-	-	1.42575	-	-	-							Bruz.6374G14.1	9	-	-	-	-2.5739	-	-	-2.79848	-	-
Bruz.192G32.1	18	-	-	-	-	-	1.0369	-	-	-							Bruz.6399G10.1	9	-1.86645	-	-	-	-	-	-	-	-
Bruz.192G34.1	18	-	-	-	-	-	1.07429	-	-	-							Bruz.639G12.1	9	-2.33173	-	-	-3.50741	-	-	-	-	-
Bruz.1934G2.1	18	-	-	-	-	-	1.20316	-	-	-							Bruz.63G4.1	9	-1.35256	-	-	-1.004	-	-	-	-	-
Bruz.1934G6.1	18	-	-	-	-	-	1.1279	-	-	-							Bruz.6428G8.1	9	-1.48003	-	-	-	-	-	-	-	-
Bruz.19368G2.1	18	-	-	-	-	-	1.52705	-	-	-							Bruz.6448G6.1	9	-	-	-	-1.71952	-	-	-	-	-
Bruz.1940G6.1	18	-	-	-	-	-	-	-	-	1.03298							Bruz.645G12.1	9	-	-	-	-1.12415	-	-	-	-	-
Bruz.194G40.1	18	-	-	1.18421	-	-	2.33348	-	-	1.15076							Bruz.6496G2.1	9	-1.54429	-	-	-1.78512	-	-	-	-	-
Bruz.1956G2.1	18	-	-	-	-	-	4.31463	-	-	-							Bruz.649G4.1	9	-1.28572	-	-	-	-	-	-	-	-
Bruz.197G32.1	18	-	-	-	-	-	2.9851	-	-	1.43035							Bruz.64G40.1	9	-	-	-	-1.07246	-	-	-	-	-
Bruz.1982G14.1	18	-	-	1.04403	-	-	-	-	-	-							Bruz.6522G2.1	9	-1.26506	-	-	-	-	-	-	-	-
Bruz.1982G16.1	18	-	-	-	-	-	3.96125	-	-	-							Bruz.65428G2.1	9	-1.52931	-	-	-1.04859	-	-	-	-	-
Bruz.1987G6.1	18	-	-	1.74531	-	-	2.7395	-	-	-							Bruz.655G6.1	9	-	-	-	-	-	-	-1.43364	-	-
Bruz.19892G2.1	18	-	-	1.38325	-	-	1.66871	-	-	-							Bruz.6560G6.1	9	-	-	-	-1.076	-	-	-1.35003	-	-
Bruz.1G30.1	18	-	-	-	-	-	1.64872	-	-	1.37003							Bruz.657G12.1	9	-1.27213	-	-	-	-	-	-	-	-
Bruz.1G52.1	18	-	-	-	-	-	1.1619	-	-	1.13518							Bruz.657G14.1	9	-1.82455	-	-	-1.5718	-	-	-	-	-
Bruz.1G92.1	18	-	-	-	-	-	3.74252	-	-	-							Bruz.6581G2.1	9	-1.07212	-	-	-	-	-	-	-	-
Bruz.1G94.1	18	-	-	-	-	-	2.73872	-	-	1.58682							Bruz.65972G2.1	9	-1.13633	-	-	-	-	-	-	-	-
Bruz.20025G2.1	18	-	-	-	-	-	2.38313	-	-	1.14005							Bruz.65G20.1	9	-1.11684	-	-	-	-	-	-	-	-
Bruz.20067G2.1	18	-	-	-	-	-	2.65134	-	-	2.28026							Bruz.66066G2.1	9	-	-	-	-1.60519	-	-	-	-	-
Bruz.20068G2.1	18	-	-	-	-	-	6.66124	-	-	3.44203							Bruz.660G24.1	9	-	-	-	-1.14474	-	-	-	-	-
Bruz.2008G2.1	18	-	-	-	-	-	1.26506	-	-	-							Bruz.668G18.1	9	-1.349	-	-	-1.03323	-	-	-	-	-
Bruz.200G26.1	18	-	-	-	-	-	1.8838	-	-	-							Bruz.6715G6.1	9	-	-	-	-1.01317	-	-	-	-	-
Bruz.2023G10.1	18	-	-	-	-	-	1.079	-	-	-							Bruz.67277G2.1	9	-1.12921	-	-	-1.18117	-	-	-	-	-
Bruz.2032G4.1	18	-	-	-	-	-	1.03944	-	-	-							Bruz.6745G2.1	9	-	-	-	-2.38768	-	-	-1.49911	-	-
Bruz.2036G4.1	18	-	-	-	-	-	1.65199	-	-	-							Bruz.6745G4.1	9	-	-	-	-1.98721	-	-	-1.27266	-	-
Bruz.20404G2.1	18	-	-	-	-	-	3.2789	-	-	-							Bruz.674G16.1	9	-1.69908	-	-	-1.39636	-	-	-	-	-
Bruz.2042G12.1	18	-	-	-	-	-	1.20485	-	-	-							Bruz.674G4.1	9	-2.0533	-	-	-2.03352	-	-	-	-	-
Bruz.2057G16.1	18	-	-	-	-	-	3.40133	-	-	1.59457							Bruz.6760G2.1	9	-1.32925	-	-	-1.16302	-	-	-	-	-
Bruz.205G30.1	18	-	-	-	-	-	-	-	-	2.48268							Bruz.67696G2.1	9	-1.32995	-	-	-	-	-	-	-	-
Bruz.20621G2.1	18	-	-	-	-	-	1.46365	-	-	-							Bruz.6769G12.1	9	-1.36907	-	-	-2.37432	-	-	-	-	-
Bruz.20710G2.1	18	-	-	-	-	-	2.68947	-	-	-							Bruz.67G18.1	9	-1.31026	-	-	-2.63293	-	-	-	-	-
Bruz.20721G2.1	18	-	-	-	-	-	1.35535	-	-	-							Bruz.67G32.1	9	-	-	-	-2.73719	-	-	-	-	-
Bruz.2072G2.1	18	-	-	-	-	-	1.10057	-	-	-							Bruz.683G6.1	9	-1.18936	-	-	-	-	-	-	-	-
Bruz.20749G2.1	18	-	-	-	-	-	1.97587	-	-	-							Bruz.687G12.1	9	-1.68772	-	-	-1.26326	-	-	-	-	-
Bruz.20780G2.1	18	-	-	-	-	-	2.53941	-	-	1.51651							Bruz.6898G4.1	9	-	-	-	-1.08013	-	-	-	-	-
Bruz.20847G2.1	18	-	-	-	-	-	6.70733	-	-	-							Bruz.6908G2.1	9	-1.98234	-	-	-2.42802	-	-	-	-	-
Bruz.2089G14.1	18	-	-	-	-	-	5.67465	-	-	-							Bruz.69095G2.1	9	-	-	-	-1.087	-	-	-	-	-
Bruz.2089G6.1	18	-	-	-	-	-	2.82307	-	-	1.83264							Bruz.6909G2.1	9	-1.82726	-	-	-1.95364	-	-	-	-	-
Bruz.2089G8.1	18	-	-	-	-	-	3.11944	-	-	1.61436							Bruz.6954G2.1	9	-	-	-	-1.3053	-	-	-	-	-
Bruz.20901G2.1	18	-	-	-	-	-	2.49794	-	-	-							Bruz.6954G6.1	9	-	-	-	-1.44216	-	-	-	-	-
Bruz.2090G16.1	18	-	-	-	-	-	-	-	-	1.34259							Bruz.6982G6.1	9	-	-	-	-1.3774	-	-	-	-	-
Bruz.2095G14.1	18	-	-	-	-	-	2.03325	-	-	-							Bruz.69G48.1	9	-1.37845	-	-	-1.41173	-	-	-	-	-
Bruz.2098G2.1	18	-	-	-	-	-	4.7114	-	-	-							Bruz.69G50.1	9	-1.33073	-	-	-1.24571	-	-	-	-	-
Bruz.20G52.1	18	-	-	-	-	-	-	-	-	2.35756							Bruz.7017G4.1	9	-2.59754	-	-	-3.04108	-	-	-	-	-
Bruz.2102G10.1	18	-	-	1.12856	-	-	-	-	-	-							Bruz.7039G4.1	9	-	-	-	-1.63375	-	-	-	-	-
Bruz.2102G14.1	18	-	-	-	-	-	3.5788	-	-	-							Bruz.703G16.1	9	-	-	-	-1.12763	-	-	-	-	-
Bruz.2106G4.1	18	-	-	-	-	-	4.41747	-	-	-							Bruz.7051G2.1	9	-	-	-	-1.0076	-	-	-	-	-
Bruz.21128G2.1	18	-	-	-	-	-	1.62511	-	-	1.52565							Bruz.705G4.1	9	-	-	-	-1.13799	-	-	-1.1823	-	-
Bruz.2113G12.1	18	-	-	-	-	-	2.25226	-	-	-							Bruz.70760G2.1	9	-	-	-	-2.14022	-	-	-	-	-
Bruz.2114G2.1	18	-	-	-	-	-	1.99632	-	-	1.68367							Bruz.707G16.1	9	-	-	-	-1.64008	-	-	-	-	-
Bruz.2116G12.1	18	-	-	-	-	-	1.40725	-	-	2.46098							Bruz.709G18.1	9	-1.14325	-	-	-	-	-	-	-	-
Bruz.2116G2.1	18	-	-	-	-	-	1.00803	-	-	1.05907							Bruz.70G14.1	9	-1.64483	-	-	-1.60304	-	-	-	-	-
Bruz.2117G12.1	18	-	-	-	-	-	1.41879	-	-	-							Bruz.7122G2.1	9	-2.01838	-	-	-	-	-	-	-	-
Bruz.21216G2.1	18	-	-	1.07582	-	-	1.26601	-	-	-							Bruz.7129G4.1	9	-	-	-	-1.942	-	-	-	-	-
Bruz.2126G8.1	18	-	-	-	-	-	2.20808	-	-	-							Bruz.713G14.1	9	-1.03494	-	-	-	-	-	-	-	-
Bruz.2128G12.1	18	-	-	-	-	-	1.07369	-	-	1.38996							Bruz.7149G2.1	9	-1.19148	-	-	-	-	-	-	-	-
Bruz.21298G2.1	18	-	-	-	-	-	2.18855	-	-	-							Bruz.7164G2.1	9	-2.09129	-	-	-2.88457	-	-	-	-	-
Bruz.2129G20.1	18	-	-	1.26625	-	-	1.27561	-	-	-							Bruz.7169G2.1	9	-1.49374	-	-	-1.52245	-	-	-	-	-
Bruz.213G18.1	18	-	-	-	-	-	2.22497	-	-	-							Bruz.716G6.1	9	-2.20273	-	-	-2.02917	-	-	-	-	-
Bruz.2142G4.1	18	-	-	-	-	-	1.51545	-	-	-							Bruz.717G8.1	9	-	-	-	-1.19688	-	-	-	-	-
Bruz.21593G2.1	18	-	-	-	-	-	4.85873	-	-	-							Bruz.7186G8.1	9	-1.02135	-	-	-	-	-	-	-	-
Bruz.216G12.1	18	-	-	-	-	-	4.69798	-	-	-							Bruz.718G32.1	9	-1.02406	-	-	-1.39948	-	-	-	-	-
Bruz.216G14.1	18	-	-	-	-	-	5.12353	-	-	-							Bruz.720G16.1	9	-1.69641	-	-	-2.04694	-	-	-	-	-
Bruz.2180G2.1	18	-	-	-	-	-	6.99299	-	-	6.36424							Bruz.720G26.1	9	-	-	-	-1.04868	-	-	-	-	-
Bruz.2181G6.1	18	-	-	-	-	-	3.80011	-	-	-							Bruz.7280G4.1	9	-1.8586	-	-	-3.24909	-	-	-	-	-
Bruz.21837G2.1	18	-	-	-	-	-	2.61223	-	-	-							Bruz.7311G6.1	9	-	-	-	-1.14937	-	-	-	-	-
Bruz.21968G2.1	18	-	-	-	-	-	1.33917	-	-	-							Bruz.7344G4.1	9	-1.11424	-	-	-	-	-	-	-	-
Bruz.21G50.1	18	-	-	-	-	-	1.61509	-	-	-							Bruz.7370G4.1	9	-	-	-	-1.49425	-	-	-	-	-
Bruz.21G54.1	18	-	-	-	-	-	2.11468	-	-	-							Bruz.737G12.1	9	-3.79381	-	-	-	-	-	-	-	-
Bruz.22070G2.1	18	-	-	-	-	-	1.09469	-	-	-							Bruz.7381G6.1	9	-1.08166	-	-	-	-	-	-	-	-
Bruz.2207G4.1	18	-	-	-	-	-	2.09859	-	-	1.32116							Bruz.7425G2.1	9	-1.82163	-	-	-	-	-	-	-	-
Bruz.22092G4.1	18	-	-	-	-	-	4.02249	-	-	-							Bruz.7427G2.1	9	-	-	-	-1.18555	-	-	-	-	-
Bruz.22230G2.1	18	-	-	-	-	-	3.17139	-	-	-							Bruz.7439G6.1	9	-2.24755	-	-	-1.99434	-	-	-	-	-
Bruz.2226G6.1	18	-	-	-	-	-	1.568	-	-	-							Bruz.747G4.1	9	-1.49408	-	-	-1.47064	-	-	-	-	-
Bruz.22276G2.1	18	-	-	-	-	-	-	-	-	1.6707							Bruz.7502G2.1	9	-	-	-	-1.05547	-	-	-	-	-
Bruz.22278G2.1	18	-	-	-	-	-	-	-	-	1.11444							Bruz.7523G2.1	9	-1.16995	-	-	-1.18649	-	-	-	-	-
Bruz.2233G2.1	18	-	-	-	-	-	-	-	-	1.01023							Bruz.753G14.1	9	-1.3417	-	-	-	-	-	-	-	-
Bruz.22362G2.1	18	-	-	-	-	-	1.97463	-	-	-							Bruz.7575G2.1	9	-1.41197	-	-	-	-	-	-	-	-
Bruz.223G20.1	18	-	-	-	-	-	1.66374	-	-	-							Bruz.763G6.1	9	-2.59853	-	-	-2.44309	-	-	-	-	-
Bruz.2244G8.1	18	-	-	-	-	-	3.91062	-	-	-							Bruz.767G6.1	9	-6.32045	-	-	-5.17498	-	-	-	-	-
Bruz.22501G4.1	18	-	-	-	-	-	1.25722	-	-	-							Bruz.768G10.1	9	-1.27775	-	-	-	-	-	-	-	-
Bruz.2250G4.1	18	-	-	-	-	-	1.27027	-	-	-							Bruz.769G14.1	9	-2.00402	-	-	-	-	-	-	-	-
Bruz.22682G2.1	18	-	-	-	-	-	3.13946	-	-	-							Bruz.76G36.1	9	-2.80894	-	-	-	-	-	-	-	-
Bruz.22697G2.1	18	-	-	-	-	-	5.59559	-	-	5.28518							Bruz.77147G2.1	9	-1.26047	-	-	-1.53234	-	-	-	-	-
Bruz.226G10.1	18	-	-	-	-	-	1.76554	-	-	-							Bruz.7727G4.1	9	-	-	-	-1.03235	-	-	-	-	-
Bruz.2270G2.1	18	-	-	-	-	-	2.62271	-	-	3.18416							Bruz.7732G4.1	9	-	-	-	-1.5082	-	-	-	-	-
Bruz.2273G12.1	18	-	-	-	-	-	4.17888	-	-	-							Bruz.7749G4.1	9	-1.81713	-	-	-1.56619	-	-	-	-	-
Bruz.227G6.1	18	-	-	-	-	-	1.02372	-	-	-							Bruz.775G4.1	9	-1.16736	-	-	-	-	-	-	-	-
Bruz.2289G6.1	18	-	-	-	-	-	5.68137	-	-	3.42732							Bruz.777G2.1	9	-2.07671	-	-	-1.22736	-	-	-	-	-
Bruz.2299G12.1	18	-	-	-	-	-	4.55812	-	-	-							Bruz.77G22.1	9	-	-	-	-1.04497	-	-	-	-	-
Bruz.2319G8.1	18	-	-	-	-	-	1.13951	-	-	-							Bruz.77G30.1	9	-	-	-	-2.75215	-	-	-	-	-
Bruz.2326G4.1	18	-	-	-	-	-	3.02876	-	-	3.48258							Bruz.77G32.1	9	-	-	-	-2.037	-	-	-	-	-
Bruz.232G22.1	18	-	-	-	-	-	1.29449	-	-	-							Bruz.783G6.1	9	-1.19679	-	-	-	-	-	-	-	-
Bruz.2337G22.1	18	-	-	2.05687	-	-	2.28047	-	-	-							Bruz.7866G2.1	9	-2.0489	-	-	-3.27219	-	-	-	-	-
Bruz.233G16.1	18	-	-	-	-	-	1.15049	-	-	-							Bruz.786G2.1	9	-	-	-	-1.17038	-	-	-	-	-
Bruz.233G6.1	18	-	-	-	-	-	1.85271	-	-	1.60942							Bruz.789G8.1	9	-1.26522	-	-	-	-	-	-	-	-
Bruz.2351G14.1	18	-	-	-	-	-	3.96379	-	-	4.55635							Bruz.7900G2.1	9	-	-	-	-1.15077	-	-	-	-	-
Bruz.23604G4.1	18	-	-	-	-	-	1.44336	-	-	1.40557							Bruz.790G24.1	9	-	-	-	-1.18173	-	-	-	-	-
Bruz.2367G12.1	18	-	-	-	-	-	-	-	-	1.03387							Bruz.790G26.1	9	-	-	-	-1.19762	-	-	-	-	-
Bruz.2369G14.1	18	-	-	-	-	-	-	-	-	3.01365							Bruz.79159G2.1	9	-	-	-	-1.60006	-	-	-1.91494	-	-
Bruz.2370G8.1	18	-	-	-	-	-	1.37558	-	-	-							Bruz.793G8.1	9	-	-	-	-1.19585	-	-	-	-	-
Bruz.2391G6.1	18	-	-	-	-	-	3.58895	-	-	-							Bruz.794G4.1	9	-1.08041	-	-	-	-	-	-	-	-
Bruz.2394G12.1	18	-	-	-	-	-	3.07178	-	-	2.20325							Bruz.7959G2.1	9	-1.41903	-	-	-	-	-	-	-	-
Bruz.2394G8.1	18	-	-	-	-	-	1.27626	-	-	-							Bruz.7959G4.1	9	-1.21606	-	-	-	-	-	-	-	-
Bruz.239G14.1	18	-	-	-	-	-	1.50353	-	-	1.31592							Bruz.7959G6.1	9	-1.3959	-	-	-1.10521	-	-	-	-	-
Bruz.240G4.1	18	-	-	2.41274	-	-	2.39353	-	-	-							Bruz.797G28.1	9	-	-	-	-1.26189	-	-	-	-	-
Bruz.240G8.1	18	-	-	1.89758	-	-	1.90318	-	-	-							Bruz.7980G2.1	9	-	-	-	-1.39512	-	-	-	-	-
Bruz.24238G2.1	18	-	-	-	-	-	6.56902	-	-	2.03855							Bruz.799G22.1	9	-	-	-	-1.19284	-	-	-	-	-
Bruz.2434G2.1	18	-	-	-	-	-	1.47723	-	-	-							Bruz.7G58.1	9	-1.24868	-	-	-1.16031	-	-	-	-	-
Bruz.24491G2.1	18	-	-	-	-	-	1.75068	-	-	1.07315							Bruz.7G60.1	9	-1.37129	-	-	-1.15035	-	-	-	-	-
Bruz.2451G4.1	18	-	-	-	-	-	3.0049	-	-	-							Bruz.7G66.1	9	-1.14386	-	-	-1.3925	-	-	-	-	-
Bruz.245G40.1	18	-	-	-	-	-	1.81508	-	-	-							Bruz.8044G2.1	9	-1.32933	-	-	-	-	-	-	-	-
Bruz.2467G12.1	18	-	-	-	-	-	1.17278	-	-	-							Bruz.808G2.1	9	-1.87964	-	-	-1.82825	-	-	-	-	-
Bruz.24688G2.1	18	-	-	-	-	-	3.67784	-	-	-							Bruz.81019G2.1	9	-1.50278	-	-	-	-	-	-	-	-
Bruz.2472G2.1	18	-	-	-	-	-	-	-	-	1.17319							Bruz.8114G2.1	9	-1.00834	-	-	-2.38488	-	-	-1.37263	-	-
Bruz.2475G10.1	18	-	-	1.36265	-	-	1.36115	-	-	-							Bruz.8143G4.1	9	-2.60881	-	-	-2.78325	-	-	-	-	-
Bruz.2485G6.1	18	-	-	-	-	-	3.78451	-	-	-							Bruz.814G22.1	9	-	-	-	-2.45341	-	-	-	-	-
Bruz.248G16.1	18	-	-	-	-	-	1.12688	-	-	-							Bruz.8150G4.1	9	-	-	-	-1.59145	-	-	-	-	-
Bruz.2492G2.1	18	-	-	5.13027	-	-	4.50299	-	-	-							Bruz.816G20.1	9	-1.01875	-	-	-1.31432	-	-	-	-	-
Bruz.24G66.1	18	-	-	1.08981	-	-	-	-	-	-							Bruz.818G28.1	9	-1.44978	-	-	-3.30989	-	-	-	-	-
Bruz.2513G2.1	18	-	-	-	-	-	1.32079	-	-	-							Bruz.822G14.1	9	-1.50456	-	-	-	-	-	-	-	-
Bruz.2515G10.1	18	-	-	-	-	-	2.88016	-	-	-							Bruz.8249G2.1	9	-	-	-	-2.58772	-	-	-	-	-
Bruz.2518G16.1	18	-	-	-	-	-	2.44567	-	-	2.56318							Bruz.825G8.1	9	-1.20291	-	-	-1.4822	-	-	-	-	-
Bruz.2523G8.1	18	-	-	1.15529	-	-	-	-	-	-							Bruz.8294G4.1	9	-1.86876	-	-	-	-	-	-	-	-
Bruz.2527G6.1	18	-	-	1.69856	-	-	1.17516	-	-	-							Bruz.82G2.1	9	-	-	-	-1.19219	-	-	-	-	-
Bruz.25315G2.1	18	-	-	-	-	-	-	-	-	2.69947							Bruz.8310G6.1	9	-1.97594	-	-	-	-	-	-	-	-
Bruz.2535G8.1	18	-	-	-	-	-	1.17972	-	-	-							Bruz.8313G2.1	9	-	-	-	-	-	-	-1.14099	-	-
Bruz.2540G6.1	18	-	-	-	-	-	2.43651	-	-	-							Bruz.834G12.1	9	-1.25862	-	-	-1.09219	-	-	-	-	-
Bruz.2550G6.1	18	-	-	-	-	-	1.07635	-	-	-							Bruz.835G26.1	9	-3.75723	-	-	-	-	-	-	-	-
Bruz.25545G2.1	18	-	-	-	-	-	1.54572	-	-	-							Bruz.835G28.1	9	-2.42187	-	-	-3.20812	-	-	-	-	-
Bruz.2556G14.1	18	-	-	-	-	-	4.17716	-	-	-							Bruz.8360G2.1	9	-	-	-	-1.63874	-	-	-2.57221	-	-
Bruz.2561G10.1	18	-	-	-	-	-	-	-	-	1.86288							Bruz.8360G4.1	9	-	-	-	-1.58592	-	-	-2.43308	-	-
Bruz.2561G8.1	18	-	-	-	-	-	3.93936	-	-	-							Bruz.8360G6.1	9	-	-	-	-	-	-	-3.13298	-	-
Bruz.25666G2.1	18	-	-	-	-	-	4.61026	-	-	-							Bruz.8360G8.1	9	-	-	-	-3.37081	-	-	-3.29912	-	-
Bruz.257G18.1	18	-	-	-	-	-	1.13188	-	-	1.51264							Bruz.8374G2.1	9	-	-	-	-1.00861	-	-	-	-	-
Bruz.25915G2.1	18	-	-	-	-	-	1.35752	-	-	1.73155							Bruz.8379G2.1	9	-1.10589	-	-	-	-	-	-	-	-
Bruz.260G40.1	18	-	-	-	-	-	2.43038	-	-	-							Bruz.8394G2.1	9	-2.28951	-	-	-3.48405	-	-	-	-	-
Bruz.261G20.1	18	-	-	-	-	-	1.61945	-	-	-							Bruz.840G26.1	9	-1.45619	-	-	-1.2292	-	-	-	-	-
Bruz.2631G4.1	18	-	-	-	-	-	3.44216	-	-	1.88815							Bruz.85134G2.1	9	-3.02666	-	-	-2.61509	-	-	-	-	-
Bruz.26346G2.1	18	-	-	-	-	-	-	-	-	1.72716							Bruz.8515G10.1	9	-1.74448	-	-	-2.82078	-	-	-	-	-
Bruz.263G6.1	18	-	-	-	-	-	1.22298	-	-	-							Bruz.8515G12.1	9	-2.02008	-	-	-2.54681	-	-	-	-	-
Bruz.26415G2.1	18	-	-	2.22649	-	-	2.03034	-	-	-							Bruz.8515G14.1	9	-1.90823	-	-	-2.35559	-	-	-	-	-
Bruz.264G14.1	18	-	-	-	-	-	1.1992	-	-	1.58539							Bruz.8535G2.1	9	-	-	-	-	-	-	-1.08796	-	-
Bruz.2655G12.1	18	-	-	-	-	-	5.11904	-	-	3.9508							Bruz.854G28.1	9	-	-	-	-1.8383	-	-	-	-	-
[truncated: 3,824 more rows]
