# Supplementary material for: A Comparison of Differential Gene Expression in Response to the Onset of Water Stress Between Three Hybrid Brachiaria Genotypes
Source: Front Plant Sci. 2021 Mar 19;12:637956. doi: 10.3389/fpls.2021.637956 (PMC8017340; doi:10.3389/fpls.2021.637956)
Supplement: Supplementary file 2 [file Table_2.XLSX]

## Sheet: Suppl. File 2
KEY	Group	Leaf GO terms				Expression categories
						u-n-n			u-u-n			u-u-u			n-u-n			n-u-u			n-n-u			d-d-u			d-n-u			u-n-d			d-n-n			d-d-n			d-d-d			nd-n			n-d-d			n-n-d
		A	B	C	D	9	17	18	9	17	18	9	17	18	9	17	18	9	17	18	9	17	18	9	17	18	9	17	18	9	17	18	9	17	18	9	17	18	9	17	18	9	17	18	9	17	18	9	17
1	1	GO:0072521	BP	5	purine-containing compound metabolic process																																	6.48679					3.94104			4.83234
2	1	GO:0019693	BP	6	ribose phosphate metabolic process																																	7.13666					4.36077			3.23633
3	1	GO:0009112	BP	7	nucleobase metabolic process																																	4.24707
4	1	GO:0009116	BP	7	nucleoside metabolic process																																	5.52686
5	1	GO:0072522	BP	7	purine-containing compound biosynthetic process																																						4.05266
6	1	GO:0006753	BP	7	nucleoside phosphate metabolic process																																	8.07801					5.37155			3.54405
7	1	GO:0046390	BP	8	ribose phosphate biosynthetic process																																						3.65072
8	1	GO:0006206	BP	8	pyrimidine nucleobase metabolic process																																	2.65146
9	1	GO:0042278	BP	8	purine nucleoside metabolic process																																	3.7517
10	1	GO:1901293	BP	8	nucleoside phosphate biosynthetic process																																	3.26386					3.70989
11	1	GO:0009141	BP	8	nucleoside triphosphate metabolic process																																	4.04485
12	1	GO:0009117	BP	8	nucleotide metabolic process																																	8.07801					5.37155			3.54405
13	1	GO:0009132	BP	8	nucleoside diphosphate metabolic process																																	3.82642								4.54295
14	1	GO:0046939	BP	8	nucleotide phosphorylation																																	4.23939								4.80329
15	1	GO:0009119	BP	8	ribonucleoside metabolic process																																	3.7517
16	1	GO:0009142	BP	9	nucleoside triphosphate biosynthetic process																																	4.25604
17	1	GO:0006163	BP	9	purine nucleotide metabolic process																																	4.84046					3.454			3.59404
18	1	GO:0009147	BP	9	pyrimidine nucleoside triphosphate metabolic process																																	3.98755
19	1	GO:0009199	BP	9	ribonucleoside triphosphate metabolic process																																	4.34669
20	1	GO:0009259	BP	9	ribonucleotide metabolic process																																	7.15467					4.37394			3.2492
21	1	GO:0046128	BP	9	purine ribonucleoside metabolic process																																	4.11834
22	1	GO:0009135	BP	9	purine nucleoside diphosphate metabolic process																																	4.04967								4.84649
23	1	GO:0033866	BP	9	nucleoside bisphosphate biosynthetic process																																						3.53022
24	1	GO:0009165	BP	9	nucleotide biosynthetic process																																	3.27836					3.72606
25	1	GO:0009185	BP	9	ribonucleoside diphosphate metabolic process																																	4.04967								4.84649
26	1	GO:0035384	BP	9	thioester biosynthetic process																																						4.52222
27	1	GO:0009150	BP	10	purine ribonucleotide metabolic process																																	4.91743					3.51639			3.67047
28	1	GO:0009148	BP	10	pyrimidine nucleoside triphosphate biosynthetic process																																	4.168
29	1	GO:0009208	BP	10	pyrimidine ribonucleoside triphosphate metabolic process																																	4.26655
30	1	GO:0009218	BP	10	pyrimidine ribonucleotide metabolic process																																	2.84283
31	1	GO:0009201	BP	10	ribonucleoside triphosphate biosynthetic process																																	4.34669
32	1	GO:0046499	BP	10	S-adenosylmethioninamine metabolic process																																	3.37154					3.32938
33	1	GO:0006165	BP	10	nucleoside diphosphate phosphorylation																																	3.95448								4.71692
34	1	GO:0034035	BP	10	purine ribonucleoside bisphosphate metabolic process																																	4.04055
35	1	GO:0009179	BP	10	purine ribonucleoside diphosphate metabolic process																																	4.04967								4.84649
36	1	GO:0009260	BP	10	ribonucleotide biosynthetic process																																						3.65072
37	1	GO:0034033	BP	11	purine nucleoside bisphosphate biosynthetic process																																						3.53022
38	1	GO:0034030	BP	11	ribonucleoside bisphosphate biosynthetic process																																						3.53022
39	1	GO:0046036	BP	11	CTP metabolic process																																	4.26655
40	1	GO:0009209	BP	11	pyrimidine ribonucleoside triphosphate biosynthetic process																																	4.26655
41	1	GO:0009220	BP	11	pyrimidine ribonucleotide biosynthetic process																																	2.84283
42	1	GO:0006557	BP	11	S-adenosylmethioninamine biosynthetic process																																	3.37154					3.32938
43	1	GO:0046031	BP	11	ADP metabolic process																																	4.08865								4.89962
44	1	GO:0015969	BP	11	guanosine tetraphosphate metabolic process																																	4.04055
45	1	GO:0046034	BP	11	ATP metabolic process																																	4.61447					3.23531			4.01158
46	1	GO:0006241	BP	12	CTP biosynthetic process																																	4.26655
47	1	GO:0006757	BP	12	ATP generation from ADP																																	4.08865								4.89962
48	1	GO:0071616	BP	12	acyl-CoA biosynthetic process																																						4.52222
49	1	GO:0044210	BP	13	'de novo' CTP biosynthetic process																																	5.86593
50	1	GO:0006096	BP	13	glycolytic process																																	4.08865								4.89962
51	1	GO:0019427	BP	14	acetyl-CoA biosynthetic process from acetate																																						3.03198
52	2	GO:0008215	BP	9	spermine metabolic process																																	3.37154					3.32938
53	2	GO:0006597	BP	10	spermine biosynthetic process																																	3.37154					3.32938
54	3	GO:0016052	BP	5	carbohydrate catabolic process																																	3.63626					3.95167
55	3	GO:0005983	BP	9	starch catabolic process																																						3.74473
56	3	GO:0005980	BP	9	glycogen catabolic process																																						3.32938
57	4	GO:0042440	BP	3	pigment metabolic process																																	12.1134			4.73716	5.0026
58	4	GO:0019438	BP	5	aromatic compound biosynthetic process																																	3.58518
59	4	GO:0033013	BP	5	tetrapyrrole metabolic process																																	13.8765			6.59507	5.02992				3.68079
60	4	GO:1901362	BP	5	organic cyclic compound biosynthetic process																																	4.17513
61	4	GO:0046148	BP	6	pigment biosynthetic process																																	11.2018			5.21977	4.8687
62	4	GO:0006778	BP	6	porphyrin-containing compound metabolic process																																	13.9469			6.62302	5.06324				3.71169
63	4	GO:0033014	BP	6	tetrapyrrole biosynthetic process																																	12.8009			7.79283	5.43345
64	4	GO:0015994	BP	7	chlorophyll metabolic process																																	12.1372			6.88819	5.381				4.00758
65	4	GO:0042168	BP	7	heme metabolic process																																	7.16395
66	4	GO:0006779	BP	7	porphyrin-containing compound biosynthetic process																																	12.8901			7.83581	5.47981
67	4	GO:0015995	BP	8	chlorophyll biosynthetic process																															3.63814		12.0056			7.20494	6.53895
68	4	GO:0048033	BP	8	heme o metabolic process																																	3.37154
69	4	GO:0046501	BP	8	protoporphyrinogen IX metabolic process																																	6.18607
70	4	GO:0006783	BP	8	heme biosynthetic process																																	7.38154
71	4	GO:0006782	BP	9	protoporphyrinogen IX biosynthetic process																																	6.18607
72	4	GO:0048034	BP	9	heme O biosynthetic process																																	3.37154
73	5	GO:0019323	BP	7	pentose catabolic process																																	3.37154
74	5	GO:0019388	BP	8	galactose catabolic process																																									4.57084
75	6	GO:0051174	BP	6	regulation of phosphorus metabolic process																																	4.62742
76	6	GO:0016311	BP	7	dephosphorylation																																	8.42752					4.37325			4.44723
77	6	GO:0019220	BP	7	regulation of phosphate metabolic process																																	4.62742
78	6	GO:0006470	BP	8	protein dephosphorylation																																	3.78046					3.59919
79	6	GO:0035303	BP	8	regulation of dephosphorylation																																	6.06721								3.72198
80	6	GO:0031399	BP	8	regulation of protein modification process																																	4.24569
81	6	GO:0035304	BP	9	regulation of protein dephosphorylation																																	6.23365								3.85681
82	6	GO:0000209	BP	11	protein polyubiquitination																																						3.53054
83	7	GO:0008299	BP	7	isoprenoid biosynthetic process																																	2.98718				4.07222				5.51905
84	7	GO:0016114	BP	8	terpenoid biosynthetic process																																					4.30085				3.65186
85	7	GO:0016115	BP	8	terpenoid catabolic process																																	2.85557
86	7	GO:0016108	BP	8	tetraterpenoid metabolic process																																	4.80848				3.58923				3.70193
87	7	GO:0016116	BP	9	carotenoid metabolic process																																	4.80848				3.58923				3.70193
88	7	GO:0016109	BP	9	tetraterpenoid biosynthetic process																																	4.06133				3.94398				3.13893
89	7	GO:0016117	BP	10	carotenoid biosynthetic process																																	4.06133				3.94398				3.13893
90	7	GO:0051502	BP	10	diterpene phytoalexin biosynthetic process																																					3.50941
91	8	GO:0015976	BP	2	carbon utilization																																	17.5049				3.30771				8.59997
92	8	GO:0015977	BP	5	carbon fixation																																	12.9931				5.16697				11.7159
93	8	GO:0045333	BP	6	cellular respiration																																	5.17213								2.81474
94	8	GO:0009060	BP	7	aerobic respiration																																	6.32332								3.73337
95	8	GO:0006099	BP	8	tricarboxylic acid cycle																																	5.23027								4.41698
96	8	GO:0019643	BP	9	reductive tricarboxylic acid cycle																																	3.79984								4.81445
97	8	GO:0019253	BP	7	reductive pentose-phosphate cycle																																	13.2016				3.50941				5.99092
98	9	GO:0006081	BP	6	cellular aldehyde metabolic process																																	3.73844								5.05221
99	9	GO:0006083	BP	8	acetate metabolic process																																						3.03198
100	9	GO:0006097	BP	9	glyoxylate cycle																																					3.27872
101	9	GO:0046487	BP	8	glyoxylate metabolic process																																				3.44137					4.50196
102	10	GO:0006810	BP	4	transport																																	3.24709								3.29063	3.88077		3.93599
103	10	GO:0034219	BP	7	carbohydrate transmembrane transport																																										3.75773
104	10	GO:0015717	BP	7	triose phosphate transport																																									3.6474
105	10	GO:0015729	BP	11	oxaloacetate transport																																					3.32158
106	10	GO:1902356	BP	12	oxaloacetate(2-) transmembrane transport																																					3.32158
107	11	GO:0001505	BP	4	regulation of neurotransmitter levels																															5.05764										3.23772
108	11	GO:0042133	BP	5	neurotransmitter metabolic process																															5.05764										3.23772
109	11	GO:0042136	BP	6	neurotransmitter biosynthetic process																															4.40367		3.46181
110	11	GO:0042135	BP	6	neurotransmitter catabolic process																																									3.70915
111	11	GO:0043650	BP	9	dicarboxylic acid biosynthetic process																															5.22072
112	11	GO:0006536	BP	10	glutamate metabolic process																															3.45469
113	11	GO:0009084	BP	10	glutamine family amino acid biosynthetic process																															6.64854
114	11	GO:0006560	BP	10	proline metabolic process																																	3.04644
115	11	GO:0097054	BP	12	L-glutamate biosynthetic process																															7.13971
116	12	GO:0009410	BP	4	response to xenobiotic stimulus																																	3.39427
117	12	GO:0071466	BP	5	cellular response to xenobiotic stimulus																																	3.7455								2.7006
118	12	GO:0006805	BP	6	xenobiotic metabolic process																																	3.7455								2.7006
119	12	GO:0042197	BP	7	halogenated hydrocarbon metabolic process																																	4.30089
120	12	GO:0042196	BP	8	chlorinated hydrocarbon metabolic process																																	4.30089
121	12	GO:0019497	BP	9	hexachlorocyclohexane metabolic process																																	4.30089
122	13	GO:0098656	BP	6	anion transmembrane transport																																	2.99037								6.33953
123	13	GO:0035436	BP	8	triose phosphate transmembrane transport																																									3.6474
124	13	GO:0015718	BP	9	monocarboxylic acid transport																																									3.63147
125	13	GO:0015714	BP	10	phosphoenolpyruvate transport																																									3.88425
126	13	GO:0089722	BP	11	phosphoenolpyruvate transmembrane transport																																									4.17909
127	14	GO:0015850	BP	6	organic hydroxy compound transport																																									6.83033
128	14	GO:0008643	BP	7	carbohydrate transport																																									3.25841	3.95596
129	14	GO:0015791	BP	7	polyol transport																																									5.01567
130	14	GO:0015793	BP	8	glycerol transport																																									5.33689
131	15	GO:0051179	BP	2	localization																																	4.00179						3.73655		3.90732	3.95915
132	15	GO:0051234	BP	3	establishment of localization																																	4.26042								4.22649	3.93047
133	15	GO:0051640	BP	4	organelle localization																																	3.84804
134	15	GO:0051656	BP	5	establishment of organelle localization																																	6.44008								3.96809
135	15	GO:0051644	BP	5	plastid localization																																	8.29037								5.50497
136	15	GO:0051667	BP	6	establishment of plastid localization																																	8.29037								5.50497
137	15	GO:0019750	BP	6	chloroplast localization																																	8.29037								5.50497
138	15	GO:0009658	BP	6	chloroplast organization																																	7.15113								5.82036
139	15	GO:0009902	BP	7	chloroplast relocation																																	8.29037								5.50497
140	15	GO:0009904	BP	8	chloroplast accumulation movement																																									3.82753
141	16	GO:0022900	BP	5	electron transport chain																																	5.26484
142	16	GO:0009773	BP	7	photosynthetic electron transport in photosystem I																																	11.9552								3.95566
143	17	GO:0042726	BP	5	flavin-containing compound metabolic process																																	4.72061
144	17	GO:0006771	BP	6	riboflavin metabolic process																																	4.72061
145	18	GO:0090407	BP	6	organophosphate biosynthetic process																																	6.7966					3.17717
146	18	GO:0032958	BP	8	inositol phosphate biosynthetic process																																									2.99865
147	18	GO:0033517	BP	8	myo-inositol hexakisphosphate metabolic process																																									3.27953
148	18	GO:0010264	BP	9	myo-inositol hexakisphosphate biosynthetic process																																									3.27953
149	19	GO:0035556	BP	6	intracellular signal transduction																																	5.05004
150	19	GO:0000160	BP	7	phosphorelay signal transduction system																																						3.03765
151	19	GO:0000165	BP	10	MAPK cascade																																	2.6542								3.6482
152	20	GO:0042044	BP	5	fluid transport																																									4.19061
153	20	GO:0006833	BP	6	water transport																																									4.19061
154	21	GO:0090150	BP	9	establishment of protein localization to membrane																																	2.73374
155	21	GO:0006612	BP	11	protein targeting to membrane																																	3.36795
156	22	GO:0006790	BP	4	sulfur compound metabolic process																																	5.28628				6.53959				3.65574
157	22	GO:0000103	BP	5	sulfate assimilation																																									3.2497
158	22	GO:0044272	BP	5	sulfur compound biosynthetic process																																	5.74803				4.00263	4.76274			4.40668
159	22	GO:0000096	BP	8	sulfur amino acid metabolic process																																	4.08402								3.86026
160	22	GO:0009064	BP	9	glutamine family amino acid metabolic process																																	5.79953
161	22	GO:0006534	BP	10	cysteine metabolic process																																	5.61791								4.1771
162	22	GO:0009070	BP	10	serine family amino acid biosynthetic process																																	4.55938								3.32373
163	22	GO:0009071	BP	10	serine family amino acid catabolic process																																									3.70915
164	22	GO:0000097	BP	10	sulfur amino acid biosynthetic process																																	4.74878				3.70137				4.11402
165	22	GO:0009066	BP	10	aspartate family amino acid metabolic process																																									2.98893
166	22	GO:0019344	BP	11	cysteine biosynthetic process																																	5.66934				3.37266				4.37303
167	22	GO:0006546	BP	11	glycine catabolic process																																									3.82753
168	23	GO:0006063	BP	8	uronic acid metabolic process																																									3.54691
169	23	GO:0019585	BP	9	glucuronate metabolic process																																									3.57276
170	23	GO:0052695	BP	10	cellular glucuronidation																																									3.57276
171	23	GO:0052696	BP	11	flavonoid glucuronidation																																									3.57276
172	24	GO:0033559	BP	9	unsaturated fatty acid metabolic process																																	7.17171
173	24	GO:0006636	BP	10	unsaturated fatty acid biosynthetic process																																	7.33212
174	25	GO:0010395	BP	9	rhamnogalacturonan I metabolic process																																									3.44383
175	25	GO:0010400	BP	10	rhamnogalacturonan I side chain metabolic process																																									3.44383
176	26	GO:0030001	BP	7	metal ion transport																																	3.73033				3.47686				5.46744
177	26	GO:0006813	BP	8	potassium ion transport																																									4.67297
178	26	GO:0071805	BP	9	potassium ion transmembrane transport																																									3.77519
179	26	GO:0070574	BP	10	cadmium ion transmembrane transport																																									2.97222
180	27	GO:1901659	BP	6	glycosyl compound biosynthetic process																																	4.85245					5.64472			4.2248
181	27	GO:0016143	BP	6	S-glycoside metabolic process																																	3.15163
182	27	GO:0019757	BP	7	glycosinolate metabolic process																																	3.15163
183	27	GO:0016144	BP	7	S-glycoside biosynthetic process																																	3.98755
184	27	GO:0019760	BP	8	glucosinolate metabolic process																																	3.15163
185	27	GO:0019758	BP	8	glycosinolate biosynthetic process																																	3.98755
186	27	GO:0019761	BP	9	glucosinolate biosynthetic process																																	3.98755
187	28	GO:0006820	BP	7	anion transport																																									5.57555
188	28	GO:0015698	BP	7	inorganic anion transport																																									3.56081
189	28	GO:0006817	BP	8	phosphate ion transport																																									3.08611
190	29	GO:0034762	BP	6	regulation of transmembrane transport																																									2.71458
191	29	GO:0034765	BP	7	regulation of ion transmembrane transport																																									2.71458
192	30	GO:0071941	BP	4	nitrogen cycle metabolic process																															4.71269		3.48213
193	30	GO:2001057	BP	4	reactive nitrogen species metabolic process																															4.18868		4.73536								2.67348
194	30	GO:0072593	BP	4	reactive oxygen species metabolic process																																									3.0795
195	30	GO:1903409	BP	5	reactive oxygen species biosynthetic process																															3.77265		2.84492
196	30	GO:0042126	BP	6	nitrate metabolic process																															4.29157		4.87736								2.77207
197	30	GO:0046209	BP	6	nitric oxide metabolic process																															5.434		4.47995
198	30	GO:0042128	BP	7	nitrate assimilation																															4.29157		4.87736								2.77207
199	24	GO:0006809	BP	7	nitric oxide biosynthetic process																															5.434		4.47995
200	31	GO:0072525	BP	8	pyridine-containing compound biosynthetic process																																	3.42177
201	31	GO:0046496	BP	10	nicotinamide nucleotide metabolic process																																	2.77819
202	31	GO:0019363	BP	10	pyridine nucleotide biosynthetic process																																	2.77819
203	31	GO:0019359	BP	11	nicotinamide nucleotide biosynthetic process																																	2.84492
204	32	GO:0018958	BP	5	phenol-containing compound metabolic process																																	3.61051
205	32	GO:0046189	BP	7	phenol-containing compound biosynthetic process																																	3.82564
206	32	GO:0009696	BP	8	salicylic acid metabolic process																																	4.168
207	32	GO:0009697	BP	9	salicylic acid biosynthetic process																																	4.26655
208	33	GO:0006720	BP	6	isoprenoid metabolic process																																	4.08524				4.47906	3.29149			7.45017
209	33	GO:1903173	BP	7	fatty alcohol metabolic process																																									2.99865	3.74086
210	33	GO:0006721	BP	7	terpenoid metabolic process																																					4.4611				5.70037
211	33	GO:0033306	BP	9	phytol metabolic process																																									2.99865	3.74086
212	34	GO:0006644	BP	6	phospholipid metabolic process																																	2.77468								2.7232
213	34	GO:0019682	BP	7	glyceraldehyde-3-phosphate metabolic process																																	4.55938
214	34	GO:0046490	BP	7	isopentenyl diphosphate metabolic process																																	4.52067
215	34	GO:0008654	BP	7	phospholipid biosynthetic process																																	2.66577
216	34	GO:0009240	BP	8	isopentenyl diphosphate biosynthetic process																																	4.52067
217	34	GO:0006090	BP	8	pyruvate metabolic process																																	9.4158				4.17933	5.46347			10.5993
218	34	GO:0019288	BP	9	isopentenyl diphosphate biosynthetic process, methylerythritol 4-phosphate pathway																																	4.63868
219	35	GO:0019374	BP	8	galactolipid metabolic process																																	2.85557
220	35	GO:0019375	BP	9	galactolipid biosynthetic process																																	2.85557
221	37	GO:0046364	BP	6	monosaccharide biosynthetic process																																	5.85402								6.30743
222	37	GO:0006006	BP	7	glucose metabolic process																																	6.94568								8.55243
223	37	GO:0019321	BP	6	pentose metabolic process																																	2.61964
224	37	GO:0006000	BP	7	fructose metabolic process																																	3.04644								2.70024
225	37	GO:0000023	BP	7	maltose metabolic process																																	3.05595								5.35108
226	37	GO:0006013	BP	7	mannose metabolic process																																	2.81654
227	37	GO:0019319	BP	7	hexose biosynthetic process																																	6.07204								6.58267
228	37	GO:0006094	BP	8	gluconeogenesis																																	6.12215								6.64605
229	38	GO:0051186	BP	4	cofactor metabolic process																																	6.62523				3.42075
230	38	GO:0051188	BP	5	cofactor biosynthetic process																																	7.71514			3.75215		3.44106
231	38	GO:0051193	BP	6	regulation of cofactor metabolic process																																	3.67895
232	38	GO:2000377	BP	6	regulation of reactive oxygen species metabolic process																																	3.54497
233	38	GO:0010310	BP	7	regulation of hydrogen peroxide metabolic process																																	4.48396
234	39	GO:0006739	BP	3	NADP metabolic process																																	4.82468								5.48919
235	39	GO:0051156	BP	6	glucose 6-phosphate metabolic process																																	4.03918								4.05471
236	39	GO:0006740	BP	6	NADPH regeneration																																	3.43283								4.31364
237	39	GO:0006098	BP	7	pentose-phosphate shunt																																	3.43283								4.31364
238	40	GO:0044764	BP	3	multi-organism cellular process																																	4.64362
239	40	GO:0051716	BP	4	cellular response to stimulus																																	2.75801
240	40	GO:0034050	BP	5	host programmed cell death induced by symbiont																																	5.39038
241	40	GO:0002215	BP	7	defense response to nematode																															4.48418
242	40	GO:0031348	BP	7	negative regulation of defense response																																	2.96612
243	40	GO:0080135	BP	7	regulation of cellular response to stress																																	2.6542
244	40	GO:0009626	BP	8	plant-type hypersensitive response																																	5.39038
245	40	GO:0010363	BP	9	regulation of plant-type hypersensitive response																																	3.54497
246	41	GO:0043062	BP	4	extracellular structure organization																																									4.41786
247	41	GO:0090066	BP	4	regulation of anatomical structure size																																									3.88911
248	41	GO:0019725	BP	5	cellular homeostasis																																									2.89334
249	41	GO:0030198	BP	5	extracellular matrix organization																																									4.41786
250	41	GO:0032535	BP	5	regulation of cellular component size																																									3.88911
251	41	GO:0070726	BP	6	cell wall assembly																																									4.24834
252	41	GO:0009832	BP	6	plant-type cell wall biogenesis																																									3.55393
253	41	GO:0008361	BP	6	regulation of cell size																																									5.35108
254	41	GO:0030104	BP	6	water homeostasis																																									4.82428
255	41	GO:0006884	BP	7	cell volume homeostasis																																									4.91794
256	41	GO:0071668	BP	7	plant-type cell wall assembly																																									4.24834
257	41	GO:0010215	BP	8	cellulose microfibril organization																																									4.41786
258	41	GO:0009992	BP	9	cellular water homeostasis																																									5.01567
259	42	GO:0061687	BP	6	detoxification of inorganic compound																																										3.95281
260	42	GO:0097501	BP	6	stress response to metal ion																																										3.95281
261	42	GO:1990169	BP	7	stress response to copper ion																																										3.95281
262	42	GO:0010273	BP	8	detoxification of copper ion																																										3.95281
263	43	GO:0009628	BP	3	response to abiotic stimulus																																	6.46068	6.09862							3.33417
264	43	GO:0009314	BP	4	response to radiation																																	11.1419	8.31453		3.84291					3.87634
265	43	GO:0009416	BP	5	response to light stimulus																																	12.5301	8.80685		4.2781					4.71673
266	43	GO:1990066	BP	6	energy quenching																																	6.16282								7.30589
267	43	GO:0009637	BP	6	response to blue light																																	5.54245				4.1821				3.36802
268	43	GO:0009639	BP	6	response to red or far red light																																	4.39959
269	43	GO:0010196	BP	7	nonphotochemical quenching																																	6.16282								7.30589
270	43	GO:0010218	BP	7	response to far red light																																	5.88065
271	43	GO:0010114	BP	7	response to red light																																	5.49462
272	44	GO:1901698	BP	4	response to nitrogen compound																																	3.67695
273	44	GO:0060359	BP	5	response to ammonium ion																															3.48912
274	44	GO:0010200	BP	6	response to chitin																																	4.60478
275	45	GO:0015979	BP	4	photosynthesis																															3.58731		34.8107	15.5937		11.3799	14.143	5.41737	16.0861		13.9597
276	45	GO:0019684	BP	5	photosynthesis, light reaction																																	20.7661	16.4435		7.61431	3.89289	3.14677	7.00123		4.82499
277	45	GO:0019685	BP	6	photosynthesis, dark reaction																																	12.3186				4.77904				5.55969
278	45	GO:0009765	BP	6	photosynthesis, light harvesting																																	7.06122	19.8215		6.76596		3.17486	5.13265
279	45	GO:0009767	BP	6	photosynthetic electron transport chain																																	10.5838								2.7364
280	45	GO:0010109	BP	6	regulation of photosynthesis																																					3.72978		3.79266
281	45	GO:0009768	BP	7	photosynthesis, light harvesting in photosystem I																																	6.54546	17.8767		4.76638			3.752	5.41753
282	45	GO:0010207	BP	7	photosystem II assembly																																	13.9466								3.54483
283	45	GO:0018298	BP	8	protein-chromophore linkage																																	4.17712	19.2969		6.49919			5.84536
284	46	GO:0051606	BP	3	detection of stimulus																																	4.11834								4.19061
285	46	GO:0009595	BP	4	detection of biotic stimulus																																	5.61479								3.27953
286	46	GO:0009590	BP	5	detection of gravity																																									4.17909
287	46	GO:0009735	BP	6	response to cytokinin																																						3.17008
288	46	GO:0080183	BP	5	response to photooxidative stress																																	3.37154
289	47	GO:0043094	BP	4	cellular metabolic compound salvage																																									4.11402
290	47	GO:0009853	BP	5	photorespiration																																									3.8721
291	48	GO:0006766	BP	4	vitamin metabolic process																																	3.68757
292	48	GO:0006767	BP	5	water-soluble vitamin metabolic process																																	4.20288
293	49	GO:0072524	BP	5	pyridine-containing compound metabolic process																																	2.726
294	49	GO:0065007	BP	2	biological regulation																															4.42373
295	49	GO:0019740	BP	2	nitrogen utilization																															5.06697
296	49	GO:0046483	BP	4	heterocycle metabolic process																																	3.24875
297	49	GO:1901360	BP	4	organic cyclic compound metabolic process																																	3.15978
298	49	GO:0042391	BP	4	regulation of membrane potential																																									3.56188
299	49	GO:1901137	BP	5	carbohydrate derivative biosynthetic process																																	5.43568					6.85081
300	49	GO:0018130	BP	5	heterocycle biosynthetic process																																	3.89979
301	49	GO:0099402	BP	6	plant organ development																																	2.62171
302	49	GO:0043648	BP	7	dicarboxylic acid metabolic process																																	3.27836
303	50	GO:0043227	CC	3	membrane-bounded organelle																																	15.6319			6.49996	3.4853	9.52177	6.74423		17.1489
304	50	GO:0009579	CC	6	thylakoid																																	30.0736	12.304		11.868	14.6154	12.0248	16.5551		14.3721	5.34445		4.91172
305	50	GO:0031975	CC	6	envelope																																	18.9409	7.56816		7.01241	6.11856	3.78229	3.79715		11.665
306	50	GO:0044436	CC	7	thylakoid part																																	23.3453	11.9138		7.71481	14.0121	11.2017	15.9069		8.83555	4.63337		4.51694
307	50	GO:0043231	CC	7	intracellular membrane-bounded organelle																																	15.6977			6.65225	3.6771	9.58344	7.1209		17.4076
308	50	GO:0009514	CC	10	glyoxysome																																				5.29339	3.7944				3.27953
309	50	GO:0031967	CC	8	organelle envelope																																	18.9898	7.57913		7.02891	6.14241	3.79967	3.483		11.7078
310	50	GO:0031977	CC	8	thylakoid lumen																																	3.54497					4.70656
311	50	GO:0034357	CC	8	photosynthetic membrane																																	24.2435	12.1739		7.98897	14.6418	10.787	16.7711		9.36422	4.90135		4.74385
312	50	GO:0009521	CC	9	photosystem																																	9.07066	16.4096		7.83581	7.64908	3.56375	12.3197
313	50	GO:0031984	CC	9	organelle subcompartment																																	20.1972	11.3674		10.5248	7.08124	4.61922	7.12928		7.77264	3.71138
314	50	GO:0009522	CC	10	photosystem I																																	10.1324	19.9646		6.83836	5.64638	3.22855	11.6521
315	50	GO:0009523	CC	10	photosystem II																																	2.726
316	50	GO:0009526	CC	10	plastid envelope																																	23.5174	9.91575		9.58355	9.39007	5.9658	5.70762		19.0827	4.39518
317	50	GO:0031976	CC	10	plastid thylakoid																																	27.9422	13.9811		12.9745	11.6649	8.0964	11.593		13.6208	5.6838		4.74385
318	50	GO:0042651	CC	10	thylakoid membrane																																	23.981	12.4532		8.28458	10.3112	9.44387	12.3181		9.94062	4.41838		4.98995
319	50	GO:0048492	CC	10	ribulose bisphosphate carboxylase complex																																									2.6767
320	50	GO:0009534	CC	11	chloroplast thylakoid																																	27.9422	13.9811		12.9745	11.6649	8.0964	11.593		13.6208	5.6838		4.74385
321	50	GO:0009538	CC	11	photosystem I reaction center																																	5.17115				5.09606
322	50	GO:0009569	CC	11	chloroplast starch grain																																						3.32938
323	50	GO:0009941	CC	11	chloroplast envelope																																	23.272	10.11		9.87052	9.05739	5.62944	6.10528		19.8999	4.63449
324	50	GO:0010007	CC	11	magnesium chelatase complex																																	3.07396
325	50	GO:0010319	CC	11	stromule																															3.40827		6.38338								6.51204
326	50	GO:0042170	CC	11	plastid membrane																																	6.285					4.28107			6.15489
327	50	GO:0055035	CC	11	plastid thylakoid membrane																																	20.372	13.283		7.90254	8.86364	7.97521	10.9028		7.34528	5.21023		4.78432
328	50	GO:0009527	CC	12	plastid outer membrane																																	4.06133
329	50	GO:0009535	CC	12	chloroplast thylakoid membrane																																	20.372	13.283		7.90254	8.86364	7.97521	10.9028		7.34528	5.21023		4.78432
330	50	GO:0009573	CC	12	chloroplast ribulose bisphosphate carboxylase complex																																									2.6767
331	50	GO:0010287	CC	12	plastoglobule																																	9.26241	12.9974			3.29294		6.53434			5.90653		4.44663
332	50	GO:0031969	CC	12	chloroplast membrane																																	6.5277					4.46666			6.43796
333	50	GO:0009707	CC	13	chloroplast outer membrane																																	4.17712
334	51	GO:0045298	CC	10	tubulin complex																																									3.73337
335	51	GO:0005871	CC	11	kinesin complex																																									2.7006
336	52	GO:0031090	CC	4	organelle membrane																																	2.7447					4.16189
337	52	GO:0098588	CC	7	bounding membrane of organelle																																						3.3016
338	52	GO:0031968	CC	10	organelle outer membrane																																	2.99019
339	52	GO:0009705	CC	11	plant-type vacuole membrane																																						3.19741
340	53	GO:1990351	CC	4	transporter complex																																									4.35755
341	53	GO:0098796	CC	5	membrane protein complex																																	2.98507	8.37717
342	53	GO:1902495	CC	6	transmembrane transporter complex																																									4.55142
343	53	GO:0034702	CC	7	ion channel complex																																									3.03489
344	53	GO:0098533	CC	7	ATPase dependent transmembrane transport complex																																										3.68629
345	53	GO:0098797	CC	7	plasma membrane protein complex																																									3.39093
346	53	GO:0031226	CC	7	intrinsic component of plasma membrane																																									4.31495
347	53	GO:0043190	CC	8	ATP-binding cassette (ABC) transporter complex																																										3.95665
348	53	GO:0034703	CC	9	cation channel complex																																									3.13893
349	53	GO:0034705	CC	10	potassium channel complex																																									3.30786
350	53	GO:0008076	CC	11	voltage-gated potassium channel complex																																									3.30786
351	54	GO:0000229	CC	10	cytoplasmic chromosome																																					3.64361
352	54	GO:0009508	CC	12	plastid chromosome																																					3.64361
353	55	GO:0071012	CC	11	catalytic step 1 spliceosome																																5.32399
354	55	GO:0071006	CC	12	U2-type catalytic step 1 spliceosome																																5.78858
355	56	GO:0048046	CC	3	apoplast																																	8.67803								7.59272
356	56	GO:0009325	CC	6	nitrate reductase complex																															3.70933		3.07396
357	57	GO:0008509	MF	8	anion transmembrane transporter activity																																									3.23556
358	57	GO:0008028	MF	11	monocarboxylic acid transmembrane transporter activity																																									4.11602
359	57	GO:0089721	MF	12	phosphoenolpyruvate transmembrane transporter activity																																									3.88425
360	57	GO:0015355	MF	12	secondary active monocarboxylate transmembrane transporter activity																																									5.36595
361	57	GO:0015121	MF	13	phosphoenolpyruvate:phosphate antiporter activity																																									3.88425
362	58	GO:0022803	MF	7	passive transmembrane transporter activity																																									5.70992
363	58	GO:0015267	MF	8	channel activity																																									5.70992
364	58	GO:0005372	MF	8	water transmembrane transporter activity																																									5.01567
365	58	GO:0015144	MF	9	carbohydrate transmembrane transporter activity																																										3.70409
366	58	GO:0015291	MF	8	secondary active transmembrane transporter activity																																										4.98029
367	58	GO:0015293	MF	9	symporter activity																																										3.75773
368	58	GO:0005315	MF	9	inorganic phosphate transmembrane transporter activity																																									3.85786
369	58	GO:1901618	MF	8	organic hydroxy compound transmembrane transporter activity																																									6.61565
370	58	GO:0015166	MF	9	polyol transmembrane transporter activity																																									4.73438
371	58	GO:0015250	MF	9	water channel activity																																									5.01567
372	58	GO:0015168	MF	10	glycerol transmembrane transporter activity																																									5.01567
373	58	GO:0022839	MF	10	ion gated channel activity																																									2.78226
374	58	GO:0005261	MF	11	cation channel activity																																									2.88995
375	58	GO:0015254	MF	11	glycerol channel activity																																									5.01567
376	58	GO:0015079	MF	11	potassium ion transmembrane transporter activity																																									3.70209
377	58	GO:0005267	MF	12	potassium channel activity																																									3.03489
378	58	GO:0022843	MF	12	voltage-gated cation channel activity																																									3.13893
379	58	GO:0005249	MF	13	voltage-gated potassium channel activity																																									3.30786
380	59	GO:0042578	MF	5	phosphoric ester hydrolase activity																																	6.06625								3.25473
381	59	GO:0016794	MF	6	diphosphoric monoester hydrolase activity																																	3.86834
382	59	GO:0008893	MF	7	guanosine-3',5'-bis(diphosphate) 3'-diphosphatase activity																																	3.86834
383	59	GO:0016791	MF	7	phosphatase activity																																	4.66186					3.30951
384	59	GO:0003993	MF	8	acid phosphatase activity																																	4.21211
385	59	GO:0050308	MF	9	sugar-phosphatase activity																																									3.95566
386	59	GO:0042132	MF	10	fructose 1,6-bisphosphate 1-phosphatase activity																																	2.68293
387	60	GO:0003774	MF	8	motor activity																																									3.54691
388	60	GO:0003777	MF	9	microtubule motor activity																																									2.64744
389	61	GO:0016903	MF	5	oxidoreductase activity, acting on the aldehyde or oxo group of donors																																	3.3389
390	61	GO:0016620	MF	6	oxidoreductase activity, acting on the aldehyde or oxo group of donors, NAD or NADP as acceptor																																	4.55938
391	61	GO:0008883	MF	7	glutamyl-tRNA reductase activity																																	5.17115
392	61	GO:0043891	MF	7	glyceraldehyde-3-phosphate dehydrogenase (NAD(P)+) (phosphorylating) activity																																	2.68293				4.40532				3.88425
393	61	GO:0047100	MF	8	glyceraldehyde-3-phosphate dehydrogenase (NADP+) (phosphorylating) activity																																	3.8452				3.79503				3.44383
394	62	GO:0004611	MF	6	phosphoenolpyruvate carboxykinase activity																																	6.54546								5.55969
395	62	GO:0008964	MF	7	phosphoenolpyruvate carboxylase activity																																	5.39707								4.60757
396	63	GO:0016661	MF	5	oxidoreductase activity, acting on other nitrogenous compounds as donors																															6.8864		5.61479
397	63	GO:0008940	MF	6	nitrate reductase activity																															5.73319		4.7771
398	63	GO:0046857	MF	6	oxidoreductase activity, acting on other nitrogenous compounds as donors, with NAD or NADP as acceptor																															5.434		6.52667
399	63	GO:0009703	MF	7	nitrate reductase (NADH) activity																															5.73319		4.7771
400	63	GO:0050464	MF	7	nitrate reductase (NADPH) activity																															5.73319		4.7771
401	64	GO:0030267	MF	7	glyoxylate reductase (NADP) activity																																									2.6767
402	64	GO:0016618	MF	7	hydroxypyruvate reductase activity																																									2.97222
403	64	GO:0030060	MF	7	L-malate dehydrogenase activity																																									2.77207
404	65	GO:0016703	MF	6	oxidoreductase activity, acting on single donors with incorporation of molecular oxygen, incorporation of one atom of oxygen (internal monooxygenases or internal mixed function oxidases)																																					3.64361
405	65	GO:0010277	MF	7	chlorophyllide a oxygenase [overall] activity																																				3.48705	4.16639
406	66	GO:0009011	MF	7	starch synthase activity																																									2.6767
407	66	GO:0004373	MF	8	glycogen (starch) synthase activity																																				6.77746					5.55969
408	66	GO:0080043	MF	8	quercetin 3-O-glucosyltransferase activity																																									3.99348
409	66	GO:0080044	MF	8	quercetin 7-O-glucosyltransferase activity																																									3.99348
410	67	GO:0008378	MF	6	galactosyltransferase activity																																	2.726								2.84432
411	67	GO:0035250	MF	7	UDP-galactosyltransferase activity																																	5.2049								5.99092
412	67	GO:0047216	MF	8	inositol 3-alpha-galactosyltransferase activity																																	3.37154								5.1667
413	68	GO:0047635	MF	6	alanine-oxo-acid transaminase activity																																	3.37154
414	68	GO:0004021	MF	7	L-alanine:2-oxoglutarate aminotransferase activity																																	3.37154
415	69	GO:0042165	MF	5	neurotransmitter binding																																									3.44383
416	69	GO:0016594	MF	7	glycine binding																																									3.44383
417	70	GO:0016853	MF	3	isomerase activity																																	3.27864
418	70	GO:0016854	MF	4	racemase and epimerase activity																																	2.6542
419	70	GO:0016857	MF	5	racemase and epimerase activity, acting on carbohydrates and derivatives																																	3.05595
420	70	GO:0004614	MF	6	phosphoglucomutase activity																																									4.57084
421	70	GO:0004750	MF	6	ribulose-phosphate 3-epimerase activity																																	3.37154
422	71	GO:0019842	MF	4	vitamin binding																																						3.08172
423	71	GO:0070279	MF	5	vitamin B6 binding																																						4.30528
424	71	GO:0030170	MF	6	pyridoxal phosphate binding																																						4.30528
425	72	GO:0008092	MF	4	cytoskeletal protein binding																																									9.796
426	72	GO:0003779	MF	5	actin binding																																	3.24892			3.94606					7.23164
427	72	GO:0015631	MF	5	tubulin binding																																									3.54691
428	72	GO:0008017	MF	6	microtubule binding																																									3.67876
429	73	GO:0016627	MF	5	oxidoreductase activity, acting on the CH-CH group of donors																																				4.43872
430	73	GO:0016667	MF	5	oxidoreductase activity, acting on a sulfur group of donors																																									2.6975
431	73	GO:0016638	MF	5	oxidoreductase activity, acting on the CH-NH2 group of donors																															4.84537
432	73	GO:0016643	MF	6	oxidoreductase activity, acting on the CH-NH2 group of donors, iron-sulfur protein as acceptor																															3.70933
433	73	GO:0016041	MF	7	glutamate synthase (ferredoxin) activity																															3.70933
434	73	GO:0016628	MF	6	oxidoreductase activity, acting on the CH-CH group of donors, NAD or NADP as acceptor																																				5.76886
435	73	GO:0016671	MF	6	oxidoreductase activity, acting on a sulfur group of donors, disulfide as acceptor																																									3.75711
436	73	GO:0016642	MF	6	oxidoreductase activity, acting on the CH-NH2 group of donors, disulfide as acceptor																																									3.44383
437	73	GO:0004375	MF	7	glycine dehydrogenase (decarboxylating) activity																																									3.44383
438	74	GO:0060089	MF	2	molecular transducer activity																																							3.79579
439	74	GO:0038023	MF	3	signaling receptor activity																																							3.63094
440	75	GO:0051002	MF	4	ligase activity, forming nitrogen-metal bonds																																	3.07396
441	75	GO:0051003	MF	5	ligase activity, forming nitrogen-metal bonds, forming coordination complexes																																	3.07396
442	75	GO:0016851	MF	6	magnesium chelatase activity																																	3.07396
443	76	GO:0016778	MF	5	diphosphotransferase activity																																	2.91571
444	76	GO:0008728	MF	6	GTP diphosphokinase activity																																	4.24079
445	77	GO:0003844	MF	6	1,4-alpha-glucan branching enzyme activity																																						3.97796
446	77	GO:0033201	MF	6	alpha-1,4-glucan synthase activity																																									2.6767
447	78	GO:0016878	MF	5	acid-thiol ligase activity																																						3.66987
448	78	GO:0016405	MF	5	CoA-ligase activity																																						3.82339
449	79	GO:0051540	MF	3	metal cluster binding																															3.65234								3.71654
450	79	GO:0051536	MF	4	iron-sulfur cluster binding																															3.65234								3.71654
451	79	GO:0051538	MF	5	3 iron, 4 sulfur cluster binding																															6.47217
452	80	GO:0031409	MF	3	pigment binding																																	6.54546	17.8767		4.76638			3.752	5.41753
453	80	GO:0019955	MF	4	cytokine binding																																						3.03198
454	80	GO:0052923	MF	5	all-trans-nonaprenyl-diphosphate synthase (geranyl-diphosphate specific) activity																																									2.97222
455	80	GO:0016168	MF	5	chlorophyll binding																																	4.89265	20.7728		7.24354			5.78879
456	80	GO:0003883	MF	5	CTP synthase activity																																	5.61479
457	80	GO:0045550	MF	5	geranylgeranyl reductase activity																																				4.80358
458	80	GO:0016813	MF	5	hydrolase activity, acting on carbon-nitrogen (but not peptide) bonds, in linear amidines																																									3.44945
459	80	GO:0043546	MF	5	molybdopterin cofactor binding																															4.81629		3.86834
460	80	GO:0016774	MF	5	phosphotransferase activity, carboxyl group as acceptor																																	2.84492
461	80	GO:2001070	MF	5	starch binding																																									3.31013
462	80	GO:0050347	MF	5	trans-octaprenyltranstransferase activity																																									2.97222
463	80	GO:0004014	MF	6	adenosylmethionine decarboxylase activity																																	3.37154					3.32938
464	80	GO:0004337	MF	6	geranyltranstransferase activity																																									3.1308
465	80	GO:0050661	MF	6	NADP binding																															4.64678		4.61646
466	80	GO:0016984	MF	6	ribulose-bisphosphate carboxylase activity																																									3.44383
467	80	GO:0036209	MF	7	9beta-pimara-7,15-diene oxidase activity																																					3.32158
468	80	GO:0004324	MF	7	ferredoxin-NADP+ reductase activity																																									2.6767
469	80	GO:0030151	MF	7	molybdenum ion binding																															4.40367		3.46181								2.87987
470	80	GO:0008495	MF	7	protoheme IX farnesyltransferase activity																																	3.37154
471	80	GO:0000156	MF	8	phosphorelay response regulator activity																																	3.58288					3.52087
472	80	GO:0004133	MF	9	glycogen debranching enzyme activity																																						5.53098
473	80	GO:0016208	MF	9	AMP binding																																						3.03198
474	80	GO:0071917	MF	9	triose-phosphate transmembrane transporter activity																																									3.6474
475	80	GO:0004176	MF	10	ATP-dependent peptidase activity																																							6.4577
476	80	GO:0015131	MF	13	oxaloacetate transmembrane transporter activity																																					3.32158
477	81	GO:0006082	BP	4	organic acid metabolic process									6.32659	3.953	5.75228	12.818			9.18774		12.0037																4.96055				3.92975	3.08947			6.48546
478	81	GO:1901564	BP	4	organonitrogen compound metabolic process												3.17693			4.06991		21.8377																6.51604					3.16265
479	81	GO:1901566	BP	5	organonitrogen compound biosynthetic process																	37.6508														3.44237		8.11833
480	81	GO:0043436	BP	5	oxoacid metabolic process									6.33092	3.96011	5.76101	12.8407			9.20409		12.0216																4.96936				3.93762				6.49829
481	81	GO:0019752	BP	6	carboxylic acid metabolic process									6.42483	4.11559	5.95149	13.0166			9.25349		12.0459																3.79739				3.37597				5.72668
482	81	GO:0016053	BP	6	organic acid biosynthetic process									8.80846			4.81783			6.01087		4.69038														3.75395		2.77929
483	81	GO:0046394	BP	7	carboxylic acid biosynthetic process									8.80846			4.81783			6.01087		4.69038														3.75395		2.77929
484	81	GO:0032787	BP	7	monocarboxylic acid metabolic process									3.78493			7.16909			3.35843																		7.01965					4.30274			10.376
485	81	GO:0008652	BP	8	cellular amino acid biosynthetic process																	3.06935														4.32305		2.84475
486	81	GO:0072330	BP	8	monocarboxylic acid biosynthetic process									5.79484			7.8514			6.26845																		2.61305
487	81	GO:1901607	BP	9	alpha-amino acid biosynthetic process																	3.23944														4.45744		2.98032
488	81	GO:0006541	BP	10	glutamine metabolic process															3.68931																4.63647		4.12684
489	81	GO:0006537	BP	11	glutamate biosynthetic process														3.7705																	6.14029
490	81	GO:0019676	BP	11	ammonia assimilation cycle														4.13936																	6.66651
491	82	GO:1901615	BP	4	organic hydroxy compound metabolic process						3.27231			4.55026						3.90811																		4.05669					5.00366			3.40326
492	82	GO:0044283	BP	4	small molecule biosynthetic process									10.1244	5.92473		3.20914			5.40753		3.94242														3.70407		7.87176					5.91414			5.53044
493	82	GO:0006066	BP	5	alcohol metabolic process									5.37149																								2.81358								5.53256
494	82	GO:1901617	BP	5	organic hydroxy compound biosynthetic process									4.33197																								3.30761					5.09947			2.7943
495	82	GO:0046165	BP	6	alcohol biosynthetic process									5.29361																																4.4527
496	82	GO:0019751	BP	6	polyol metabolic process									4.83536																								3.22593								3.63112
497	82	GO:0046173	BP	7	polyol biosynthetic process									4.28727																																3.8721
498	83	GO:0005975	BP	4	carbohydrate metabolic process				10.3109		6.2385				3.81309		9.11942			3.2705																		5.96074					12.1549			12.1639
499	83	GO:0005996	BP	5	monosaccharide metabolic process												4.60587																					7.17054								11.6045
500	83	GO:0019318	BP	6	hexose metabolic process							3.95763					3.55663																					7.24851					3.81048			9.01972
501	84	GO:0009812	BP	4	flavonoid metabolic process						6.36901																																			4.92648
502	84	GO:0009813	BP	5	flavonoid biosynthetic process						4.94261																																			3.61309
503	85	GO:0006091	BP	4	generation of precursor metabolites and energy				4.17303																											3.9266		21.2835	8.43377		6.47647		8.62691	4.38105		8.7226
504	85	GO:0055114	BP	4	oxidation-reduction process				4.40334		4.57676			5.47574			3.92358			8.21202		3.66984														10.6231		12.9985			3.724	4.81517	3.20796			9.58026
505	85	GO:0016051	BP	5	carbohydrate biosynthetic process				5.53713		4.1278				4.85677																							8.50951					8.71109			11.1036
506	85	GO:0044262	BP	5	cellular carbohydrate metabolic process				10.2107		4.25404			3.4951			5.42107																										7.27025			6.54489
507	85	GO:0015980	BP	5	energy derivation by oxidation of organic compounds				7.94509																													4.50783					6.57744			4.51878
508	85	GO:0009311	BP	5	oligosaccharide metabolic process				8.72308		4.62656						4.06833																										5.35556			6.57995
509	85	GO:0005976	BP	5	polysaccharide metabolic process				9.36743		5.53332						4.93316																										6.24			3.21598
510	85	GO:0034637	BP	6	cellular carbohydrate biosynthetic process				5.37977		4.51923																																7.30488			7.16
511	85	GO:0044275	BP	6	cellular carbohydrate catabolic process				3.4645																																		3.28303
512	85	GO:0044264	BP	6	cellular polysaccharide metabolic process				9.87958		5.31054						4.54498																										6.8496			3.69847
513	85	GO:0005984	BP	6	disaccharide metabolic process				8.90762		4.76821						4.30753																										5.5588			6.85693
514	85	GO:0044042	BP	6	glucan metabolic process				10.488		5.12524			3.3568			3.86114																										6.99403			4.29888
515	85	GO:0009312	BP	6	oligosaccharide biosynthetic process																						7.76059
516	85	GO:0000271	BP	6	polysaccharide biosynthetic process				5.5886		5.55047																																7.69695			5.70193
517	85	GO:0006073	BP	7	cellular glucan metabolic process				10.6248		5.22495			3.40108			4.01401																										7.15336			4.43763
518	85	GO:0033692	BP	7	cellular polysaccharide biosynthetic process				6.00935		4.36048																																7.68869			6.4723
519	85	GO:0044247	BP	7	cellular polysaccharide catabolic process				3.89217																																		3.88985
520	85	GO:0046351	BP	7	disaccharide biosynthetic process																						8.12748
521	85	GO:0006112	BP	7	energy reserve metabolic process				8.61705		5.82774																																8.57276
522	85	GO:0009251	BP	7	glucan catabolic process				3.73616																																		3.6668
523	85	GO:0005985	BP	7	sucrose metabolic process				8.58247		4.57895						4.77145																										5.69277			4.17358
524	85	GO:0005991	BP	7	trehalose metabolic process															3.03656							8.57113
525	85	GO:0051273	BP	8	beta-glucan metabolic process				6.68013		4.20226																																3.2072
526	85	GO:0009250	BP	8	glucan biosynthetic process				6.63128		4.09591																																7.94651			7.64533
527	85	GO:0005977	BP	8	glycogen metabolic process				8.61705		5.82774																																8.57276
528	85	GO:0005982	BP	8	starch metabolic process				8.79611		4.68254						4.16245																										7.2296			5.65939
529	85	GO:0005992	BP	8	trehalose biosynthetic process																						9.21361
530	85	GO:0051274	BP	9	beta-glucan biosynthetic process				3.80664																																		3.03941
531	85	GO:0030243	BP	9	cellulose metabolic process				7.93182		5.24187																																4.3111
532	85	GO:0005978	BP	9	glycogen biosynthetic process				4.19872		3.59585																																			3.4005
533	85	GO:0019252	BP	9	starch biosynthetic process				3.68744																																		4.54457			9.18538
534	85	GO:0030244	BP	10	cellulose biosynthetic process				4.76301		3.79517																																4.27495
535	86	GO:0006811	BP	5	ion transport															3.57805																		5.88581						3.92111		10.4753	4.28377
536	86	GO:0055085	BP	5	transmembrane transport															4.54542																3.95162		7.62333				4.22569	3.96865	4.73323		7.27181	9.2712		5.13709
537	86	GO:0006812	BP	6	cation transport															3.38683																		3.5189								4.33226
538	86	GO:0034220	BP	6	ion transmembrane transport															3.68801																		5.1827								8.82674	4.55055
539	86	GO:0098660	BP	7	inorganic ion transmembrane transport															3.59681																		3.6338								3.6287
540	86	GO:0015672	BP	7	monovalent inorganic cation transport															3.02121																										2.9339
541	86	GO:0015749	BP	8	monosaccharide transmembrane transport															2.94615																											3.74108
542	86	GO:0008645	BP	9	hexose transmembrane transport															3.01307																											3.80339
543	86	GO:1904659	BP	10	glucose transmembrane transport															3.15388																											3.93391
544	86	GO:0046323	BP	11	glucose import															3.34442																											4.10935
545	87	GO:0042221	BP	3	response to chemical															4.559																		5.39398					3.85782			2.93286			3.99943
546	87	GO:0070887	BP	4	cellular response to chemical stimulus															5.42519																		3.03997								3.14641
547	87	GO:0001101	BP	4	response to acid chemical															7.35284																		3.07855
548	87	GO:1901700	BP	4	response to oxygen-containing compound															5.24733																		3.92562
549	87	GO:0009753	BP	6	response to jasmonic acid													4.18608		7.58222																		2.76034
550	87	GO:0071395	BP	7	cellular response to jasmonic acid stimulus													4.5005		8.35273																		3.05296
551	87	GO:0009867	BP	8	jasmonic acid mediated signaling pathway													4.64221		8.70433																		3.18593
552	88	GO:0009657	BP	5	plastid organization														4.68053																			5.87813						3.64821		5.90852
553	88	GO:0009668	BP	6	plastid membrane organization														4.64115																			2.92967
554	88	GO:0010027	BP	7	thylakoid membrane organization														4.64115																			2.92967
555	89	GO:0006629	BP	4	lipid metabolic process									4.33195			6.8067			10.5138																		3.21946					3.8741			3.24571
556	89	GO:0044255	BP	5	cellular lipid metabolic process									4.44073			6.48925			7.18097																		3.5208					3.95283			4.97484
557	89	GO:0008610	BP	5	lipid biosynthetic process						3.20716						6.0227			6.98832																							2.96574
558	90	GO:0071554	BP	4	cell wall organization or biogenesis				5.73811		6.05872						4.69132																										3.89648
559	90	GO:0045229	BP	4	external encapsulating structure organization				7.42324		7.36337			3.9914			4.46437																										3.30712
560	90	GO:0071555	BP	5	cell wall organization				6.83606		6.95915			4.15441			5.0008																										3.12208
561	91	GO:0055086	BP	6	nucleobase-containing small molecule metabolic process				5.2471		4.07264			3.4016																								10.9352					8.57021			7.05418
562	91	GO:0009225	BP	7	nucleotide-sugar metabolic process				10.3893		6.07829			9.0362	4.70461																												5.79618
563	91	GO:0006011	BP	8	UDP-glucose metabolic process				5.22624		4.24512																																4.89408			2.94224
564	92	GO:0036211	BP	6	protein modification process															4.193																			3.88392
565	92	GO:0006464	BP	7	cellular protein modification process															4.193																			3.88392
566	93	GO:0006793	BP	4	phosphorus metabolic process										4.88572	4.15334	7.36287	4.85828		11.2679		3.96699																10.9139					7.68381			7.87802
567	93	GO:0019637	BP	5	organophosphate metabolic process															3.16665																		12.5874					4.76949	4.74634		5.94731
568	93	GO:0006796	BP	5	phosphate-containing compound metabolic process										4.28607	4.35765	6.93734	5.0349		11.1682		4.03204																10.5489					6.17875			6.70655
569	93	GO:0016310	BP	6	phosphorylation											4.35401	5.82335			7.55065		3.75422																4.15417								4.68118
570	94	GO:0065008	BP	3	regulation of biological quality															3.15927																		2.83229								4.18409
571	94	GO:0055082	BP	6	cellular chemical homeostasis						3.6046																																			3.03953
572	95	GO:0017144	BP	4	drug metabolic process									4.98717						4.27265																3.49804		8.13466					6.09265			6.21092
573	95	GO:0016999	BP	5	antibiotic metabolic process									4.2444																																2.64068
574	95	GO:0017000	BP	6	antibiotic biosynthetic process									3.82241																								3.11815					3.02377			4.76055
575	96	GO:1901135	BP	4	carbohydrate derivative metabolic process				6.60551		3.66558						5.00472			3.9397																		12.7013					11.3661			5.43098
576	96	GO:1901657	BP	5	glycosyl compound metabolic process							6.74576		3.47295																								6.99751					5.93759			3.46007
577	97	GO:0034641	BP	4	cellular nitrogen compound metabolic process																	7.5435																3.6463
578	97	GO:0044271	BP	5	cellular nitrogen compound biosynthetic process																	13.3719														3.48817		4.51287
579	97	GO:2001295	BP	13	malonyl-CoA biosynthetic process				4.29705		3.8884																																3.32938
580	98	GO:0050896	BP	2	response to stimulus														3.63068	3.97709																		5.70026								3.44384			4.57104
581	98	GO:0007017	BP	3	microtubule-based process						5.37138																																			3.19746
582	98	GO:0006928	BP	3	movement of cell or subcellular component						3.98749																																	3.52509		2.86491
583	98	GO:0009605	BP	3	response to external stimulus														4.29576																			2.85668
584	98	GO:0007018	BP	4	microtubule-based movement						4.09744																																	3.68699		2.9932
585	99	GO:0009987	BP	2	cellular process											4.18505	6.73741			3.35088		13.6375																5.66882					4.64589			4.46293
586	99	GO:0008152	BP	2	metabolic process									3.60735		4.85325	5.82419	5.71463		9.33332		13.1731																9.06747					6.46688			4.15686
587	99	GO:0009058	BP	3	biosynthetic process									5.03872								17.7786														4.93321		9.16405					4.58161			4.65662
588	99	GO:0044237	BP	3	cellular metabolic process												4.98002			3.4256		13.9419																7.23683					5.47526
589	99	GO:0006807	BP	3	nitrogen compound metabolic process											3.54769						10.2198																3.02235
590	99	GO:0071704	BP	3	organic substance metabolic process											4.02024	4.28515			3.63998		10.9379																5.19449					5.55069
591	99	GO:0044238	BP	3	primary metabolic process											4.67519	3.42832					9.90502																2.97945					4.3353
592	99	GO:0019748	BP	3	secondary metabolic process															3.39562																						4.35833
593	99	GO:0044281	BP	3	small molecule metabolic process						3.75846			9.56792	9.37184	6.39662	15.725	5.13007		11.3222		10.1545																13.9079				3.63454	8.16204			13.4647
594	99	GO:0044249	BP	4	cellular biosynthetic process									5.36816								16.72														3.91675		4.49409					3.27913
595	99	GO:1901576	BP	4	organic substance biosynthetic process						3.4388			5.44221								17.3771																7.80508					4.24212			3.87706
596	99	GO:0042793	BP	11	plastid transcription														3.90722																			3.36372
597	100	GO:0099080	CC	2	supramolecular complex						4.64139																																			3.25841
598	100	GO:0099081	CC	3	supramolecular polymer						4.64139																																			3.25841
599	100	GO:0099512	CC	7	supramolecular fiber						4.64139																																			3.25841
600	100	GO:0005856	CC	8	cytoskeleton						4.23504																																			4.31769
601	100	GO:0044430	CC	9	cytoskeletal part						3.89957																																			3.89528
602	100	GO:0099513	CC	10	polymeric cytoskeletal fiber						4.67726																																			3.30026
603	100	GO:0005874	CC	11	microtubule						4.80671																																			2.87288
604	101	GO:0043226	CC	2	organelle																	5.15944																14.4168			5.3495		8.76711	7.07468		17.1425
605	101	GO:0044464	CC	3	cell part											5.68606	4.60761					6.2834																10.8941			3.95934	6.131	10.5469	4.58158		16.9918
606	101	GO:0005622	CC	4	intracellular											3.78843						4.37823																12.7492			4.57441	4.29015	10.276	5.75626		16.0431
607	101	GO:0044424	CC	5	intracellular part											3.84282						5.15385																13.0918			5.01273	4.34318	9.02085	6.0447		16.754
608	101	GO:0044422	CC	5	organelle part																	17.4507																9.18176					3.9047			6.79477
609	101	GO:0043229	CC	6	intracellular organelle																	5.24449																14.5381			5.39049		8.86226	6.85385		17.31
610	101	GO:0005737	CC	6	cytoplasm																	12.7464																18.3644			7.34474	7.54411	12.9438	8.26521		23.213
611	101	GO:0044444	CC	7	cytoplasmic part																	13.4887																20.07			7.11241	6.98872	13.5441	10.1079		23.0893
612	101	GO:0044446	CC	8	intracellular organelle part																	17.1729																9.25001					3.94692			6.86596
613	101	GO:0009536	CC	8	plastid											3.93238																						38.699	4.36897		14.7291	20.1197	18.5953	22.3122		43.8662	12.7495		7.13452
614	101	GO:0009507	CC	9	chloroplast														4.60626			7.93357														5.47269		54.8305	6.75808		18.3286	21.2907	19.5639	24.9034		49.2471	7.9116		9.47044
615	101	GO:0044435	CC	9	plastid part																	5.41002																34.9802	9.61826		11.4239	14.6543	10.8024	17.2718		33.2489	9.00558		7.38427
616	101	GO:0044434	CC	10	chloroplast part																	5.21488																34.6782	9.73369		11.6296	14.329	10.4798	17.8112		34.0083	9.26127		7.57604
617	101	GO:0009532	CC	10	plastid stroma																	3.53463																17.6283	8.1915		4.53336	7.39844	4.36077	11.4327		16.3509	5.27633
618	101	GO:0009570	CC	11	chloroplast stroma																	3.24348																16.201	8.29667		4.63875	5.6632	4.52192	11.8276		16.8131	4.81266
619	102	GO:0016020	CC	2	membrane						3.46141					4.11524	10.0262			6.51648		5.45312																4.22162				3.30802	3.68236	3.44956		4.0803
620	102	GO:0044425	CC	3	membrane part						4.23971						9.18738			5.59962																		3.36519				5.17908	4.00289	4.69949		4.01109	5.14642
621	102	GO:0031224	CC	4	intrinsic component of membrane						4.93118				4.03038		10.0696			6.0825																		3.09875				4.92903	3.94682	4.4822		4.48615	5.39153
622	102	GO:0005886	CC	5	plasma membrane											5.09088	6.48773		7.2324	5.17418		3.41492	4.76828																							3.29475
623	102	GO:0016021	CC	6	integral component of membrane						4.82632				4.22533		9.96443			5.87212																		3.10991				4.96186	3.78678	4.64221		4.43553	5.15268
624	102	GO:0044459	CC	6	plasma membrane part														3.55281																											4.75611	3.62398
625	102	GO:0005887	CC	8	integral component of plasma membrane														3.82783																											4.68018
626	103	GO:0005623	CC	2	cell											5.60216	4.6022					6.51936																11.6557			3.9154	6.03092	10.4136	4.59585		17.3729
627	103	GO:0005576	CC	2	extracellular region												5.71344																					2.79778
628	103	GO:0009501	CC	9	amyloplast				4.00146		3.40099																																			3.14429
629	104	GO:0005215	MF	4	transporter activity															3.68892																		5.00256					3.25542			5.8316	6.7791		5.96411
630	104	GO:0022857	MF	6	transmembrane transporter activity															4.13856																		5.12532					3.61355			6.40181	6.8031		5.11521
631	104	GO:0015075	MF	7	ion transmembrane transporter activity															4.4138																		3.79101								5.09786	3.61497
632	104	GO:0022804	MF	7	active transmembrane transporter activity														4.60213	3.41534																								3.54868			4.92901
633	104	GO:0008324	MF	8	cation transmembrane transporter activity															4.18812																		2.95571
634	104	GO:0015318	MF	8	inorganic molecular entity transmembrane transporter activity															4.42541																		5.19285						3.44628		8.84414	5.58053
635	104	GO:0022890	MF	9	inorganic cation transmembrane transporter activity															3.9379																		3.38076
636	104	GO:0046873	MF	10	metal ion transmembrane transporter activity																	3.10813																2.79319								3.96348
637	104	GO:0015145	MF	10	monosaccharide transmembrane transporter activity															3.26613																											4.03742
638	104	GO:0015149	MF	11	hexose transmembrane transporter activity															3.34442																											4.10935
639	104	GO:0005402	MF	12	carbohydrate:cation symporter activity															3.53955																											3.62185
640	104	GO:0015295	MF	12	solute:proton symporter activity															3.46765																											3.56476
641	104	GO:0005355	MF	12	glucose transmembrane transporter activity															3.34442																											4.10935
642	104	GO:0005351	MF	13	carbohydrate:proton symporter activity															3.53955																											3.62185
643	105	GO:0016491	MF	4	oxidoreductase activity						3.12233			5.47814			4.78551			7.58507		3.6751														10.6291		5.1997			5.15211	5.13498				6.61149
644	105	GO:0004497	MF	5	monooxygenase activity						4.63583																									3.90242
645	105	GO:0016614	MF	5	oxidoreductase activity, acting on CH-OH group of donors															3.73428																										2.70757
646	105	GO:0015930	MF	6	glutamate synthase activity														4.29148																	6.8864
647	105	GO:0016616	MF	6	oxidoreductase activity, acting on the CH-OH group of donors, NAD or NADP as acceptor															3.96166																										3.18817
648	105	GO:0045181	MF	7	glutamate synthase activity, NAD(P)H as acceptor														5.20463																	3.48912
649	105	GO:0016040	MF	8	glutamate synthase (NADH) activity														5.20463																	3.48912
650	106	GO:0016740	MF	3	transferase activity										3.92434		7.94889			5.70994		3.19406																					3.67724			3.00442
651	106	GO:0016757	MF	4	transferase activity, transferring glycosyl groups				6.35163		6.26571						4.75531																										4.13734			8.38663
652	106	GO:0016769	MF	4	transferase activity, transferring nitrogenous groups																	4.27206																								2.64744
653	106	GO:0008483	MF	5	transaminase activity																	4.27206																								2.64744
654	106	GO:0016758	MF	5	transferase activity, transferring hexosyl groups				4.75187								4.65313																										5.68295			8.70004
655	106	GO:0046527	MF	6	glucosyltransferase activity				5.91889		4.13516																																2.98705			9.58572
656	106	GO:0008194	MF	6	UDP-glycosyltransferase activity				4.49152		4.27232																																			12.158
657	106	GO:0016759	MF	7	cellulose synthase activity				5.92579		4.92956																																5.84927			3.70193
658	106	GO:0035251	MF	7	UDP-glucosyltransferase activity				5.52571		4.67208																																2.9911			11.0418
659	106	GO:0016760	MF	8	cellulose synthase (UDP-forming) activity				5.92579		4.92956																																5.84927			3.70193
660	107	GO:0016798	MF	4	hydrolase activity, acting on glycosyl bonds												3.48536			3.1435																							4.70912
661	107	GO:0004553	MF	7	hydrolase activity, hydrolyzing O-glycosyl compounds												4.30632																										5.16683
662	107	GO:0019156	MF	10	isoamylase activity				3.60162		3.19512																																4.41697
663	108	GO:0043167	MF	3	ion binding											3.5284			6.22603	5.8789		5.95747																					3.29234
664	108	GO:0005506	MF	7	iron ion binding						4.57146							4.4491		5.7873																3.8483
665	109	GO:0048037	MF	3	cofactor binding						7.38155			5.51026						4.61537																9.3989		7.8792	6.96505			3.38164
666	109	GO:0050662	MF	4	coenzyme binding						4.17155			4.63322																						5.51108		6.39033
667	109	GO:0046906	MF	4	tetrapyrrole binding						4.65044																									5.332		3.35074	9.67219
668	109	GO:0020037	MF	5	heme binding						4.88896																									5.57972
669	110	GO:0016829	MF	3	lyase activity						3.33992			4.69609	4.86883			4.45763		8.99024																		3.48516					3.25587			4.54127
670	110	GO:0016830	MF	4	carbon-carbon lyase activity						3.34754				6.45827					3.61107																		5.75879								5.29735
671	110	GO:0016831	MF	5	carboxy-lyase activity						4.21336				5.00261																							4.49037								5.40127
672	111	GO:0003824	MF	2	catalytic activity				6.73184		7.58343			4.7393	9.22661	4.23381	11.2071	7.27339		18.6738		5.09958																6.3173					8.26655			9.65116
673	111	GO:0008144	MF	3	drug binding											5.56147	4.0398		6.06842	4.8075		9.64156																					3.49432
674	112	GO:0071840	BP	2	cellular component organization or biogenesis																	14.3886
675	112	GO:0044085	BP	3	cellular component biogenesis														3.61891			32.3227
676	112	GO:0043170	BP	4	macromolecule metabolic process																	5.89414
677	112	GO:0043603	BP	5	cellular amide metabolic process																	36.7387
678	112	GO:0044260	BP	5	cellular macromolecule metabolic process																	6.30998
679	112	GO:0019538	BP	5	protein metabolic process																	17.2372
680	112	GO:0022613	BP	4	ribonucleoprotein complex biogenesis														4.47298			49.0841
681	112	GO:0043933	BP	4	protein-containing complex subunit organization																	3.31031
682	112	GO:0044267	BP	6	cellular protein metabolic process																	21.6224
683	112	GO:0042254	BP	5	ribosome biogenesis														4.69625			53.0978
684	112	GO:0065003	BP	5	protein-containing complex assembly																	3.93474
685	112	GO:0034622	BP	6	cellular protein-containing complex assembly																	3.90819
686	112	GO:0070925	BP	6	organelle assembly																	8.71896
687	112	GO:0071826	BP	6	ribonucleoprotein complex subunit organization																	7.62313
688	112	GO:0010467	BP	6	gene expression																	12.9201
689	112	GO:0043604	BP	6	amide biosynthetic process																	40.1129
690	112	GO:0006518	BP	6	peptide metabolic process																	38.6971
691	112	GO:0042274	BP	7	ribosomal small subunit biogenesis																	11.8676
692	112	GO:0034645	BP	7	cellular macromolecule biosynthetic process																	10.351
693	112	GO:0043043	BP	7	peptide biosynthetic process																	40.7936
694	112	GO:0022618	BP	7	ribonucleoprotein complex assembly																	7.88552
695	112	GO:0042273	BP	7	ribosomal large subunit biogenesis																	10.6195
696	112	GO:0016070	BP	7	RNA metabolic process											5.06887
697	112	GO:0006412	BP	8	translation																	40.4176
698	112	GO:0034660	BP	8	ncRNA metabolic process														5.89546			7.83857
699	112	GO:0042255	BP	8	ribosome assembly																	12.4311
700	112	GO:0006396	BP	8	RNA processing																	4.51303
701	112	GO:0010501	BP	8	RNA secondary structure unwinding											5.10863
702	112	GO:0002181	BP	9	cytoplasmic translation																	4.87373
703	112	GO:0034470	BP	9	ncRNA processing														4.10386			7.88172
704	112	GO:0016072	BP	9	rRNA metabolic process														5.57928			11.8745
705	112	GO:0000027	BP	9	ribosomal large subunit assembly																	7.62982
706	112	GO:0000028	BP	9	ribosomal small subunit assembly																	6.4304
707	112	GO:0090502	BP	10	RNA phosphodiester bond hydrolysis, endonucleolytic																	3.82903
708	112	GO:0006364	BP	10	rRNA processing														5.64996			12.0327
709	112	GO:0000469	BP	11	cleavage involved in rRNA processing																	3.30848
710	112	GO:0000470	BP	11	maturation of LSU-rRNA																	4.42068
711	112	GO:0030490	BP	11	maturation of SSU-rRNA																	4.63301
712	112	GO:0000154	BP	11	rRNA modification																	3.20039
713	112	GO:0000478	BP	12	endonucleolytic cleavage involved in rRNA processing																	3.97678
714	112	GO:0000479	BP	13	endonucleolytic cleavage of tricistronic rRNA transcript (SSU-rRNA, 5.8S rRNA, LSU-rRNA)																	3.49681
715	112	GO:0000462	BP	13	maturation of SSU-rRNA from tricistronic rRNA transcript (SSU-rRNA, 5.8S rRNA, LSU-rRNA)																	4.20858
716	112	GO:0000447	BP	14	endonucleolytic cleavage in ITS1 to separate SSU-rRNA from 5.8S rRNA and LSU-rRNA from tricistronic rRNA transcript (SSU-rRNA, 5.8S rRNA, LSU-rRNA)																	3.35383
717	112	GO:0000461	BP	14	endonucleolytic cleavage to generate mature 3'-end of SSU-rRNA from (SSU-rRNA, 5.8S rRNA, LSU-rRNA)																	3.95961
718	113	GO:0031497	BP	8	chromatin assembly															3.12488
719	113	GO:0034728	BP	8	nucleosome organization															3.40967
720	113	GO:0006334	BP	9	nucleosome assembly															3.56917
721	114	GO:0045786	BP	6	negative regulation of cell cycle						3.47583
722	114	GO:0000075	BP	7	cell cycle checkpoint						4.24196
723	114	GO:0031570	BP	8	DNA integrity checkpoint						5.28058
724	114	GO:0000077	BP	9	DNA damage checkpoint						6.23202											3.07224
725	115	GO:0014070	BP	5	response to organic cyclic compound															3.80977
726	115	GO:0033993	BP	5	response to lipid															3.12861
727	115	GO:0071396	BP	6	cellular response to lipid											3.92158				2.92329
728	115	GO:1901701	BP	5	cellular response to oxygen-containing compound															7.3444
729	115	GO:0097306	BP	6	cellular response to alcohol											3.82254				3.14139
730	115	GO:0071215	BP	7	cellular response to abscisic acid stimulus											3.82254				3.14139
731	115	GO:0009738	BP	8	abscisic acid-activated signaling pathway											3.89291				3.22306
732	115	GO:0009719	BP	3	response to endogenous stimulus															7.12637
733	115	GO:0010033	BP	4	response to organic substance															4.90734
734	115	GO:0071495	BP	5	cellular response to endogenous stimulus															8.9976
735	115	GO:0071310	BP	5	cellular response to organic substance															7.84767
736	115	GO:0009725	BP	5	response to hormone															7.12637
737	115	GO:0032870	BP	6	cellular response to hormone stimulus															8.9976
738	115	GO:0009755	BP	7	hormone-mediated signaling pathway															8.68987
739	115	GO:0071229	BP	6	cellular response to acid chemical															8.40656
740	115	GO:0009751	BP	6	response to salicylic acid															3.61724
741	115	GO:0071446	BP	7	cellular response to salicylic acid stimulus															3.01413
742	115	GO:0009863	BP	8	salicylic acid mediated signaling pathway															3.0942
743	115	GO:2000022	BP	9	regulation of jasmonic acid mediated signaling pathway															3.69351
744	116	GO:0023052	BP	3	signaling															6.30418
745	116	GO:0007154	BP	4	cell communication												3.26991			5.80374
746	116	GO:0007165	BP	5	signal transduction															6.40217
747	116	GO:0006468	BP	8	protein phosphorylation											5.07524	5.26853			9.3498		5.71057
748	116	GO:0016572	BP	9	histone phosphorylation						5.08551
749	116	GO:0018209	BP	9	peptidyl-serine modification															3.10787
750	116	GO:0046777	BP	9	protein autophosphorylation											4.95626
751	116	GO:0023014	BP	9	signal transduction by protein phosphorylation															3.10787
752	116	GO:0018105	BP	10	peptidyl-serine phosphorylation											3.55166				3.20047
753	117	GO:0006631	BP	8	fatty acid metabolic process									3.81711			6.12896			4.83733
754	117	GO:0006633	BP	9	fatty acid biosynthetic process									3.41443			4.96651			6.00833
755	117	GO:0031407	BP	9	oxylipin metabolic process															7.98342
756	117	GO:0031408	BP	10	oxylipin biosynthetic process															7.98342
757	118	GO:0042214	BP	7	terpene metabolic process												3.75456
758	118	GO:0018923	BP	9	limonene metabolic process												3.38208
759	118	GO:0043693	BP	9	monoterpene biosynthetic process															2.90271
760	118	GO:0043694	BP	9	monoterpene catabolic process												3.38208
761	118	GO:0046251	BP	10	limonene catabolic process												3.38208
762	119	GO:0033383	BP	8	geranyl diphosphate metabolic process															2.90271
763	119	GO:0033384	BP	9	geranyl diphosphate biosynthetic process										3.98861
764	120	GO:0009308	BP	5	amine metabolic process															5.68754
765	120	GO:0042430	BP	5	indole-containing compound metabolic process															2.93435
766	120	GO:0016054	BP	6	organic acid catabolic process									3.37396			3.25719
767	120	GO:0044106	BP	6	cellular amine metabolic process										4.07217					4.10413
768	120	GO:0009309	BP	7	amine biosynthetic process															3.48614
769	120	GO:0046395	BP	7	carboxylic acid catabolic process									3.37396			3.25719
770	120	GO:0006520	BP	7	cellular amino acid metabolic process									3.5062		6.01591	7.28238			6.98045		9.77954
771	120	GO:0006576	BP	7	cellular biogenic amine metabolic process										4.22769					4.31155
772	120	GO:1901160	BP	7	primary amino compound metabolic process						4.36363
773	120	GO:1901605	BP		alpha-amino acid metabolic process											5.07174	8.06064			7.89182		8.57465
774	120	GO:0042401	BP	8	cellular biogenic amine biosynthetic process															3.48614
775	120	GO:0009072	BP	8	aromatic amino acid family metabolic process										3.92219					3.54575
776	120	GO:0009081	BP	8	branched-chain amino acid metabolic process												3.6632
777	120	GO:0009063	BP	8	cellular amino acid catabolic process									3.85797
778	120	GO:0006586	BP	8	indolalkylamine metabolic process										3.97023					3.7424
779	120	GO:0042439	BP	8	ethanolamine-containing compound metabolic process						3.8884
780	120	GO:1901606	BP	9	alpha-amino acid catabolic process									3.95941			3.20884
781	120	GO:0009073	BP	9	aromatic amino acid family biosynthetic process															3.51719
782	120	GO:0009083	BP	9	branched-chain amino acid catabolic process												6.07126
783	120	GO:1902221	BP	9	erythrose 4-phosphate/phosphoenolpyruvate family amino acid metabolic process									4.50977
784	120	GO:0046219	BP	9	indolalkylamine biosynthetic process															3.46765
785	120	GO:0006549	BP	9	isoleucine metabolic process												3.4167
786	120	GO:0006551	BP	9	leucine metabolic process												3.99545
787	120	GO:0009069	BP	9	serine family amino acid metabolic process											5.86904	5.57116			6.57375		7.27619
788	120	GO:0006568	BP	9	tryptophan metabolic process										3.97023					3.7424
789	120	GO:0006573	BP	9	valine metabolic process												3.4885
790	120	GO:0006580	BP	9	ethanolamine metabolic process						4.36363
791	120	GO:0009095	BP	10	aromatic amino acid family biosynthetic process, prephenate pathway															3.26439
792	120	GO:0009074	BP	10	aromatic amino acid family catabolic process									3.80766
793	120	GO:1902223	BP	10	erythrose 4-phosphate/phosphoenolpyruvate family amino acid biosynthetic process															3.33017
794	120	GO:1902222	BP	10	erythrose 4-phosphate/phosphoenolpyruvate family amino acid catabolic process						3.19512			4.36954
795	120	GO:0006550	BP	10	isoleucine catabolic process												5.52663
796	120	GO:0006552	BP	10	leucine catabolic process												6.14528
797	120	GO:0006558	BP	10	L-phenylalanine metabolic process									4.50977
798	120	GO:0000162	BP	10	tryptophan biosynthetic process															3.46765
799	120	GO:0006570	BP	10	tyrosine metabolic process									4.01871
800	120	GO:0006574	BP	10	valine catabolic process												5.52663
801	120	GO:0009094	BP	11	L-phenylalanine biosynthetic process															3.33017
802	120	GO:0006559	BP	11	L-phenylalanine catabolic process						3.19512			4.36954
803	120	GO:0006571	BP	11	tyrosine biosynthetic process															3.29705
804	120	GO:0042450	BP	12	arginine biosynthetic process via ornithine																	3.02281
805	121	GO:1902882	BP	6	regulation of response to oxidative stress																	3.02281
806	121	GO:1902884	BP	7	positive regulation of response to oxidative stress																	3.02281
807	121	GO:1900407	BP	7	regulation of cellular response to oxidative stress																	3.02281
808	121	GO:1901031	BP	7	regulation of response to reactive oxygen species																	3.02281
809	121	GO:1900409	BP	9	positive regulation of cellular response to oxidative stress																	3.02281
810	121	GO:2000379	BP	9	positive regulation of reactive oxygen species metabolic process																	3.02281
811	121	GO:1901033	BP	9	positive regulation of response to reactive oxygen species																	3.02281
812	121	GO:2000121	BP	10	regulation of removal of superoxide radicals																	3.02281
813	121	GO:1904833	BP	11	positive regulation of removal of superoxide radicals																	3.02281
814	121	GO:1901668	BP	11	regulation of superoxide dismutase activity																	3.02281
815	121	GO:1901671	BP	12	positive regulation of superoxide dismutase activity																	3.02281
816	122	GO:0051275	BP	9	beta-glucan catabolic process				3.72941
817	122	GO:0030245	BP	10	cellulose catabolic process				3.77925
818	123	GO:0046398	BP	8	UDP-glucuronate metabolic process									4.36954
819	123	GO:0006065	BP	9	UDP-glucuronate biosynthetic process									4.76653
820	124	GO:0016137	BP	6	glycoside metabolic process									4.64646
821	124	GO:0030647	BP	7	aminoglycoside antibiotic metabolic process									4.77759
822	124	GO:0016138	BP	7	glycoside biosynthetic process									4.64646
823	124	GO:0030648	BP	8	aminoglycoside antibiotic biosynthetic process									4.77759
824	124	GO:0046343	BP	8	streptomycin metabolic process									4.77759
825	124	GO:0019872	BP	9	streptomycin biosynthetic process									4.77759
826	125	GO:0009611	BP	4	response to wounding															7.6715
827	125	GO:0009607	BP	3	response to biotic stimulus														6.34874
828	125	GO:0006950	BP	3	response to stress														4.45326
829	125	GO:0043207	BP	4	response to external biotic stimulus														5.34244
830	125	GO:0006952	BP	5	defense response														6.89337	4.45709
831	125	GO:0051707	BP	5	response to other organism														5.34244
832	125	GO:0098542	BP	6	defense response to other organism														3.87352
833	125	GO:0009617	BP	6	response to bacterium														5.21907
834	126	GO:0008202	BP	5	steroid metabolic process						3.59044									3.83906
835	126	GO:0006694	BP	6	steroid biosynthetic process						3.82852									3.05628
836	126	GO:0016125	BP	6	sterol metabolic process						4.43909									3.88631
837	126	GO:0008203	BP	7	cholesterol metabolic process										3.98861
838	126	GO:0006695	BP	8	cholesterol biosynthetic process										3.98861
839	127	GO:0010817	BP	4	regulation of hormone levels															6.66361
840	127	GO:0042445	BP	5	hormone metabolic process															8.77678
841	127	GO:0042446	BP	6	hormone biosynthetic process						3.21134									6.04667
842	127	GO:0016128	BP	6	phytosteroid metabolic process						5.50048
843	127	GO:0016131	BP	7	brassinosteroid metabolic process						4.31413
844	127	GO:0016129	BP	7	phytosteroid biosynthetic process						5.72158
845	127	GO:0009694	BP	8	jasmonic acid metabolic process															3.03656
846	127	GO:0016132	BP	8	brassinosteroid biosynthetic process						4.49839
847	128	GO:0042592	BP	4	homeostatic process						4.7256
848	128	GO:0048878	BP	5	chemical homeostasis						3.89464
849	128	GO:0055088	BP	6	lipid homeostasis						4.17853
850	128	GO:0050801	BP	6	ion homeostasis						3.12221
851	128	GO:0010268	BP	7	brassinosteroid homeostasis						3.47583
852	128	GO:0006873	BP	7	cellular ion homeostasis						3.33193
853	128	GO:0030003	BP	8	cellular cation homeostasis						3.41124
854	128	GO:0046916	BP	10	cellular transition metal ion homeostasis						3.3696
855	129	GO:0098655	BP	7	cation transmembrane transport															3.71761
856	129	GO:0072511	BP	7	divalent inorganic cation transport																	4.17214
857	129	GO:0070838	BP	8	divalent metal ion transport																	4.17214
858	129	GO:0098662	BP	9	inorganic cation transmembrane transport															4.01306
859	129	GO:0006816	BP	9	calcium ion transport																	4.10922
860	129	GO:0070588	BP	10	calcium ion transmembrane transport																	5.27274
861	130	GO:0006865	BP	9	amino acid transport										4.05689
862	130	GO:0003333	BP	10	amino acid transmembrane transport										3.72387
863	131	GO:0046486	BP	6	glycerolipid metabolic process							3.86545
864	131	GO:1903509	BP	6	liposaccharide metabolic process							4.99884
865	131	GO:0006643	BP	6	membrane lipid metabolic process							4.84202
866	131	GO:0006664	BP	7	glycolipid metabolic process							5.02411
867	131	GO:0006665	BP	7	sphingolipid metabolic process							5.47859					3.73378
868	131	GO:0006687	BP	8	glycosphingolipid metabolic process							5.71742					4.45961
869	132	GO:0050993	BP	7	dimethylallyl diphosphate metabolic process																		4.8483
870	132	GO:0050992	BP	8	dimethylallyl diphosphate biosynthetic process																		4.8483
871	133	GO:0046417	BP	8	chorismate metabolic process													4.07464		3.69351
872	133	GO:0009803	BP	8	cinnamic acid metabolic process						3.58927			4.76653
873	133	GO:0009800	BP	9	cinnamic acid biosynthetic process						3.58927			4.76653
874	134	GO:1901575	BP	4	organic substance catabolic process							4.00585
875	134	GO:1901565	BP	5	organonitrogen compound catabolic process							5.05017
876	134	GO:1901136	BP	5	carbohydrate derivative catabolic process							5.28757					5.75802			4.95318
877	134	GO:0006022	BP	5	aminoglycan metabolic process							5.29805					4.43806			3.59454
878	134	GO:0006026	BP	6	aminoglycan catabolic process							5.67442					5.8241			3.16917
879	134	GO:0030203	BP	6	glycosaminoglycan metabolic process							5.92232		3.50142			5.11414
880	134	GO:0006027	BP	7	glycosaminoglycan catabolic process							6.60326					7.47921
881	135	GO:0034754	BP	6	cellular hormone metabolic process															4.73577
882	135	GO:0008209	BP	7	androgen metabolic process															3.0942
883	135	GO:0008207	BP	7	C21-steroid hormone metabolic process															3.17888
884	135	GO:0008210	BP	7	estrogen metabolic process															3.0942
885	136	GO:0009698	BP	5	phenylpropanoid metabolic process				3.48641		3.41124									3.71564
886	136	GO:0009804	BP	6	coumarin metabolic process				3.39011						4.57795
887	136	GO:0009699	BP	6	phenylpropanoid biosynthetic process				3.79005											4.30376
888	136	GO:0009808	BP	6	lignin metabolic process						3.14515
889	136	GO:0009805	BP	7	coumarin biosynthetic process				3.39011						4.57795
890	137	GO:2000896	BP	5	amylopectin metabolic process				3.77653		3.36931
891	137	GO:0010021	BP	6	amylopectin biosynthetic process				3.77653		3.36931
892	137	GO:0009059	BP	5	macromolecule biosynthetic process																	10.7308
893	138	GO:0080134	BP	5	regulation of response to stress															3.51028
894	138	GO:0031347	BP	6	regulation of defense response															4.57513
895	139	GO:0009810	BP	5	stilbene metabolic process				3.54805
896	139	GO:0009811	BP	6	stilbene biosynthetic process				3.54805
897	140	GO:0007568	BP	3	aging						3.85483
898	140	GO:0007569	BP	4	cell aging						6.89867											3.5241
899	140	GO:0090399	BP	5	replicative senescence						8.03803											4.2548
900	141	GO:0044550	BP	4	secondary metabolite biosynthetic process				3.94917					3.47006
901	141	GO:0030638	BP	4	polyketide metabolic process									6.40553
902	141	GO:0030639	BP	5	polyketide biosynthetic process									6.58109
903	142	GO:0006457	BP	3	protein folding																	4.31617
904	142	GO:0042026	BP	4	protein refolding																	4.19379
905	143	GO:0006040	BP	5	amino sugar metabolic process															3.19064		3.55043
906	143	GO:0010941	BP	5	regulation of cell death															3.64313
907	143	GO:0010212	BP	5	response to ionizing radiation						4.3496
908	143	GO:0006002	BP	6	fructose 6-phosphate metabolic process																	2.95367
909	143	GO:0006012	BP	7	galactose metabolic process							5.45459					3.6632
910	143	GO:0033587	BP	9	shikimate biosynthetic process												3.71017
911	143	GO:2001293	BP	12	malonyl-CoA metabolic process				3.77653		3.36931
912	143	GO:0032264	BP	13	IMP salvage													3.9959		2.90271
913	144	GO:0005732	CC	8	small nucleolar ribonucleoprotein complex																	5.16035
914	144	GO:0031428	CC	13	box C/D snoRNP complex																	5.6841
915	145	GO:0044815	CC	9	DNA packaging complex												3.55942
916	145	GO:0000786	CC	11	nucleosome												3.87354
917	146	GO:0005794	CC	8	Golgi apparatus						3.77971
918	146	GO:0044431	CC	9	Golgi apparatus part						3.14172
919	146	GO:0000139	CC	11	Golgi membrane						4.01054
920	147	GO:0043033	CC	9	isoamylase complex				4.29705		3.8884
921	147	GO:0010368	CC	11	chloroplast isoamylase complex				4.29705		3.8884
922	148	GO:0015630	CC	9	microtubule cytoskeleton						5.09852
923	148	GO:0005875	CC	10	microtubule associated complex						4.51983
924	149	GO:0032991	CC	2	protein-containing complex																	14.7202
925	149	GO:1990904	CC	3	ribonucleoprotein complex																	41.8895
926	149	GO:0030684	CC	4	preribosome																	5.63619
927	149	GO:0043228	CC	6	non-membrane-bounded organelle																	23.3509
928	149	GO:0032040	CC	6	small-subunit processome																	5.631
929	149	GO:0043232	CC	7	intracellular non-membrane-bounded organelle																	23.3509
930	149	GO:0005829	CC	8	cytosol																	30.1739
931	149	GO:0044445	CC	9	cytosolic part																	63.2515
932	149	GO:0005840	CC	9	ribosome																	48.6058
933	149	GO:0005835	CC	10	fatty acid synthase complex																	2.95311
934	149	GO:0044391	CC	10	ribosomal subunit																	63.4897
935	149	GO:0022626	CC	11	cytosolic ribosome																	64.893
936	149	GO:0015934	CC	11	large ribosomal subunit																	39.3092
937	149	GO:0015935	CC	11	small ribosomal subunit																	24.4588
938	149	GO:0022625	CC	12	cytosolic large ribosomal subunit																	42.5181
939	149	GO:0022627	CC	12	cytosolic small ribosomal subunit																	25.8214
940	150	GO:0016528	CC	8	sarcoplasm																	6.4304
941	150	GO:0016529	CC	9	sarcoplasmic reticulum																	6.4304
942	151	GO:0009295	CC	2	nucleoid														4.98346
943	151	GO:0071944	CC	4	cell periphery											4.24216	9.07569		7.10451	4.28687			5.30561
944	151	GO:0009341	CC	8	beta-galactosidase complex							6.82318					6.08269
945	152	GO:0003723	MF	5	RNA binding																	12.2363
946	152	GO:0003729	MF	6	mRNA binding																	5.57423
947	152	GO:0019843	MF	6	rRNA binding																	10.0827
948	152	GO:0008097	MF	7	5S rRNA binding																	2.95311
949	152	GO:0001047	MF	8	core promoter binding															3.47062
950	152	GO:0001046	MF	9	core promoter sequence-specific DNA binding															3.54243
951	153	GO:0005488	MF	2	binding														7.92255	3.90624		7.62353
952	153	GO:1901363	MF	3	heterocyclic compound binding														7.1258			9.48887
953	153	GO:0097159	MF	3	organic cyclic compound binding														7.12054			9.48003
954	153	GO:0097367	MF	4	carbohydrate derivative binding														9.39138	3.13477		12.8904
955	153	GO:1901265	MF	4	nucleoside phosphate binding														10.1291			12.2721
956	153	GO:0036094	MF	4	small molecule binding											3.54663			10.4771			12.5398
957	153	GO:0043168	MF	4	anion binding														9.54214	3.3917		13.1492
958	153	GO:0000166	MF	5	nucleotide binding														10.1291			12.2721
959	153	GO:0017076	MF	6	purine nucleotide binding														8.05544			12.5102
960	153	GO:0032553	MF	6	ribonucleotide binding														9.65905			12.3672
961	153	GO:0030554	MF	7	adenyl nucleotide binding												3.18278		7.14546			11.855
962	153	GO:0032559	MF	7	adenyl ribonucleotide binding												3.20415		7.16518			11.8922
963	153	GO:0032555	MF	7	purine ribonucleotide binding														8.07589			12.5473
964	153	GO:0035639	MF	7	purine ribonucleoside triphosphate binding											4.5998	3.67907		7.04749	3.38821		9.22522
965	153	GO:0043531	MF	9	ADP binding																	3.93458
966	153	GO:0005524	MF	9	ATP binding											5.10276	4.25738		6.16698	3.97517		8.61843
967	154	GO:0043169	MF	4	cation binding															2.98408
968	154	GO:0046872	MF	5	metal ion binding															3.09582
969	154	GO:0005509	MF	6	calcium ion binding												3.883			4.92002		3.41727
970	154	GO:0000287	MF	6	magnesium ion binding															6.47035
971	154	GO:0008199	MF	8	ferric iron binding						3.36931
972	155	GO:0046820	MF	6	4-amino-4-deoxychorismate synthase activity													3.9959		2.90271
973	155	GO:0070548	MF	6	L-glutamine aminotransferase activity										3.98861					3.37385		3.49474
974	155	GO:0004360	MF	7	glutamine-fructose-6-phosphate transaminase (isomerizing) activity										3.98861					3.37385		3.49474
975	156	GO:0070566	MF	6	adenylyltransferase activity				3.50661
976	156	GO:0008878	MF	7	glucose-1-phosphate adenylyltransferase activity				5.6252		5.01267
977	157	GO:0016835	MF	4	carbon-oxygen lyase activity									4.96126				6.11844		9.37956
978	157	GO:0016838	MF	5	carbon-oxygen lyase activity, acting on phosphates													4.21529		8.68435
979	157	GO:0016836	MF	5	hydro-lyase activity									6.34464
980	157	GO:0008460	MF	6	dTDP-glucose 4,6-dehydratase activity									6.58109
981	157	GO:0047987	MF	6	hydroperoxide dehydratase activity															3.37385
982	157	GO:0010333	MF	6	terpene synthase activity													4.43336		9.27271
983	157	GO:0004834	MF	11	tryptophan synthase activity															3.17764
984	158	GO:0016841	MF	5	ammonia-lyase activity									4.22389
985	158	GO:0045548	MF	6	phenylalanine ammonia-lyase activity						3.58927			4.76653
986	159	GO:0140098	MF	6	catalytic activity, acting on RNA											6.08437
987	159	GO:0016887	MF	8	ATPase activity														3.45774
988	159	GO:0043492	MF	10	ATPase activity, coupled to movement of substances														4.1703
989	159	GO:0008026 (0004386)	MF	10	ATP-dependent helicase activity											3.62158
990	159	GO:0008186	MF	10	RNA-dependent ATPase activity											4.90472
991	159	GO:0032296	MF	11	double-stranded RNA-specific ribonuclease activity																	4.64837
992	159	GO:0003724	MF	11	RNA helicase activity											4.57722
993	159	GO:0004004 (0003724)	MF	11	ATP-dependent RNA helicase activity											4.90472
994	159	GO:0004525	MF	12	ribonuclease III activity																	4.64837
995	160	GO:0047623	MF	6	adenosine-phosphate deaminase activity													3.9959		2.90271
996	160	GO:0003876	MF	7	AMP deaminase activity													3.9959		2.90271
997	161	GO:0080083	MF	8	beta-gentiobiose beta-glucosidase activity							8.12451					5.78093
998	161	GO:0004338	MF	8	glucan exo-1,3-beta-glucosidase activity							7.87102					4.01856
999	162	GO:0016772	MF	4	transferase activity, transferring phosphorus-containing groups															4.04315		4.36712
1000	162	GO:0140096	MF	6	catalytic activity, acting on a protein															2.99202
1001	162	GO:0016773	MF	7	phosphotransferase activity, alcohol group as acceptor												4.15836			7.35376		6.80741
1002	162	GO:0016301	MF	8	kinase activity												5.02799			6.73314		6.03963
1003	162	GO:0004672	MF	9	protein kinase activity												4.8338			7.68256		6.93928
1004	162	GO:0010857	MF	10	calcium-dependent protein kinase activity											4.85888				3.08126
1005	162	GO:0004674	MF	10	protein serine/threonine kinase activity											5.9851	6.58895			5.67804		6.50008
1006	162	GO:0009931	MF	11	calcium-dependent protein serine/threonine kinase activity											4.85888				3.08126
1007	162	GO:0004683	MF	11	calmodulin-dependent protein kinase activity											4.67789				2.91622
1008	162	GO:0004713	MF	11	protein tyrosine kinase activity																	3.05251
1009	163	GO:0051213	MF	5	dioxygenase activity															6.72575
1010	163	GO:0016701	MF	5	oxidoreductase activity, acting on single donors with incorporation of molecular oxygen															4.15998
1011	163	GO:0016702	MF	6	oxidoreductase activity, acting on single donors with incorporation of molecular oxygen, incorporation of two atoms of oxygen															3.8841
1012	163	GO:0016165	MF	7	linoleate 13S-lipoxygenase activity												3.80541			4.28162		3.07224
1013	164	GO:0015925	MF	6	galactosidase activity							6.46627					5.05303
1014	164	GO:0015926	MF	6	glucosidase activity							5.66039					5.00686
1015	164	GO:0004565	MF	7	beta-galactosidase activity							6.82318					6.08269
1016	164	GO:0008422	MF	7	beta-glucosidase activity							5.95694					5.22746
1017	164	GO:0004567	MF	7	beta-mannosidase activity												3.22671
1018	165	GO:0001216	MF	13	DNA-binding transcription activator activity															4.33111
1019	165	GO:0001228	MF	15	DNA-binding transcription activator activity, RNA polymerase II-specific															4.33111
1020	166	GO:0042625	MF	8	ATPase coupled ion transmembrane transporter activity																	3.56744
1021	166	GO:0015399	MF	8	primary active transmembrane transporter activity														4.24077
1022	166	GO:0042626	MF	9	ATPase activity, coupled to transmembrane movement of substances														3.85086
1023	166	GO:0015405	MF	9	P-P-bond-hydrolysis-driven transmembrane transporter activity														4.24077
1024	166	GO:0022853	MF	9	active ion transmembrane transporter activity																	3.56744
1025	166	GO:0015297	MF	9	antiporter activity	5.3169
1026	166	GO:0015662	MF	9	ATPase activity, coupled to transmembrane movement of ions, phosphorylative mechanism																	4.99867
1027	166	GO:0051119	MF	9	sugar transmembrane transporter activity															3.13831
1028	166	GO:0015077	MF	10	monovalent inorganic cation transmembrane transporter activity															3.57284
1029	166	GO:0015294	MF	10	solute:cation symporter activity															3.2322
1030	166	GO:0019829	MF	11	ATPase-coupled cation transmembrane transporter activity																	3.56744
1031	166	GO:0015085	MF	11	calcium ion transmembrane transporter activity																	5.12135
1032	166	GO:0005388	MF	12	calcium transmembrane transporter activity, phosphorylative mechanism																	6.31221
1033	167	GO:0005198	MF	6	structural molecule activity																	47.5166
1034	167	GO:0003735	MF	10	structural constituent of ribosome																	56.7045
1035	168	GO:0016229	MF	6	steroid dehydrogenase activity															2.93823
1036	168	GO:0033764	MF	7	steroid dehydrogenase activity, acting on the CH-OH group of donors, NAD or NADP as acceptor															3.01413
1037	168	GO:0003854	MF	8	3-beta-hydroxy-delta5-steroid dehydrogenase activity															3.0942
1038	168	GO:0052747	MF	7	sinapyl alcohol dehydrogenase activity															2.89779
1039	168	GO:0003979	MF	7	UDP-glucose 6-dehydrogenase activity									4.76653
1040	169	GO:0030246	MF	3	carbohydrate binding															3.43296		5.24162
1041	169	GO:0030247	MF	4	polysaccharide binding																	3.78209
1042	170	GO:0005516	MF	4	calmodulin binding											4.5471			4.10043	3.89623
1043	170	GO:0051082	MF	4	unfolded protein binding																	3.10371
1044	170	GO:0003849	MF	5	3-deoxy-7-phosphoheptulonate synthase activity												3.18396
1045	170	GO:0016705	MF	5	oxidoreductase activity, acting on paired donors, with incorporation or reduction of molecular oxygen						4.5352
1046	170	GO:0003989	MF	6	acetyl-CoA carboxylase activity				3.60162		3.19512
1047	170	GO:0003878	MF	6	ATP citrate synthase activity				3.9972
1048	170	GO:0033907	MF	6	beta-D-fucosidase activity							8.03439					5.58699
1049	170	GO:0047701	MF	6	beta-L-arabinosidase activity							8.22135					5.99259
1050	170	GO:0008810	MF	6	cellulase activity				3.77925
1051	170	GO:0042349	MF	6	guiding stereospecific synthesis activity															3.56917
1052	170	GO:0016210	MF	6	naringenin-chalcone synthase activity						3.8884
1053	170	GO:0016639	MF	6	oxidoreductase activity, acting on the CH-NH2 group of donors, NAD or NADP as acceptor														4.29148
1054	170	GO:0102483	MF	6	scopolin beta-glucosidase activity							4.36614
1055	170	GO:0051745	MF	7	4-hydroxy-3-methylbut-2-en-1-yl diphosphate reductase activity																		4.8483
1056	170	GO:0004318	MF	7	enoyl-[acyl-carrier-protein] reductase (NADH) activity										3.98861
[truncated: 1 more columns]
