# Supplementary material for: A Comparison of Differential Gene Expression in Response to the Onset of Water Stress Between Three Hybrid Brachiaria Genotypes
Source: Front Plant Sci. 2021 Mar 19;12:637956. doi: 10.3389/fpls.2021.637956 (PMC8017340; doi:10.3389/fpls.2021.637956)
Supplement: Supplementary file 3 [file Table_3.XLSX]

## Sheet: Suppl. File 3
KEY	Group	Root GO terms				Expression category
						u-n-n			u-u-n			u-u-u			n-u-n			n-u-u			n-n-u			u-n-d			d-d-u			d-n-u			d-n-n			d-d-n			d-d-d			n-d-n			n-d-d			n-n-d
		A	B	C	D	9	17	18	9	17	18	9	17	18	9	17	18	9	17	18	9	17	18	9	17	18	9	17	18	9	17	18	9	17	18	9	17	18	9	17	18	9	17	18	9	17	18	9	17
1	1	GO:0015698	BP	7	inorganic anion transport																																	2.9522	7.34292
2	1	GO:0015706	BP	8	nitrate transport																																	3.08751	8.82538
3	2	GO:0000910	BP	5	cytokinesis																														5.86282
4	2	GO:0051726	BP	5	regulation of cell cycle																														3.35237
5	2	GO:0000911	BP	6	cytokinesis by cell plate formation																														5.78195
6	2	GO:0007049	BP	3	cell cycle																														4.35668
7	2	GO:0022402	BP	4	cell cycle process																														3.93536
8	2	GO:0051301	BP	4	cell division																														5.66784
9	3	GO:0071669	BP	5	plant-type cell wall organization or biogenesis																												4.8503		6.30507			4.68958					5.82979
10	3	GO:0009664	BP	6	plant-type cell wall organization																												5.16878		7.55307			4.8841					7.24827
11	4	GO:0055072	BP	10	iron ion homeostasis																																												6.10681
12	4	GO:0048878	BP	5	chemical homeostasis																																	4.01667											4.67486
13	4	GO:0055076	BP	9	transition metal ion homeostasis																																												4.59512
14	5	GO:0035303	BP	8	regulation of dephosphorylation																																	3.28888
15	5	GO:0010921	BP	9	regulation of phosphatase activity																																	4.52072
16	5	GO:0035304	BP	9	regulation of protein dephosphorylation																																	3.38738
17	5	GO:0043666	BP	10	regulation of phosphoprotein phosphatase activity																																	4.64931
18	5	GO:0080163	BP	11	regulation of protein serine/threonine phosphatase activity																																	5.26802
19	5	GO:0016311	BP	6	dephosphorylation																															3.29984		4.2199
20	6	GO:0030002	BP	8	cellular anion homeostasis																																	3.49047
21	6	GO:0072505	BP	8	divalent inorganic anion homeostasis																																	2.97361
22	6	GO:0072506	BP	8	trivalent inorganic anion homeostasis																																	2.97361
23	6	GO:0072501	BP	9	cellular divalent inorganic anion homeostasis																																	3.49047
24	6	GO:0030320	BP	9	cellular monovalent inorganic anion homeostasis																																	3.49047
25	6	GO:0072502	BP	9	cellular trivalent inorganic anion homeostasis																																	3.49047
26	6	GO:0055062	BP	9	phosphate ion homeostasis																																	2.97361
27	6	GO:0030643	BP	10	cellular phosphate ion homeostasis																																	3.49047
28	7	GO:0071496	BP	4	cellular response to external stimulus																																	4.87495
29	7	GO:0009991	BP	4	response to extracellular stimulus																																	4.17858
30	7	GO:0071229	BP	5	cellular response to acid chemical																																	3.67991
31	7	GO:0031668	BP	5	cellular response to extracellular stimulus																																	4.87495
32	7	GO:0031667	BP	5	response to nutrient levels																																	4.33306
33	7	GO:0071396	BP	6	cellular response to lipid																																	2.96478
34	7	GO:0070417	BP	6	cellular response to cold																																	5.85148
35	7	GO:0031669	BP	6	cellular response to nutrient levels																																	5.03376
36	7	GO:0032104	BP	6	regulation of response to extracellular stimulus																																	3.49047
37	7	GO:0042594	BP	6	response to starvation																																	4.58747
38	7	GO:0009267	BP	7	cellular response to starvation																																	5.32579
39	7	GO:0032106	BP	7	positive regulation of response to extracellular stimulus																																	3.49047
40	7	GO:0032107	BP	7	regulation of response to nutrient levels																																	3.49047
41	7	GO:0016036	BP	8	cellular response to phosphate starvation																																	4.13426
42	7	GO:0032109	BP	9	positive regulation of response to nutrient levels																																	3.49047
43	7	GO:0140255	BP	9	regulation of cellular response to phosphate starvation																																	3.49047
44	7	GO:0080040	BP	10	positive regulation of cellular response to phosphate starvation																																	3.49047
45	8	GO:0060359	BP	5	response to ammonium ion																															3.93667
46	8	GO:0019740	BP	6	nitrogen utilization																															10.4829
47	8	GO:0006520	BP	7	cellular amino acid metabolic process																												5.27213			9.46416											6.89271
48	8	GO:0008652	BP	8	cellular amino acid biosynthetic process																												7.61234			8.83065
49	8	GO:0043648	BP	7	dicarboxylic acid metabolic process																															5.10798
50	8	GO:1901605	BP	8	alpha-amino acid metabolic process																												5.52958			8.26384						3.76313			4.01432		6.40948
51	8	GO:0018871	BP	9	1-aminocyclopropane-1-carboxylate metabolic process																																		5.12496
52	8	GO:1901607	BP	9	alpha-amino acid biosynthetic process																												7.87871			9.21031
53	8	GO:0043650	BP	9	dicarboxylic acid biosynthetic process																															6.15283
54	8	GO:0042218	BP	10	1-aminocyclopropane-1-carboxylate biosynthetic process																																		5.12496
55	8	GO:0006536	BP	10	glutamate metabolic process																															5.18837
56	8	GO:0006563	BP	10	L-serine metabolic process																												3.4758
57	8	GO:0006566	BP	10	threonine metabolic process																												3.28828
58	8	GO:0019676	BP	11	ammonia assimilation cycle																															11.4995
59	8	GO:0006537	BP	11	glutamate biosynthetic process																															10.0697
60	8	GO:0097054	BP	12	L-glutamate biosynthetic process																															10.597
61	8	GO:0042133	BP	5	neurotransmitter metabolic process																															4.22666
62	8	GO:0019752	BP	6	carboxylic acid metabolic process																												6.05319			14.2573											4.98506
63	8	GO:0006086	BP	14	acetyl-CoA biosynthetic process from pyruvate																															3.2109
64	8	GO:0019520	BP	8	aldonic acid metabolic process																															3.18893
65	8	GO:0019521	BP	9	D-gluconate metabolic process																															3.18893
66	9	GO:0042445	BP	5	hormone metabolic process																															4.19979		6.94935			6.23887							4.19212
67	9	GO:0042446	BP	6	hormone biosynthetic process																																	6.9938
68	9	GO:0006720	BP	6	isoprenoid metabolic process																																	7.71099
69	9	GO:0009852	BP	7	auxin catabolic process																															3.2806
70	9	GO:0006721	BP	7	terpenoid metabolic process																																	9.90887
71	9	GO:0008299	BP	7	isoprenoid biosynthetic process																																	8.15304
72	9	GO:0042214	BP	7	terpene metabolic process																																	4.02967
73	9	GO:0052314	BP	7	phytoalexin metabolic process																																	3.08751
74	9	GO:0016114	BP	8	terpenoid biosynthetic process																																	8.83108
75	9	GO:0016108	BP	8	tetraterpenoid metabolic process																																	3.98222
76	9	GO:0016119	BP	8	carotene metabolic process																																	3.75817
77	9	GO:0016101	BP	8	diterpenoid metabolic process																																	7.001
78	9	GO:0016102	BP	9	diterpenoid biosynthetic process																																	7.09638
79	9	GO:0009685	BP	9	gibberellin metabolic process																																	4.96937
80	9	GO:0016116	BP	9	carotenoid metabolic process																																	3.98222
81	9	GO:0016109	BP	9	tetraterpenoid biosynthetic process																																	3.18744
82	9	GO:0016121	BP	9	carotene catabolic process																																	3.19245
83	9	GO:0051501	BP	9	diterpene phytoalexin metabolic process																																	3.3311
84	9	GO:0009686	BP	10	gibberellin biosynthetic process																																	6.10316
85	9	GO:0016117	BP	10	carotenoid biosynthetic process																																	3.18744
86	9	GO:0016122	BP	10	xanthophyll metabolic process																																	3.24429
87	10	GO:0016998	BP	7	cell wall macromolecule catabolic process																														4.10525
88	10	GO:0044347	BP	9	cell wall polysaccharide catabolic process																														4.73949
89	10	GO:0045491	BP	9	xylan metabolic process																														3.91305
90	10	GO:0045493	BP	10	xylan catabolic process																														5.41707
91	11	GO:0016310	BP	6	phosphorylation																												4.16437			5.80185						6.31394	3.87968
92	11	GO:0055086	BP	6	nucleobase-containing small molecule metabolic process																															3.68424
93	11	GO:0009132	BP	8	nucleoside diphosphate metabolic process																															11.2424
94	11	GO:0046939	BP	8	nucleotide phosphorylation																															10.5395
95	11	GO:0009135	BP	9	purine nucleoside diphosphate metabolic process																												3.29716			11.8553
96	11	GO:0009185	BP	9	ribonucleoside diphosphate metabolic process																												3.29716			11.8553
97	11	GO:0006165	BP	10	nucleoside diphosphate phosphorylation																															11.594
98	11	GO:0009179	BP	10	purine ribonucleoside diphosphate metabolic process																												3.29716			11.8553
99	11	GO:0046031	BP	11	ADP metabolic process																															11.9623
100	11	GO:0006757	BP	12	ATP generation from ADP																															11.9623
101	11	GO:0006096	BP	13	glycolytic process																															11.9623
102	11	GO:0061615	BP	14	glycolytic process through fructose-6-phosphate																															3.92574
103	12	GO:0010558	BP	7	negative regulation of macromolecule biosynthetic process																																	2.98247
104	12	GO:0045934	BP	8	negative regulation of nucleobase-containing compound metabolic process																																	3.40868
105	12	GO:0051253	BP	9	negative regulation of RNA metabolic process																																	3.62684
106	12	GO:2000113	BP	10	negative regulation of cellular macromolecule biosynthetic process																																	2.99688
107	12	GO:1902679	BP	10	negative regulation of RNA biosynthetic process																																	3.82515
108	12	GO:1903507	BP	11	negative regulation of nucleic acid-templated transcription																																	3.82515
109	12	GO:0034401	BP	12	chromatin organization involved in regulation of transcription																																	4.31492
110	12	GO:0045892	BP	12	negative regulation of transcription, DNA-templated																																	3.8459
111	12	GO:0097549	BP	13	chromatin organization involved in negative regulation of transcription																																	4.5739
112	12	GO:0006342	BP	14	chromatin silencing																																	4.5739
113	12	GO:0045814	BP	11	negative regulation of gene expression, epigenetic																																	4.37712
114	13	GO:0036211	BP	6	protein modification process																																					4.2951
115	13	GO:0006464	BP	7	cellular protein modification process																																					4.2951
116	13	GO:0006468	BP	8	protein phosphorylation																																					6.66383					4.58861
117	13	GO:0016569	BP	7	covalent chromatin modification																														3.6734
118	13	GO:0016570	BP	8	histone modification																														4.01085
119	13	GO:0008213	BP	8	protein alkylation																														3.41973
120	13	GO:0006479	BP	9	protein methylation																														3.41973
121	13	GO:0018022	BP	10	peptidyl-lysine methylation																														4.26075
122	13	GO:0061647	BP	10	histone H3-K9 modification																														4.68296
123	13	GO:0016571	BP	10	histone methylation																														3.895
124	13	GO:0051567	BP	12	histone H3-K9 methylation																														4.68296
125	13	GO:0034968	BP	11	histone lysine methylation																														4.60568
126	14	GO:0006304	BP	8	DNA modification																														3.37013
127	14	GO:0006305	BP	9	DNA alkylation																														3.4548
128	14	GO:0044728	BP	9	DNA methylation or demethylation																														3.37013
129	14	GO:0006306	BP	10	DNA methylation																														3.4548
130	15	GO:0071840	BP	2	cellular component organization or biogenesis																														3.94794
131	15	GO:0016043	BP	3	cellular component organization																														5.93848
132	15	GO:0051276	BP	5	chromosome organization																														3.90003
133	15	GO:0071103	BP	6	DNA conformation change																														3.07657
134	15	GO:0006325	BP	6	chromatin organization																														5.11294			3.62436
135	15	GO:0006260	BP	7	DNA replication																														9.94788
136	15	GO:0006261	BP	8	DNA-dependent DNA replication																														4.67176
137	15	GO:0006275	BP	8	regulation of DNA replication																														3.91305
138	15	GO:0006270	BP	9	DNA replication initiation																														6.21591
139	15	GO:0006268	BP	9	DNA unwinding involved in DNA replication																														5.4406
140	16	GO:0097167	BP	10	circadian regulation of translation																																	3.49047
141	17	GO:1901334	BP	5	lactone metabolic process																																	3.19245
142	17	GO:1901336	BP	8	lactone biosynthetic process																																	3.19245
143	17	GO:1901600	BP	9	strigolactone metabolic process																																	3.19245
144	17	GO:1901601	BP	10	strigolactone biosynthetic process																																	3.19245
145	18	GO:0009698	BP	5	phenylpropanoid metabolic process																																							6.05075
146	18	GO:0009699	BP	6	phenylpropanoid biosynthetic process																																							4.87968
147	18	GO:0009809	BP	7	lignin biosynthetic process
148	18	GO:0009808	BP	6	lignin metabolic process
149	18	GO:0009804	BP	6	coumarin metabolic process
150	18	GO:0009805	BP	7	coumarin biosynthetic process
151	18	GO:0008610	BP	5	lipid biosynthetic process																																	7.18075
152	19	GO:0046503	BP	7	glycerolipid catabolic process																																	3.49047
153	19	GO:0046475	BP	8	glycerophospholipid catabolic process																																	3.49047
154	20	GO:0009060	BP	7	aerobic respiration																															4.36047
155	20	GO:0006099	BP	8	tricarboxylic acid cycle																															3.09269
156	20	GO:0015980	BP	5	energy derivation by oxidation of organic compounds																															3.6613
157	20	GO:0045333	BP	6	cellular respiration																															4.41961
158	21	GO:0006023	BP	6	aminoglycan biosynthetic process																															3.19004
159	21	GO:0006024	BP	7	glycosaminoglycan biosynthetic process																															3.19004
160	21	GO:0006002	BP	6	fructose 6-phosphate metabolic process																															3.5611
161	21	GO:0046351	BP	7	disaccharide biosynthetic process																															3.26801
162	21	GO:0006006	BP	7	glucose metabolic process																															12.3061
163	21	GO:0006013	BP	7	mannose metabolic process																															3.21258
164	21	GO:0005993	BP	8	trehalose catabolic process																															3.2806
165	21	GO:0005992	BP	8	trehalose biosynthetic process																															3.40317
166	21	GO:0006000	BP	7	fructose metabolic process																															3.54137
167	21	GO:0005991	BP	7	trehalose metabolic process																															4.73904
168	21	GO:0019319	BP	7	hexose biosynthetic process																															11.2916
169	21	GO:0006094	BP	8	gluconeogenesis																															11.3911
170	21	GO:0046364	BP	6	monosaccharide biosynthetic process																															11.6615
171	22	GO:0016125	BP	6	sterol metabolic process																																	4.2543
172	22	GO:1901615	BP	4	organic hydroxy compound metabolic process																																	4.69913										4.01891
173	22	GO:0008202	BP	5	steroid metabolic process																																	3.78241
174	22	GO:0016129	BP	7	phytosteroid biosynthetic process																																	5.72218
175	22	GO:0016132	BP	8	brassinosteroid biosynthetic process																																	5.77629
176	22	GO:0016131	BP	7	brassinosteroid metabolic process																																	5.51622										4.46131
177	22	GO:0016128	BP	6	phytosteroid metabolic process																																	5.46716										4.43287
178	22	GO:0006694	BP	6	steroid biosynthetic process																															3.21124		4.07704
179	23	GO:0071941	BP	5	nitrogen cycle metabolic process																															5.60048		7.90523	5.69933
180	23	GO:0006082	BP	4	organic acid metabolic process																												5.82947			15.9143		2.90278									4.84135
181	23	GO:0043436	BP	5	oxoacid metabolic process																												5.83927			15.9379		2.90875									4.84766
182	23	GO:2001057	BP	5	reactive nitrogen species metabolic process																															4.9787	4.97663	8.461	6.64994
183	23	GO:0042128	BP	7	nitrate assimilation																															5.1623	5.08038	8.7002	6.75442
184	23	GO:0042126	BP	6	nitrate metabolic process																															5.1623	5.08038	8.7002	6.75442
185	23	GO:0030151	MF	7	molybdenum ion binding																																	5.26802
186	24	GO:0099402	BP	6	plant organ development																														3.27744
187	24	GO:0022622	BP	6	root system development																														3.41973
188	24	GO:0048364	BP	7	root development																														3.41973
189	25	GO:0006739	BP	4	NADP metabolic process																															9.51428
190	25	GO:0006098	BP	7	pentose-phosphate shunt																												3.37801			10.1578
191	25	GO:0006740	BP	6	NADPH regeneration																												3.37801			10.1578
192	25	GO:0051156	BP	6	glucose 6-phosphate metabolic process																												4.81101			9.63753
193	26	GO:0006030	BP	7	chitin metabolic process																																						4.33938
194	26	GO:0006032	BP	8	chitin catabolic process																																						4.33938
195	26	GO:0046348	BP	6	amino sugar catabolic process																																						4.33938
196	26	GO:1901071	BP	6	glucosamine-containing compound metabolic process																																						4.33938
197	26	GO:1901072	BP	7	glucosamine-containing compound catabolic process																																						4.33938
198	27	GO:0055088	BP	6	lipid homeostasis																																	5.32531										4.35043
199	27	GO:0010268	BP	7	brassinosteroid homeostasis																															3.01976		6.06471										4.77696
200	28	GO:0051186	BP	4	cofactor metabolic process																												4.05911		3.85806	3.31436
201	28	GO:0016999	BP	5	antibiotic metabolic process																												7.26871		7.58029			5.77262					8.05223
202	28	GO:0072593	BP	4	reactive oxygen species metabolic process																												6.36175		9.19781	5.01986		8.97396					9.73163
203	28	GO:0042737	BP	6	drug catabolic process																												6.48376		7.7114	4.14776		6.62829					13.726
204	28	GO:0042743	BP	6	hydrogen peroxide metabolic process																												7.35442		8.26985	4.19996		7.28862					10.1894	3.65187
205	28	GO:0051187	BP	6	cofactor catabolic process																												7.57587		8.48265	4.39138		7.4963					10.4827	4.52789
206	28	GO:0017001	BP	6	antibiotic catabolic process																												8.19911		9.07948	4.93719		8.07995					11.3081	4.15339
207	28	GO:0042744	BP	7	hydrogen peroxide catabolic process																												8.31148		9.18678	5.03662		8.18506					11.4569	4.22039
208	28	GO:0017144	BP	4	drug metabolic process																												9.04263		6.01971	7.86483		7.23314					6.16799
209	29	GO:0009636	BP	4	response to toxic substance																												4.36354		6.0874			6.53415					9.04086		4.84617
210	29	GO:0098754	BP	5	detoxification																												4.99081		5.96701			7.30774					10.1213	3.97994	5.25837
211	29	GO:0097237	BP	5	cellular response to toxic substance																												5.43747		8.05821	3.2215		7.88047					11.2519	4.98458
212	29	GO:1990748	BP	6	cellular detoxification																												5.59192		7.31055	3.361		8.06968					11.5226	5.1264
213	29	GO:0098869	BP	7	cellular oxidant detoxification																												5.6145		7.33457	3.38148		8.09731					11.5621	5.14713
214	30	GO:1903409	BP	6	reactive oxygen species biosynthetic process																																	3.01623
215	30	GO:0042136	BP	6	neurotransmitter biosynthetic process																																	3.6366
216	30	GO:0006809	BP	7	nitric oxide biosynthetic process																															3.64313		4.65775
217	30	GO:0046209	BP	6	nitric oxide metabolic process																															3.64313		4.65775
218	32	GO:0016052	BP	5	carbohydrate catabolic process																														3.28686	7.65229
219	32	GO:0031221	BP	6	arabinan metabolic process																														3.7705
220	32	GO:0031222	BP	7	arabinan catabolic process																														3.7705
221	33	GO:0065008	BP	3	regulation of biological quality																												3.34112			3.00107		4.12422
222	33	GO:0001505	BP	4	regulation of neurotransmitter levels																															4.22666
223	33	GO:0010817	BP	4	regulation of hormone levels																															3.3362		7.82346			5.66377
224	34	GO:1901564	BP	4	organonitrogen compound metabolic process																															4.85914
225	34	GO:1901566	BP	5	organonitrogen compound biosynthetic process																												4.78923
226	34	GO:0006596	BP	9	polyamine biosynthetic process																																	2.94901
227	35	GO:0009810	BP	5	stilbene metabolic process
228	35	GO:0009811	BP	6	stilbene biosynthetic process
229	36	GO:0006950	BP	3	response to stress																																						5.39602
230	36	GO:0006979	BP	4	response to oxidative stress																												3.3863		7.11385			5.3207					10.5138
231	37	GO:0006796	BP	5	phosphate-containing compound metabolic process																												4.99884			7.65986						6.45461		3.89759
232	37	GO:0006793	BP	4	phosphorus metabolic process																												5.27534			7.47266						6.43958		3.69092
233	38	GO:0015976	BP	2	carbon utilization																															3.03497
234	38	GO:0008283	BP	2	cell population proliferation																														6.16973
235	38	GO:0009058	BP	3	biosynthetic process																														3.1213	6.0914
236	38	GO:0051716	BP	3	cellular response to stimulus																														4.16004			3.38641
237	38	GO:0009056	BP	3	catabolic process																														4.42314	3.1713		3.30885					4.13424
238	38	GO:0044248	BP	4	cellular catabolic process																														4.40786
239	38	GO:0019499	BP	5	cyanide metabolic process																												3.8268
240	38	GO:1901576	BP	4	organic substance biosynthetic process																															5.15694
241	38	GO:0055082	BP	6	cellular chemical homeostasis																												3.29716
242	39	GO:0032993	CC	7	protein-DNA complex																														5.10932			5.58646
243	39	GO:0044427	CC	9	chromosomal part																														6.30314			2.98525
244	39	GO:0044815	CC	9	DNA packaging complex																																	6.57078
245	39	GO:0000785	CC	10	chromatin																																	3.73065
246	39	GO:0000786	CC	11	nucleosome																																	6.92376
247	39	GO:0000790	CC	13	nuclear chromatin																																	4.67925
248	39	GO:0044454	CC	23	nuclear chromosome part																														3.65426			3.15746
249	39	GO:0043228	CC	5	non-membrane-bounded organelle																														4.87919
250	39	GO:0043232	CC	7	intracellular non-membrane-bounded organelle																														4.87919
251	39	GO:0005694	CC	8	chromosome																														5.68614
252	39	GO:0005657	CC	10	replication fork																														3.86485
253	39	GO:0000347	CC	10	THO complex																														3.57441
254	39	GO:0000228	CC	11	nuclear chromosome																														3.10228
255	39	GO:0008622	CC	13	epsilon DNA polymerase complex																														4.90638
256	39	GO:0043596	CC	13	nuclear replication fork																														3.487
257	39	GO:0043601	CC	14	nuclear replisome																														4.13936
258	39	GO:0030894	CC	23	replisome																														5.59734
259	40	GO:0005856	CC	8	cytoskeleton																														6.82928
260	40	GO:0005875	CC	10	microtubule associated complex																														4.87645
261	40	GO:0045298	CC	10	tubulin complex																														7.75912
262	40	GO:0005871	CC	11	kinesin complex																														5.64996
263	41	GO:0045240	CC	9	dihydrolipoyl dehydrogenase complex																																						4.05046
264	41	GO:0045252	CC	10	oxoglutarate dehydrogenase complex																																						4.05046
265	42	GO:0005945	CC	10	6-phosphofructokinase complex																															3.92574
266	42	GO:0042555	CC	3	MCM complex																														7.46172
267	42	GO:0009325	CC	6	nitrate reductase complex																														3.35809			3.19245
268	42	GO:0045252	CC	10	oxoglutarate dehydrogenase complex																																						4.05046
269	42	GO:0009538	CC	11	photosystem I reaction center																														3.35809
270	42	GO:0009505	CC	7	plant-type cell wall																												4.71649		12.434			3.68465					4.25372
271	42	GO:0045254	CC	8	pyruvate dehydrogenase complex																															5.36486
272	43	GO:0005515	MF	3	protein binding																														3.56119
273	43	GO:0046982	MF	5	protein heterodimerization activity																																	4.44096
274	43	GO:0008092	MF	4	cytoskeletal protein binding																														8.12895
275	43	GO:0015631	MF	5	tubulin binding																														7.51975
276	43	GO:0008017	MF	6	microtubule binding																														7.68925
277	44	GO:0050662	MF	4	coenzyme binding																												3.79959			8.23905
278	44	GO:0008144	MF	4	drug binding																												3.62449			2.94055						4.9683
279	44	GO:0019842	MF	4	vitamin binding																												5.26694			3.77608
280	44	GO:0043546	MF	5	molybdopterin cofactor binding																															3.04227		5.85148
281	44	GO:0070279	MF	5	vitamin B6 binding																												5.22649			3.59248
282	45	GO:0008289	MF	3	lipid binding																																	6.19615
283	45	GO:0019840	MF	5	isoprenoid binding																																	6.48008
284	45	GO:0031406	MF	5	carboxylic acid binding																												5.46822					3.45246
285	45	GO:0043178	MF	5	alcohol binding																																	5.67147
286	45	GO:0042562	MF	5	hormone binding																																	5.26958
287	45	GO:0016597	MF	6	amino acid binding																												6.41275
288	45	GO:0033293	MF	6	monocarboxylic acid binding																																	6.03595
289	45	GO:0030170	MF	6	pyridoxal phosphate binding																												5.22649			3.59248
290	45	GO:0010427	MF	7	abscisic acid binding																																	6.65244
291	46	GO:0043168	MF	4	anion binding																												3.44812									6.39502
292	46	GO:1901265	MF	4	nucleoside phosphate binding																																					5.74061
293	46	GO:0097367	MF	4	carbohydrate derivative binding																																					6.36271
294	46	GO:0000166	MF	5	nucleotide binding																																					5.74061
295	46	GO:0017076	MF	6	purine nucleotide binding																																					6.63041
296	46	GO:0032553	MF	6	ribonucleotide binding																																					6.62397
297	46	GO:0030554	MF	7	adenyl nucleotide binding																																					7.18293
298	46	GO:0035639	MF	7	purine ribonucleoside triphosphate binding																																					5.0509
299	46	GO:0032555	MF	7	purine ribonucleotide binding																																					6.65269
300	46	GO:0032559	MF	8	adenyl ribonucleotide binding																																					7.20705
301	46	GO:0005524	MF	9	ATP binding																																					5.57399
302	47	GO:0003774	MF	8	motor activity																														7.51975
303	47	GO:0043492	MF	10	ATPase activity, coupled to movement of substances																																	3.40276
304	47	GO:1990939	MF	10	ATP-dependent microtubule motor activity																														5.59734
305	47	GO:0008574	MF	12	ATP-dependent microtubule motor activity, plus-end-directed																														5.59734
306	48	GO:0019208	MF	8	phosphatase regulator activity																																	5.4605
307	48	GO:0019212	MF	10	phosphatase inhibitor activity																																	5.78585
308	48	GO:0019888	MF	11	protein phosphatase regulator activity																																	5.90706
309	48	GO:0004864	MF	12	protein phosphatase inhibitor activity																																	6.03595
310	49	GO:0016301	MF	7	kinase activity																															2.94123						7.78912	5.03134				4.19874
311	49	GO:0019200	MF	8	carbohydrate kinase activity																															3.5499
312	49	GO:0004396	MF	9	hexokinase activity																												4.69937
313	49	GO:0008865	MF	10	fructokinase activity																												4.99678
314	49	GO:0008443	MF	12	phosphofructokinase activity																															3.40317
315	49	GO:0003872	MF	15	6-phosphofructokinase activity																															3.92574
316	50	GO:0016041	MF	7	glutamate synthase (ferredoxin) activity																															6.5633
317	50	GO:0045181	MF	7	glutamate synthase activity, NAD(P)H as acceptor																															5.87233
318	50	GO:0015930	MF	6	glutamate synthase activity																															12.1897
319	50	GO:0016639	MF	6	oxidoreductase activity, acting on the CH-NH2 group of donors, NAD or NADP as acceptor																															7.94948
320	50	GO:0016040	MF	8	glutamate synthase (NADH) activity																															5.87233
321	50	GO:0016638	MF	5	oxidoreductase activity, acting on the CH-NH2 group of donors																															11.3178
322	50	GO:0016643	MF	6	oxidoreductase activity, acting on the CH-NH2 group of donors, iron-sulfur protein as acceptor																															6.5633
323	51	GO:0016661	MF	5	oxidoreductase activity, acting on other nitrogenous compounds as donors																															3.04227		4.04463	4.56961
324	51	GO:0008940	MF	6	nitrate reductase activity																														3.13872	3.93667		4.9554
325	51	GO:0046857	MF	6	oxidoreductase activity, acting on other nitrogenous compounds as donors, with NAD or NADP as acceptor																															3.64313		4.65775
326	51	GO:0009703	MF	7	nitrate reductase (NADH) activity																														3.13872	3.93667		4.9554
327	51	GO:0050464	MF	7	nitrate reductase (NADPH) activity																														3.13872	3.93667		4.9554
328	52	GO:0016684	MF	7	oxidoreductase activity, acting on peroxide as acceptor																												5.45916		8.08343	3.75269		7.90706					14.1074	5.75504
329	52	GO:0016209	MF	8	antioxidant activity																												5.02821		7.58029	3.32796		7.37722					13.2179	5.31792
330	52	GO:0004601	MF	9	peroxidase activity																												5.48097		8.10879	3.77441		7.93379					14.1523	5.77715
331	53	GO:0016616	MF	6	oxidoreductase activity, acting on the CH-OH group of donors, NAD or NADP as acceptor																															3.48607
332	53	GO:0004448	MF	7	isocitrate dehydrogenase activity																															3.04227
333	53	GO:0004616	MF	7	phosphogluconate dehydrogenase (decarboxylating) activity																															3.18893
334	53	GO:0004449	MF	8	isocitrate dehydrogenase (NAD+) activity																															3.93667
335	54	GO:0016701	MF	5	oxidoreductase activity, acting on single donors with incorporation of molecular oxygen																															3.8388		7.47812
336	54	GO:0016702	MF	6	oxidoreductase activity, acting on single donors with incorporation of molecular oxygen, incorporation of two atoms of oxygen																															3.59931		8.25801
337	54	GO:0010436	MF	7	carotenoid dioxygenase activity																																	3.19245
338	54	GO:0045549	MF	8	9-cis-epoxycarotenoid dioxygenase activity																																	3.19245
339	55	GO:0097599	MF	6	xylanase activity																														3.66854
340	55	GO:0009044	MF	7	xylan 1,4-beta-xylosidase activity																														3.66854
341	56	GO:0016624	MF	6	oxidoreductase activity, acting on the aldehyde or oxo group of donors, disulfide as acceptor																															3.18893
342	56	GO:0004591	MF	7	oxoglutarate dehydrogenase (succinyl-transferring) activity																																						4.58551
343	57	GO:0016679	MF	5	oxidoreductase activity, acting on diphenols and related substances as donors																																										5.63055
344	57	GO:0016682	MF	6	oxidoreductase activity, acting on diphenols and related substances as donors, oxygen as acceptor																																										5.82519
345	57	GO:0009916	MF	7	alternative oxidase activity																																										4.94005
346	58	GO:0015927	MF	6	trehalase activity																															3.2806
347	58	GO:0004555	MF	7	alpha,alpha-trehalase activity																															3.2806
348	60	GO:0140096	MF	6	catalytic activity, acting on a protein																																					6.06358
349	60	GO:0004713	MF	11	protein tyrosine kinase activity																																					4.80707
350	61	GO:0019203	MF	8	carbohydrate phosphatase activity																															3.12445
351	61	GO:0004805	MF	9	trehalose-phosphatase activity																															3.51576											4.04365
352	62	GO:0030246	MF	3	carbohydrate binding																																								5.02396
353	62	GO:0030247	MF	4	polysaccharide binding																																								4.63088
354	63	GO:0043167	MF	3	ion binding																															4.55939						7.39485			5.08532
355	63	GO:0036094	MF	3	small molecule binding																															3.07493						5.66948
356	63	GO:0043177	MF	4	organic acid binding																												5.46822					3.45246
357	63	GO:0016772	MF	4	transferase activity, transferring phosphorus-containing groups																																					5.50455
358	63	GO:0051538	MF	5	3 iron, 4 sulfur cluster binding																															9.00767
359	63	GO:0009905	MF	5	ent-copalyl diphosphate synthase activity																												3.35322
360	63	GO:0046912	MF	5	transferase activity, transferring acyl groups, acyl groups converted into alkyl on transfer																															3.00516
361	63	GO:0010291	MF	6	carotene beta-ring hydroxylase activity																																	3.49047
362	63	GO:0004568	MF	6	chitinase activity																																						4.33938
363	63	GO:0042349	MF	6	guiding stereospecific synthesis activity																																							3.83483
364	63	GO:0016210	MF	6	naringenin-chalcone synthase activity																																				5.80289
365	63	GO:0036381	MF	6	pyridoxal 5'-phosphate synthase (glutamine hydrolysing) activity																															3.2806
366	63	GO:0051777	MF	7	ent-kaurenoate oxidase activity																																	3.96458
367	63	GO:0004042	MF	8	acetyl-CoA:L-glutamate N-acetyltransferase activity																															3.40756
368	63	GO:0042626	MF	9	ATPase activity, coupled to transmembrane movement of substances																																	3.72582
369	63	GO:0003887	MF	10	DNA-directed DNA polymerase activity																														3.14364
370	63	GO:0015112	MF	10	nitrate transmembrane transporter activity																																	4.65775	4.94911
371	63	GO:0016847	MF	11	1-aminocyclopropane-1-carboxylate synthase activity																																		4.67852
372	63	GO:0003700	MF	11	DNA-binding transcription factor activity																															3.85621
373	64	GO:0005975	BP	4	carbohydrate metabolic process				6.69774						6.79479	5.0183	4.1653	6.33629		3.8594													4.97602		6.08091	5.18311
374	64	GO:0071554	BP	4	cell wall organization or biogenesis													6.78226			5.23387												3.60157		9.67964			5.57347					5.14471
375	64	GO:0045229	BP	4	external encapsulating structure organization													4.41221			4.79778												3.93822		7.95387			5.35729					4.30882
376	64	GO:0071555	BP	5	cell wall organization													4.73696			5.09352												4.28396		8.43436			5.7544					4.69625
377	64	GO:0016051	BP	5	carbohydrate biosynthetic process										4.64248																		3.35373			9.31541
378	64	GO:0005996	BP	5	monosaccharide metabolic process				4.54526							3.98579				4.79072																7.64303
379	64	GO:0005976	BP	5	polysaccharide metabolic process										5.322			8.70436																	4.04337
380	64	GO:0009311	BP	5	oligosaccharide metabolic process										5.91284			7.10562																	4.61048
381	64	GO:0044262	BP	5	cellular carbohydrate metabolic process										4.92139			8.24911																	5.42218
382	64	GO:0005984	BP	6	disaccharide metabolic process										6.12236			6.61657																	4.76782
383	64	GO:0000272	BP	6	polysaccharide catabolic process				3.40927																										3.89968
384	64	GO:0019318	BP	6	hexose metabolic process				6.16569							4.11818				5.27845																9.7555
385	64	GO:0044264	BP	6	cellular polysaccharide metabolic process										5.31537			9.35654																	3.9028
386	64	GO:0044042	BP	6	glucan metabolic process										5.36471			7.97307																	3.28225
387	64	GO:0005985	BP	7	sucrose metabolic process										6.23895			6.61347																	4.07281
388	64	GO:0032787	BP	7	monocarboxylic acid metabolic process										4.085					3.83155																4.97706
389	64	GO:0010383	BP	7	cell wall polysaccharide metabolic process													4.13446																	3.303
390	64	GO:0006073	BP	7	cellular glucan metabolic process										5.49391			8.12349																	3.36467
391	64	GO:0006090	BP	8	pyruvate metabolic process									4.59298																						6.92773
392	64	GO:0010410	BP	8	hemicellulose metabolic process													3.60745																	3.6531
393	64	GO:0005982	BP	8	starch metabolic process										5.99559			7.18956																	3.51716
394	64	GO:0051483	BP	9	terpenoid biosynthetic process, mevalonate-independent																											5.21871
395	64	GO:0051484	BP	10	isopentenyl diphosphate biosynthetic process, methylerythritol 4-phosphate pathway involved in terpenoid biosynthetic process																											5.21871
396	65	GO:0019748	BP	3	secondary metabolic process	6.75581			6.66138															5.23572																			3.86554	5.49926	5.24789		5.19221	3.97665
397	65	GO:0044550	BP	5	secondary metabolite biosynthetic process	4.63074			5.37351															5.2769																			4.40678	6.07403	4.53116		5.0066
398	65	GO:0010345	BP	7	suberin biosynthetic process																			4.5484
399	66	GO:0044283	BP	4	small molecule biosynthetic process															4.30016													6.64802			12.979
400	66	GO:0016053	BP	6	organic acid biosynthetic process															3.63637													5.32984			7.53743
401	66	GO:0046394	BP	7	carboxylic acid biosynthetic process															3.63637													5.32984			7.53743
402	66	GO:0009064	BP	9	glutamine family amino acid metabolic process														4.25393	4.39493													3.4719			6.84715
403	66	GO:0009069	BP	9	serine family amino acid metabolic process																			4.15102									3.70645			3.0081						5.39215	3.54982		4.67866		6.71502
404	66	GO:0009084	BP	10	glutamine family amino acid biosynthetic process															6.75238																10.792
405	66	GO:0006541	BP	10	glutamine metabolic process														4.96778											4.16008						10.2993
406	67	GO:0042221	BP	3	response to chemical												4.82379			6.34379													4.44207		3.54851			7.32234					3.98268
407	67	GO:0070887	BP	4	cellular response to chemical stimulus																									6.83467			5.06391		5.50124			9.2385					5.02721
408	67	GO:0009410	BP	4	response to xenobiotic stimulus																								4.29394
409	67	GO:0071466	BP	5	cellular response to xenobiotic stimulus																								4.42302									3.10717
410	67	GO:0001101	BP	5	response to acid chemical															6.17313																		3.04146
411	67	GO:0009753	BP	6	response to jasmonic acid			4.38723																4.351
412	67	GO:0006805	BP	6	xenobiotic metabolic process																								4.42302									3.10717
413	67	GO:0042197	BP	7	halogenated hydrocarbon metabolic process																								4.62128									3.56479
414	67	GO:0042196	BP	8	chlorinated hydrocarbon metabolic process																								4.62128									3.56479
415	67	GO:0019497	BP	9	hexachlorocyclohexane metabolic process																								4.62128									3.56479
416	68	GO:1901135	BP	4	carbohydrate derivative metabolic process				6.0036					6.06522																			3.38224			4.65894
417	68	GO:0019637	BP	5	organophosphate metabolic process									4.04607																			3.79433			4.29049
418	68	GO:0006026	BP	6	aminoglycan catabolic process																4.65835																						3.49373
419	68	GO:0006753	BP	7	nucleoside phosphate metabolic process									4.09831																						5.39174
420	68	GO:0072521	BP	7	purine-containing compound metabolic process									4.62539		3.77892																				6.2103
421	68	GO:0019693	BP	7	ribose phosphate metabolic process									5.13878																						7.94736
422	68	GO:0009117	BP	8	nucleotide metabolic process									4.09831																						5.39174
423	68	GO:0006163	BP	9	purine nucleotide metabolic process									5.59389																						8.93906
424	68	GO:0009259	BP	9	ribonucleotide metabolic process									5.14599																						7.97257
425	68	GO:0009150	BP	10	purine ribonucleotide metabolic process									5.63709																						9.0907
426	69	GO:0071495	BP	5	cellular response to endogenous stimulus																									4.99768
427	69	GO:0071310	BP	5	cellular response to organic substance																									4.59544
428	69	GO:0032870	BP	6	cellular response to hormone stimulus																									4.99768
429	69	GO:0009755	BP	7	hormone-mediated signaling pathway																									5.11224
430	70	GO:0006810	BP	4	transport											5.95252																																	6.48399
431	70	GO:0006811	BP	5	ion transport				4.6553							8.03073																																	6.5435
432	70	GO:0055085	BP	5	transmembrane transport	4.13985			6.37836			4.67298		4.22346		10.8097	6.11679			5.21122			5.28985							4.54476						3.61095								3.71383					4.37378
433	70	GO:0006820	BP	6	anion transport											4.09144							4.12644													3.03407			4.62878
434	70	GO:0046942	BP	8	carboxylic acid transport											4.87821							6.30849							4.16944
435	70	GO:0098656	BP	7	anion transmembrane transport											4.96914							4.27908													3.56768
436	70	GO:0015849	BP	7	organic acid transport											4.79129							6.22327							4.11815
437	71	GO:0040030	BP	4	regulation of molecular function, epigenetic																									4.86819
438	71	GO:0045857	BP	5	negative regulation of molecular function, epigenetic																									4.86819
439	72	GO:0042726	BP	5	flavin-containing compound metabolic process																								4.42302									3.10717
440	72	GO:0006771	BP	6	riboflavin metabolic process																								4.42302									3.10717
441	73	GO:0007017	BP	3	microtubule-based process													3.58334																	5.94683
442	73	GO:0006928	BP	3	movement of cell or subcellular component													4.20732																	8.40787
443	73	GO:0007018	BP	4	microtubule-based movement													4.33392																	8.62016
444	74	GO:0006629	BP	4	lipid metabolic process				3.49229						4.57066																							7.3087
445	74	GO:0044255	BP	5	cellular lipid metabolic process										3.75884																							5.84408
446	75	GO:0009812	BP	4	flavonoid metabolic process																					4.25263
447	75	GO:0009813	BP	5	flavonoid biosynthetic process																					4.49051
448	75	GO:0006063	BP	8	uronic acid metabolic process																					4.75659
449	75	GO:0019585	BP	9	glucuronate metabolic process																					4.7692
450	75	GO:0052695	BP	10	cellular glucuronidation																					4.7692
451	75	GO:0052696	BP	11	flavonoid glucuronidation																					4.7692
452	76	GO:0009987	BP	2	cellular process																4.25277														6.44027
453	76	GO:0051179	BP	2	localization											5.35882																																	6.32042
454	76	GO:0008152	BP	2	metabolic process				4.23531																								3.66564		3.14715	4.67018		5.02141
455	76	GO:0050896	BP	2	response to stimulus												3.65366			3.66093																							5.60069
456	76	GO:0046034	BP	3	ATP metabolic process									4.67841																						9.10197
457	76	GO:0051234	BP	3	establishment of localization											5.66342																																	6.40516
458	76	GO:0055114	BP	3	oxidation-reduction process	4.14614			11.1028							10.5746																	4.02658		3.69521	16.1724	5.91169	14.4807					5.8738	8.3732		6.24555
459	76	GO:0044281	BP	3	small molecule metabolic process															3.65287													5.41739			13.3699		3.87504
460	76	GO:0006952	BP	4	defense response																			4.03892																			4.06163
461	76	GO:0006091	BP	4	generation of precursor metabolites and energy				3.57428					7.00223		3.20539																	3.79698			9.1874
462	76	GO:0055065	BP	8	metal ion homeostasis																			4.32158																									4.34991
463	77	GO:0099080	CC	2	supramolecular complex										4.40255			5.4245																	7.34722
464	77	GO:0099081	CC	3	supramolecular polymer										4.40255			5.4245																	7.34722
465	77	GO:0099512	CC	7	supramolecular fiber										4.40255			5.4245																	7.34722
466	77	GO:0044430	CC	9	cytoskeletal part													3.62865																	5.86417
467	77	GO:0015630	CC	10	microtubule cytoskeleton										4.63134			4.91366																	7.63362
468	77	GO:0099513	CC	10	polymeric cytoskeletal fiber										4.44498			5.46907																	7.40247
469	77	GO:0005874	CC	11	microtubule										4.5984			5.62999																	7.60182
470	78	GO:0016020	CC	2	membrane	7.53113										3.64493								7.37977												3.76195						4.89405	4.6137	5.58255	5.52892		7.00659	4.44715
471	78	GO:0005886	CC	5	plasma membrane										4.0925			4.51188																		9.00266						6.44428	9.6861	4.13913			4.44888
472	78	GO:0044425	CC	3	membrane part	8.0867										5.35884	4.29639							4.85182																					5.33684
473	78	GO:0031224	CC	4	intrinsic component of membrane	9.02005			3.54681						3.57419	5.93081	4.1591							5.33299																					5.1056		4.09019	4.2807
474	78	GO:0016021	CC	5	integral component of membrane	8.71576			3.48295							5.95189	4.05424							5.45415						4.19026															4.48402		3.71439
475	79	GO:0071944	CC	4	cell periphery										3.71328			6.84825															3.42443		7.10451	9.99705		4.77505				7.21599	14.5827	6.71545	4.02382		7.02598
476	79	GO:0030312	CC	5	external encapsulating structure													3.54125			4.38966												5.46832		12.6992			5.14568					6.47579				3.73717
477	79	GO:0005618	CC	6	cell wall													3.60943			4.45772												4.39837		12.862			4.03402					5.98493
478	79	GO:0044462	CC	6	external encapsulating structure part					4.07117																												3.8931
479	80	GO:0005576	CC	2	extracellular region													4.89572			5.83518												6.54119		13.4018	5.0017		8.50589					18.6179	4.35168
480	81	GO:0016773	MF	7	phosphotransferase activity, alcohol group as acceptor																			4.55148												4.66969						7.54552	3.93701				4.52964
481	81	GO:0004672	MF	9	protein kinase activity																			5.04129												3.35339						8.90913	4.89425				5.22554
482	81	GO:0004674	MF	10	protein serine/threonine kinase activity																			4.62602																		6.52689	4.45717		5.24548		7.62184
483	82	GO:0005215	MF	4	transporter activity	4.53945			4.02855			4.11948				11.3908	4.66103			4.53853			3.94736													4.45905		3.50833					3.86798	4.35517					7.72291
484	82	GO:0022857	MF	6	transmembrane transporter activity				5.9664			4.51431				12.7325	5.00095			4.95158			4.72329													3.3337		3.60164					4.14985	4.71445
485	82	GO:0015399	MF	8	primary active transmembrane transporter activity											3.55244																						3.46899
486	82	GO:0015405	MF	9	P-P-bond-hydrolysis-driven transmembrane transporter activity											3.55244																						3.46899
487	83	GO:0016740	MF	3	transferase activity	4.82827																														3.3862
488	83	GO:0046527	MF	6	glucosyltransferase activity										3.87352			3.75399								4.45748
489	83	GO:0035251	MF	7	UDP-glucosyltransferase activity										4.51926											4.76277
490	83	GO:0080043	MF	8	quercetin 3-O-glucosyltransferase activity																					4.97094
491	83	GO:0080044	MF	8	quercetin 7-O-glucosyltransferase activity																					4.97094
492	84	GO:0043169	MF	4	cation binding											3.23132																						3.10686					3.62989	4.6753	4.92938		3.93885
493	84	GO:0046872	MF	5	metal ion binding											3.3202																						2.98104						4.78463	4.99336		4.01127
494	84	GO:0005509	MF	6	calcium ion binding												3.56355																									4.00995					5.99453
495	84	GO:0005506	MF	7	iron ion binding	9.97389		4.3034	5.75985							5.14453			5.69204																	3.30665		9.97389						5.28049	5.11475			7.43821
496	85	GO:0016829	MF	3	lyase activity													5.06518					4.5611										3.86852			3.69706
497	85	GO:0016838	MF	5	carbon-oxygen lyase activity, acting on phosphates								5.76711					5.50945																				3.05063
498	85	GO:0047987	MF	6	hydroperoxide dehydratase activity										3.87675				5.28115													5.21871
499	85	GO:0010333	MF	6	terpene synthase activity								5.90382					5.81724																				3.25724
500	86	GO:0048037	MF	4	cofactor binding	4.22521			4.5273							3.64692																	7.61128			14.8293		13.0832					8.18686	7.93333	4.71683	7.39345	4.0551	4.72296
501	86	GO:0046906	MF	4	tetrapyrrole binding	6.28927		4.7678	3.35979										4.36411														4.6817		5.70795	8.00517		16.589					11.4413	9.35533	8.12839	6.05533	5.13789	6.86382
502	86	GO:0020037	MF	5	heme binding	6.64108		4.93858	3.56437										4.51654														4.46802		6.01295	8.57952		16.3964					12.0273	9.13924	8.40149	6.19957	5.38315	7.0965
503	87	GO:0016491	MF	4	oxidoreductase activity	5.49094			9.53994							10.5828																			4.36871	11.1667	5.91493	19.0289			4.74444		13.9412	12.4263		5.3488	4.22233	4.9715
504	87	GO:0051213	MF	5	dioxygenase activity											4.2781				4.35668																3.05787		13.268					4.37134
505	87	GO:0004497	MF	5	monooxygenase activity	7.94684		5.23957	4.53645															6.09612														5.36848						7.20656	5.16891		3.75473	9.55213
506	87	GO:0016614	MF	5	oxidoreductase activity, acting on CH-OH group of donors											4.19992																				3.65583
507	87	GO:0016705	MF	5	oxidoreductase activity, acting on paired donors, with incorporation or reduction of molecular oxygen	7.77299		5.16147	3.27204										4.71542					5.08532														6.45862					4.60456	8.34754	5.94274			9.42582
508	87	GO:0016903	MF	5	oxidoreductase activity, acting on the aldehyde or oxo group of donors				3.57177							5.9897	5.05001																			3.52186
509	87	GO:0016709	MF	6	oxidoreductase activity, acting on paired donors, with incorporation or reduction of molecular oxygen, NAD(P)H as one donor, and incorporation of one atom of oxygen	4.08515																																					3.60218		4.5534			4.87708
510	87	GO:0016713	MF	6	oxidoreductase activity, acting on paired donors, with incorporation or reduction of molecular oxygen, reduced iron-sulfur protein as one donor, and incorporation of one atom of oxygen																			4.14417
511	87	GO:0030604	MF	7	1-deoxy-D-xylulose-5-phosphate reductoisomerase activity																											5.21871
512	87	GO:0036209	MF	7	9beta-pimara-7,15-diene oxidase activity																			4.66552
513	87	GO:0018685	MF	7	alkane 1-monooxygenase activity			4.3838																4.36526
514	88	GO:0016798	MF	4	hydrolase activity, acting on glycosyl bonds				6.24197							4.65842		4.84964			4.49173														4.40892
515	88	GO:0004553	MF	5	hydrolase activity, hydrolyzing O-glycosyl compounds				7.21511							3.55361		5.10848			3.89623														5.22035
516	89	GO:0003824	MF	2	catalytic activity	10.1872			8.78352						4.82982	6.45388		3.89154															6.7409		5.55775	9.06884		16.7692			4.68977	3.78153	9.20808	7.64924
517	89	GO:0003993	MF	8	acid phosphatase activity																								4.59002									3.4917
518	89	GO:0003777	MF	9	microtubule motor activity													3.70509																	9.17905
519	90	GO:0019725	BP	5	cellular homeostasis				4.36239
520	90	GO:0006873	BP	7	cellular ion homeostasis				3.79179
521	90	GO:0030003	BP	8	cellular cation homeostasis				3.88431
522	90	GO:0030004	BP	9	cellular monovalent inorganic cation homeostasis				3.67851
523	90	GO:0055078	BP	9	sodium ion homeostasis					5.72129
524	90	GO:0030641	BP	10	regulation of cellular pH				3.97503
525	90	GO:0051453	BP	11	regulation of intracellular pH				3.97503
526	91	GO:0001763	BP	5	morphogenesis of a branching structure					4.40101
527	91	GO:0060688	BP	8	regulation of morphogenesis of a branching structure					5.72129
528	91	GO:1905428	BP	8	regulation of plant organ formation					5.72129
529	91	GO:0010346	BP	8	shoot axis formation					4.40101
530	91	GO:1900618	BP	9	regulation of shoot system morphogenesis					5.72129
531	91	GO:0010223	BP	9	secondary shoot formation					4.40101
532	91	GO:2000032	BP	10	regulation of secondary shoot formation					5.72129
533	92	GO:0043934	BP	4	sporulation												3.87259
534	92	GO:0034293	BP	6	sexual sporulation												3.96073
535	92	GO:0048236	BP	7	plant-type sporogenesis												3.96073
536	92	GO:0009556	BP	8	microsporogenesis												4.52933
537	93	GO:0052386	BP	7	cell wall thickening												3.61968
538	93	GO:0052543	BP	8	callose deposition in cell wall												3.61968
539	94	GO:0001508	BP	5	action potential												3.91888
540	94	GO:0051899	BP	5	membrane depolarization												3.91888
541	94	GO:0086010	BP	6	membrane depolarization during action potential												3.91888
542	95	GO:0072523	BP	7	purine-containing compound catabolic process											4.04507
543	95	GO:0009126	BP	9	purine nucleoside monophosphate metabolic process								4.25207
544	95	GO:0043101	BP	9	purine-containing compound salvage								5.3196							4.05313
545	95	GO:0009127	BP	10	purine nucleoside monophosphate biosynthetic process								4.30709
546	95	GO:0006164	BP	10	purine nucleotide biosynthetic process									4.41522
547	95	GO:0009167	BP	10	purine ribonucleoside monophosphate metabolic process								4.25207
548	95	GO:0043173	BP	10	nucleotide salvage								5.0141
549	95	GO:0046040	BP	11	IMP metabolic process								4.69488
550	95	GO:0009168	BP	11	purine ribonucleoside monophosphate biosynthetic process								4.30709
551	95	GO:0009152	BP	11	purine ribonucleotide biosynthetic process									4.46557
552	95	GO:0006188	BP	12	IMP biosynthetic process								4.78878
553	95	GO:0032261	BP	12	purine nucleotide salvage							4.52612	6.19417
554	95	GO:0032264	BP	13	IMP salvage							4.82652	6.49511							3.59852
555	96	GO:0080140	BP	10	regulation of jasmonic acid metabolic process												3.61968
556	96	GO:0080141	BP	11	regulation of jasmonic acid biosynthetic process												3.91888
557	97	GO:0071702	BP	5	organic substance transport											4.90834
558	97	GO:0008643	BP	6	carbohydrate transport				3.34904							7.63406
559	97	GO:0034219	BP	7	carbohydrate transmembrane transport				4.60796							6.13337
560	97	GO:0015749	BP	8	monosaccharide transmembrane transport				4.48753							3.49797
561	97	GO:0008645	BP	9	hexose transmembrane transport				4.55192							3.55943
562	97	GO:1904659	BP	10	glucose transmembrane transport				4.68662							3.68824
563	97	GO:0046323	BP	11	glucose import				4.86728							3.86155
564	98	GO:0006812	BP	6	cation transport				3.80449							4.55883
565	98	GO:0034220	BP	6	ion transmembrane transport				4.33802							8.05286
566	98	GO:0098655	BP	7	cation transmembrane transport											3.49173
567	98	GO:0098660	BP	7	inorganic ion transmembrane transport									3.88858		4.25802
568	98	GO:0098662	BP	8	inorganic cation transmembrane transport									4.05476		4.05513
569	98	GO:0015672	BP	8	monovalent inorganic cation transport				3.71324							4.58333
570	98	GO:1902600	BP	9	proton transmembrane transport				3.72322							3.82292
571	98	GO:0006816	BP	9	calcium ion transport							5.04072
572	98	GO:0070574	BP	10	cadmium ion transmembrane transport																		3.88467
573	99	GO:0015711	BP	7	organic anion transport											4.13242							4.94302
574	99	GO:1903825	BP	8	organic acid transmembrane transport											4.86653							6.06267
575	99	GO:0006865	BP	9	amino acid transport											3.62534		3.64087
576	99	GO:1905039	BP	9	carboxylic acid transmembrane transport											4.96797							6.15986
577	99	GO:0003333	BP	10	amino acid transmembrane transport											4.14922							3.89329
578	99	GO:0015801	BP	10	aromatic amino acid transport												3.91888
579	100	GO:0006084	BP	12	acetyl-CoA metabolic process				4.14725
580	100	GO:0019287	BP	13	isopentenyl diphosphate biosynthetic process, mevalonate pathway				3.7503
581	101	GO:0009065	BP	10	glutamine family amino acid catabolic process															4.20506
582	101	GO:0006542	BP	11	glutamine biosynthetic process															4.57932
583	101	GO:0006561	BP	11	proline biosynthetic process															5.18254
584	101	GO:0010133	BP	12	proline catabolic process to glutamate															3.59852
585	102	GO:0009308	BP	5	amine metabolic process													3.94655
586	102	GO:0044106	BP	6	cellular amine metabolic process													4.5549
587	102	GO:0042436	BP	7	indole-containing compound catabolic process	5.34996
588	102	GO:0009310	BP	7	amine catabolic process	4.65775
589	102	GO:0006576	BP	7	cellular biogenic amine metabolic process													3.8944
590	102	GO:1901160	BP	7	primary amino compound metabolic process													4.11422
591	102	GO:0042402	BP	8	cellular biogenic amine catabolic process	4.65775
592	102	GO:0042439	BP	8	ethanolamine-containing compound metabolic process													3.63963
593	102	GO:0006580	BP	9	ethanolamine metabolic process													4.11422
594	102	GO:0009074	BP	9	aromatic amino acid family catabolic process	5.44052
595	102	GO:0046218	BP	9	indolalkylamine catabolic process	5.34996
596	102	GO:0070189	BP	10	kynurenine metabolic process	5.34996
597	102	GO:0006569	BP	10	tryptophan catabolic process	5.34996
598	102	GO:0019441	BP	11	tryptophan catabolic process to kynurenine	5.34996
599	103	GO:0044036	BP	6	cell wall macromolecule metabolic process													3.64021
600	103	GO:0010394	BP	9	homogalacturonan metabolic process																		3.88467
601	103	GO:0010289	BP	11	homogalacturonan biosynthetic process																		3.88467
602	104	GO:0072522	BP	6	purine-containing compound biosynthetic process									4.27293
603	104	GO:0046113	BP	8	nucleobase catabolic process											3.45324
604	104	GO:0006145	BP	9	purine nucleobase catabolic process											3.78243
605	104	GO:0046110	BP	9	xanthine metabolic process				3.3256							4.10738	3.57204
606	104	GO:0009115	BP	10	xanthine catabolic process				3.3256							4.10738	3.57204
607	105	GO:0009081	BP	8	branched-chain amino acid metabolic process											4.31325
608	105	GO:0009083	BP	9	branched-chain amino acid catabolic process											4.05057
609	105	GO:0006549	BP	9	isoleucine metabolic process											4.64362
610	105	GO:0006551	BP	9	leucine metabolic process											4.58041
611	105	GO:0006573	BP	9	valine metabolic process											4.70835
612	105	GO:0006550	BP	10	isoleucine catabolic process											4.25809
613	105	GO:0006552	BP	10	leucine catabolic process											4.0905
614	105	GO:0006574	BP	10	valine catabolic process											4.25809
615	106	GO:0051574	BP	13	positive regulation of histone H3-K9 methylation													4.11422
616	106	GO:0090239	BP	13	regulation of histone H4 acetylation													4.11422
617	106	GO:0031062	BP	13	positive regulation of histone methylation													4.11422
618	106	GO:0090241	BP	15	negative regulation of histone H4 acetylation													4.11422
619	107	GO:0034637	BP	6	cellular carbohydrate biosynthetic process										4.3344
620	107	GO:0044275	BP	6	cellular carbohydrate catabolic process				3.3994
621	107	GO:0000271	BP	6	polysaccharide biosynthetic process										4.59934
622	107	GO:0033692	BP	7	cellular polysaccharide biosynthetic process										4.44874
623	107	GO:0044247	BP	7	cellular polysaccharide catabolic process				3.92031
624	107	GO:0051273	BP	8	beta-glucan metabolic process										5.00646
625	107	GO:0005986	BP	8	sucrose biosynthetic process												3.87259
626	107	GO:0015772	BP	7	oligosaccharide transport												3.87259
627	107	GO:0015766	BP	8	disaccharide transport												3.87259
628	107	GO:0015770	BP	9	sucrose transport												3.87259
629	107	GO:0005987	BP	8	sucrose catabolic process															3.79584
630	107	GO:0009250	BP	8	glucan biosynthetic process										4.45573
631	107	GO:0051274	BP	9	beta-glucan biosynthetic process										4.04626
632	107	GO:0030243	BP	9	cellulose metabolic process										3.70325
633	107	GO:0030244	BP	10	cellulose biosynthetic process										3.56805
634	108	GO:0071395	BP	7	cellular response to jasmonic acid stimulus			4.64428
635	108	GO:0009867	BP	8	jasmonic acid mediated signaling pathway			4.75964
636	109	GO:0006665	BP	7	sphingolipid metabolic process																4.29112
637	109	GO:0006687	BP	8	glycosphingolipid metabolic process																4.73972
638	110	GO:1901136	BP	5	carbohydrate derivative catabolic process																3.93853
639	110	GO:0006022	BP	5	aminoglycan metabolic process																3.95773
640	110	GO:0030203	BP	6	glycosaminoglycan metabolic process																5.1308
641	110	GO:0006027	BP	7	glycosaminoglycan catabolic process																6.46669
642	111	GO:1902074	BP	4	response to salt					5.24456
643	111	GO:0009266	BP	4	response to temperature stimulus															5.48697
644	111	GO:0009408	BP	5	response to heat															5.83162
645	111	GO:0071453	BP	5	cellular response to oxygen levels					4.72245
646	111	GO:0036294	BP	6	cellular response to decreased oxygen levels					4.72245
647	111	GO:0034605	BP	6	cellular response to heat															4.20506
648	111	GO:0071470	BP	6	cellular response to osmotic stress					4.27645
649	111	GO:0071456	BP	7	cellular response to hypoxia					5.72129
650	111	GO:0071472	BP	7	cellular response to salt stress					4.94391
651	111	GO:1901000	BP	7	regulation of response to salt stress					4.07117
652	111	GO:1901002	BP	8	positive regulation of response to salt stress					4.40101
653	112	GO:1901700	BP	4	response to oxygen-containing compound															5.99353
654	112	GO:0097305	BP	5	response to alcohol															4.59049
655	112	GO:0033993	BP	5	response to lipid															4.635
656	112	GO:0009737	BP	6	response to abscisic acid															4.64449
657	113	GO:0042493	BP	4	response to drug												5.13465
658	113	GO:0015893	BP	5	drug transport												7.01932
659	113	GO:0006855	BP	6	drug transmembrane transport												6.74516
660	114	GO:0009404	BP	4	toxin metabolic process	4.50653
661	114	GO:0051502	BP	10	diterpene phytoalexin biosynthetic process	3.75817
662	115	GO:0010118	BP	3	stomatal movement															3.63097
663	115	GO:0051235	BP	4	maintenance of location															3.81494
664	115	GO:0010035	BP	4	response to inorganic substance															3.77691
665	115	GO:0032197	BP	4	transposition, RNA-mediated													4.11422
666	115	GO:1901657	BP	5	glycosyl compound metabolic process				6.44244							3.30672
667	115	GO:0006012	BP	7	galactose metabolic process				5.62228							5.19841				5.0653	4.24651
668	115	GO:0006749	BP	7	glutathione metabolic process															3.55048
669	115	GO:0019852	BP	7	L-ascorbic acid metabolic process												3.7119
670	115	GO:0046473	BP	8	phosphatidic acid metabolic process										3.87675					4.07298
671	115	GO:0006344	BP	14	maintenance of chromatin silencing													4.11422
672	116	GO:0031304	CC	14	intrinsic component of mitochondrial inner membrane									4.04311
673	116	GO:0005744	CC	14	TIM23 mitochondrial import inner membrane translocase complex									3.93448
674	116	GO:0031305	CC	15	integral component of mitochondrial inner membrane									4.04311
675	117	GO:0034704	CC	10	calcium channel complex												3.91888
676	117	GO:0005891	CC	11	voltage-gated calcium channel complex												3.91888
677	118	GO:0044426	CC	8	cell wall part					5.24456
678	118	GO:0009531	CC	8	secondary cell wall					5.24456
679	118	GO:0048226	CC	9	Casparian strip					5.24456
680	118	GO:0048225	CC	9	suberin network					5.72129
681	119	GO:0016528	CC	8	sarcoplasm							4.51362
682	119	GO:0016529	CC	9	sarcoplasmic reticulum							4.51362
683	120	GO:1903293	CC	8	phosphatase complex											3.41166
684	120	GO:0008287	CC	9	protein serine/threonine phosphatase complex											3.41166
685	121	GO:0044459	CC	6	plasma membrane part				5.89325							5.67156
686	121	GO:0031226	CC	7	intrinsic component of plasma membrane				5.64763			4.19702				6.4214
687	121	GO:0005887	CC	8	integral component of plasma membrane				5.69372							7.05474
688	122	GO:0048046	CC	3	apoplast																4.11941
689	122	GO:0009341	CC	8	beta-galactosidase complex																5.43288
690	122	GO:0009569	CC	11	chloroplast starch grain				3.7503
691	123	GO:0015085	MF	11	calcium ion transmembrane transporter activity							5.6503
692	123	GO:0005262	MF	12	calcium channel activity												3.61968
693	123	GO:0005388	MF	12	calcium-transporting ATPase activity							4.4651
694	123	GO:0005245	MF	13	voltage-gated calcium channel activity												3.91888
695	124	GO:0022804	MF	7	active transmembrane transporter activity	4.01745			5.2354							7.42738	3.94322
696	124	GO:0015318	MF	8	inorganic molecular entity transmembrane transporter activity				3.82046							8.06627
697	124	GO:0015291	MF	8	secondary active transmembrane transporter activity				5.7818							4.47936
698	124	GO:0022890	MF	9	inorganic cation transmembrane transporter activity									4.02517		3.46363
699	124	GO:0015293	MF	9	symporter activity				3.65584							3.48274
700	124	GO:0015077	MF	10	monovalent inorganic cation transmembrane transporter activity				3.43358
701	124	GO:0015294	MF	10	solute:cation symporter activity				4.10974							3.99474
702	124	GO:0015078	MF	11	proton transmembrane transporter activity				3.93719							3.38937
703	124	GO:0005402	MF	12	carbohydrate:cation symporter activity				4.36414							4.28372
704	124	GO:0015295	MF	12	solute:proton symporter activity				4.30497							4.21638
705	124	GO:0005351	MF	13	carbohydrate:proton symporter activity				4.36414							4.28372
706	125	GO:0015144	MF	8	carbohydrate transmembrane transporter activity				3.77373							8.53401
707	125	GO:0015157	MF	9	oligosaccharide transmembrane transporter activity												4.15828
708	125	GO:0051119	MF	9	sugar transmembrane transporter activity				5.05499							7.83198
709	125	GO:0015154	MF	10	disaccharide transmembrane transporter activity												4.15828
710	125	GO:0015145	MF	10	monosaccharide transmembrane transporter activity				4.79326							3.79048
711	125	GO:0015149	MF	11	hexose transmembrane transporter activity				4.86728							3.86155
712	125	GO:0008515	MF	11	sucrose transmembrane transporter activity												4.15828
713	125	GO:0005355	MF	12	glucose transmembrane transporter activity				4.86728							3.86155
714	126	GO:0015075	MF	7	ion transmembrane transporter activity				3.81356							8.05286
715	126	GO:0008509	MF	8	anion transmembrane transporter activity											4.77332							4.92874
716	126	GO:0005342	MF	9	organic acid transmembrane transporter activity											4.55804							5.76577
717	126	GO:0008514	MF	9	organic anion transmembrane transporter activity											4.76991							5.26347
718	126	GO:0046943	MF	10	carboxylic acid transmembrane transporter activity											4.6497							5.8542
719	126	GO:0015171	MF	11	amino acid transmembrane transporter activity											3.97027
720	126	GO:0015173	MF	12	aromatic amino acid transmembrane transporter activity												3.91888
721	127	GO:0004180	MF	10	carboxypeptidase activity	3.81838
722	127	GO:0008239	MF	11	dipeptidyl-peptidase activity	3.8931
723	128	GO:0016810	MF	4	hydrolase activity, acting on carbon-nitrogen (but not peptide) bonds	4.45548
724	128	GO:0016814	MF	5	hydrolase activity, acting on carbon-nitrogen (but not peptide) bonds, in cyclic amidines								4.33597
725	128	GO:0016811	MF	5	hydrolase activity, acting on carbon-nitrogen (but not peptide) bonds, in linear amides	5.41901
726	128	GO:0004061	MF	6	arylformamidase activity	5.34996
727	128	GO:0004722	MF	10	protein serine/threonine phosphatase activity											3.84841
728	129	GO:0016725	MF	5	oxidoreductase activity, acting on CH or CH2 groups											4.6888
729	129	GO:0016726	MF	6	oxidoreductase activity, acting on CH or CH2 groups, NAD or NADP as acceptor											3.93653
730	129	GO:0004854	MF	7	xanthine dehydrogenase activity				3.3256							4.10738	3.57204
731	130	GO:0070704	MF	6	sterol desaturase activity											3.38815
732	130	GO:0000249	MF	7	C-22 sterol desaturase activity											3.38815
733	131	GO:0019239	MF	5	deaminase activity								4.27914
734	131	GO:0047623	MF	6	adenosine-phosphate deaminase activity							4.82652	6.49511							3.59852
735	131	GO:0003876	MF	7	AMP deaminase activity							4.82652	6.49511							3.59852
736	132	GO:0016757	MF	4	transferase activity, transferring glycosyl groups										4.23935			6.10689		4.19038
737	132	GO:0016758	MF	5	transferase activity, transferring hexosyl groups										4.62078			5.69796		3.72281
738	132	GO:0008378	MF	6	galactosyltransferase activity				3.42971											5.51427
739	132	GO:0008194	MF	6	UDP-glycosyltransferase activity										4.3369
740	132	GO:0016759	MF	7	cellulose synthase activity										3.77781
741	132	GO:0035250	MF	7	UDP-galactosyltransferase activity				4.14264											3.9178
742	132	GO:0016760	MF	8	cellulose synthase (UDP-forming) activity										3.77781
743	132	GO:0047216	MF	8	inositol 3-alpha-galactosyltransferase activity				6.34017										4.80468	6.11147
744	132	GO:0016157	MF	8	sucrose synthase activity												3.96073
745	133	GO:0030545	MF	5	receptor regulator activity																		5.94269
746	133	GO:0005102	MF	5	signaling receptor binding																		3.82213
747	133	GO:0048018	MF	7	receptor ligand activity																		5.94269
748	133	GO:0008083	MF	8	growth factor activity																		5.94269
749	134	GO:0015926	MF	6	glucosidase activity				9.72477							4.80846
750	134	GO:0033907	MF	6	beta-D-fucosidase activity				3.62438
751	134	GO:0047701	MF	6	beta-L-arabinosidase activity				3.80649							3.2751
752	134	GO:0008422	MF	7	beta-glucosidase activity				10.8176							3.59087
753	134	GO:0080083	MF	8	beta-gentiobiose beta-glucosidase activity				3.71207							3.18198
754	134	GO:0004338	MF	8	glucan exo-1,3-beta-glucosidase activity				3.46585
755	135	GO:0016880	MF	5	acid-ammonia (or amide) ligase activity															4.57932
756	135	GO:0016211	MF	6	ammonia ligase activity															4.57932
757	135	GO:0004356	MF	7	glutamate-ammonia ligase activity															4.57932
758	136	GO:0015925	MF	6	galactosidase activity																4.84772
759	136	GO:0004565	MF	7	beta-galactosidase activity																5.43288
760	137	GO:0016160	MF	6	amylase activity													4.05907
761	137	GO:0016161	MF	7	beta-amylase activity													4.11411
762	138	GO:0016830	MF	4	carbon-carbon lyase activity																		4.22763
763	138	GO:0016835	MF	4	carbon-oxygen lyase activity								4.62693					5.53708
764	138	GO:0051537	MF	5	2 iron, 2 sulfur cluster binding												4.45825
765	138	GO:0004802	MF	5	transketolase activity									4.31316
766	138	GO:0046820	MF	6	4-amino-4-deoxychorismate synthase activity														4.80468
767	138	GO:0003878	MF	6	ATP citrate synthase activity										5.2184
768	138	GO:0047750	MF	6	cholestenol delta-isomerase activity				3.7503
769	138	GO:0009055	MF	6	electron transfer activity				3.70862
770	138	GO:0008171	MF	6	O-methyltransferase activity										5.03992
771	138	GO:0051060	MF	6	pullulanase activity										5.81671
772	138	GO:0102483	MF	6	scopolin beta-glucosidase activity				8.06882
773	138	GO:0003842	MF	7	1-pyrroline-5-carboxylate dehydrogenase activity															3.59852
774	138	GO:0015238 (0042910)	MF	7	drug transmembrane transporter activity												7.24176
775	138	GO:0016165	MF	7	linoleate 13S-lipoxygenase activity					3.98441
[truncated: 1 more columns]
