# Supplementary material for: A Comparison of Differential Gene Expression in Response to the Onset of Water Stress Between Three Hybrid Brachiaria Genotypes
Source: Front Plant Sci. 2021 Mar 19;12:637956. doi: 10.3389/fpls.2021.637956 (PMC8017340; doi:10.3389/fpls.2021.637956)
Supplement: Supplementary file 4 [file Table_4.XLSX]

## Sheet: Suppl. File 4
KEY	Group	Leaf GO terms				Expression categories
						u-u-n			u-u-u			n-u-n			n-u-u			n-n-u			d-d-n			d-d-d			n-d-n			n-d-d			n-n-d
		A	B	C	D	9	17	18	9	17	18	9	17	18	9	17	18	9	17	18	9	17	18	9	17	18	9	17	18	9	17	18	9	17	18
1	1	GO:0005623	CC	2	cell								5.60216	4.6022					6.51936				11.6557			3.9154	6.03092	10.4136	4.59585		17.3729
2	1	GO:0044464	CC	3	cell part								5.68606	4.60761					6.2834				10.8941			3.95934	6.131	10.5469	4.58158		16.9918
3	1	GO:0005622	CC	4	intracellular								3.78843						4.37823				12.7492			4.57441	4.29015	10.276	5.75626		16.0431
4	1	GO:0044424	CC	5	intracellular part								3.84282						5.15385				13.0918			5.01273	4.34318	9.02085	6.0447		16.754
5	1	GO:0005737	CC	6	cytoplasm														12.7464				18.3644			7.34474	7.54411	12.9438	8.26521		23.213
6	2	GO:0043227	CC	5	membrane-bounded organelle																		15.6319			6.49996	3.4853	9.52177	6.74423		17.1489
7	2	GO:0009579	CC	6	thylakoid																		30.0736	12.304		11.868	14.6154	12.0248	16.5551		14.3721	5.34445		4.91172
8	2	GO:0031975	CC	6	envelope																		18.9409	7.56816		7.01241	6.11856	3.78229	3.79715		11.665
9	2	GO:0044436	CC	7	thylakoid part																		23.3453	11.9138		7.71481	14.0121	11.2017	15.9069		8.83555	4.63337		4.51694
10	2	GO:0043231	CC	7	intracellular membrane-bounded organelle																		15.6977			6.65225	3.6771	9.58344	7.1209		17.4076
11	2	GO:0044444	CC	7	cytoplasmic part														13.4887				20.07			7.11241	6.98872	13.5441	10.1079		23.0893
12	2	GO:0034357	CC	8	photosynthetic membrane																		24.2435	12.1739		7.98897	14.6418	10.787	16.7711		9.36422	4.90135		4.74385
13	2	GO:0009536	CC	8	plastid								3.93238										38.699	4.36897		14.7291	20.1197	18.5953	22.3122		43.8662	12.7495		7.13452
14	2	GO:0031984	CC	9	organelle subcompartment																		20.1972	11.3674		10.5248	7.08124	4.61922	7.12928		7.77264	3.71138
15	2	GO:0031967	CC	9	organelle envelope																		18.9898	7.57913		7.02891	6.14241	3.79967	3.483		11.7078
16	2	GO:0009521	CC	9	photosystem																		9.07066	16.4096		7.83581	7.64908	3.56375	12.3197
17	2	GO:0009507	CC	9	chloroplast											4.60626			7.93357		5.47269		54.8305	6.75808		18.3286	21.2907	19.5639	24.9034		49.2471	7.9116		9.47044
18	2	GO:0044435	CC	9	plastid part														5.41002				34.9802	9.61826		11.4239	14.6543	10.8024	17.2718		33.2489	9.00558		7.38427
19	2	GO:0031976	CC	10	plastid thylakoid																		27.9422	13.9811		12.9745	11.6649	8.0964	11.593		13.6208	5.6838		4.74385
20	2	GO:0042651	CC	10	thylakoid membrane																		23.981	12.4532		8.28458	10.3112	9.44387	12.3181		9.94062	4.41838		4.98995
21	2	GO:0009526	CC	10	plastid envelope																		23.5174	9.91575		9.58355	9.39007	5.9658	5.70762		19.0827	4.39518
22	2	GO:0009522	CC	10	photosystem I																		10.1324	19.9646		6.83836	5.64638	3.22855	11.6521
23	2	GO:0044434	CC	10	chloroplast part														5.21488				34.6782	9.73369		11.6296	14.329	10.4798	17.8112		34.0083	9.26127		7.57604
24	2	GO:0009532	CC	10	plastid stroma														3.53463				17.6283	8.1915		4.53336	7.39844	4.36077	11.4327		16.3509	5.27633
25	2	GO:0009534	CC	11	chloroplast thylakoid																		27.9422	13.9811		12.9745	11.6649	8.0964	11.593		13.6208	5.6838		4.74385
26	2	GO:0055035	CC	11	plastid thylakoid membrane																		20.372	13.283		7.90254	8.86364	7.97521	10.9028		7.34528	5.21023		4.78432
27	2	GO:0009941	CC	11	chloroplast envelope																		23.272	10.11		9.87052	9.05739	5.62944	6.10528		19.8999	4.63449
28	2	GO:0009570	CC	11	chloroplast stroma														3.24348				16.201	8.29667		4.63875	5.6632	4.52192	11.8276		16.8131	4.81266
29	2	GO:0009535	CC	12	chloroplast thylakoid membrane																		20.372	13.283		7.90254	8.86364	7.97521	10.9028		7.34528	5.21023		4.78432
30	2	GO:0010287	CC	12	plastoglobule																		9.26241	12.9974			3.29294		6.53434			5.90653		4.44663
31	2	GO:0015979	BP	4	photosynthesis																3.58731		34.8107	15.5937		11.3799	14.143	5.41737	16.0861		13.9597
32	2	GO:0015977	BP	4	carbon fixation																		12.9931				5.16697				11.7159
33	2	GO:0019684	BP	5	photosynthesis, light reaction																		20.7661	16.4435		7.61431	3.89289	3.14677	7.00123		4.82499
34	2	GO:0019685	BP	6	photosynthesis, dark reaction																		12.3186				4.77904				5.55969
35	2	GO:0009765	BP	6	photosynthesis, light harvesting																		7.06122	19.8215		6.76596		3.17486	5.13265
36	2	GO:0019253	BP	7	reductive pentose-phosphate cycle																		13.2016				3.50941				5.99092
37	2	GO:0033013	BP	5	tetrapyrrole metabolic process																		13.8765			6.59507	5.02992				3.68079
38	2	GO:0006778	BP	6	porphyrin-containing compound metabolic process																		13.9469			6.62302	5.06324				3.71169
39	2	GO:0015994	BP	7	chlorophyll metabolic process																		12.1372			6.88819	5.381				4.00758
40	3	GO:0006720	BP	6	isoprenoid metabolic process																		4.08524				4.47906	3.29149			7.45017
41	3	GO:0008299	BP	7	isoprenoid biosynthetic process																		2.98718				4.07222				5.51905
42	3	GO:0016108	BP	8	tetraterpenoid metabolic process																		4.80848				3.58923				3.70193
43	3	GO:0016109	BP	9	tetraterpenoid biosynthetic process																		4.06133				3.94398				3.13893
44	3	GO:0016116	BP	9	carotenoid metabolic process																		4.80848				3.58923				3.70193
45	2	GO:0016117	BP	10	carotenoid biosynthetic process																		4.06133				3.94398				3.13893
46	4	GO:0043891	MF	7	glyceraldehyde-3-phosphate dehydrogenase (NAD(P)+) (phosphorylating) activity																		2.68293				4.40532				3.88425
47	4	GO:0047100	MF	8	glyceraldehyde-3-phosphate dehydrogenase (NADP+) (phosphorylating) activity																		3.8452				3.79503				3.44383
48	5	GO:0006790	BP	4	sulfur compound metabolic process																		5.28628				6.53959				3.65574
49	5	GO:0044272	BP	5	sulfur compound biosynthetic process																		5.74803				4.00263	4.76274			4.40668
50	5	GO:0000097	BP	10	sulfur amino acid biosynthetic process																		4.74878				3.70137				4.11402
51	5	GO:0019344	BP	11	cysteine biosynthetic process																		5.66934				3.37266				4.37303
52	6	GO:0009628	BP	3	response to abiotic stimulus																		6.46068	6.09862							3.33417
53	6	GO:0009314	BP	4	response to radiation																		11.1419	8.31453		3.84291					3.87634
54	6	GO:0009416	BP	5	response to light stimulus																		12.5301	8.80685		4.2781					4.71673
55	6	GO:0009637	BP	6	response to blue light																		5.54245				4.1821				3.36802
56	7	GO:2001057	BP	5	reactive nitrogen species metabolic process																4.18868		4.73536								2.67348
57	7	GO:0042126	BP	6	nitrate metabolic process																4.29157		4.87736								2.77207
58	7	GO:0042128	BP	7	nitrate assimilation																4.29157		4.87736								2.77207
59	7	GO:0030151	MF	7	molybdenum ion binding																4.40367		3.46181								2.87987
60	8	GO:0005975	BP	4	carbohydrate metabolic process	10.3109		6.2385				3.81309		9.11942			3.2705						5.96074					12.1549			12.1639
61	8	GO:0045229	BP	4	external encapsulating structure organization	7.42324		7.36337			3.9914			4.46437														3.30712
62	8	GO:0071554	BP	4	cell wall organization or biogenesis	5.73811		6.05872						4.69132														3.89648
63	8	GO:0016051	BP	5	carbohydrate biosynthetic process	5.53713		4.1278				4.85677											8.50951					8.71109			11.1036
64	8	GO:0009311	BP	5	oligosaccharide metabolic process	8.72308		4.62656						4.06833														5.35556			6.57995
65	8	GO:0044262	BP	5	cellular carbohydrate metabolic process	10.2107		4.25404			3.4951			5.42107														7.27025			6.54489
66	8	GO:0005976	BP	5	polysaccharide metabolic process	9.36743		5.53332						4.93316														6.24			3.21598
67	8	GO:0071555	BP	5	cell wall organization	6.83606		6.95915			4.15441			5.0008														3.12208
68	8	GO:0005984	BP	6	disaccharide metabolic process	8.90762		4.76821						4.30753														5.5588			6.85693
69	8	GO:0044042	BP	6	glucan metabolic process	10.488		5.12524			3.3568			3.86114														6.99403			4.29888
70	8	GO:0033692	BP	6	cellular polysaccharide biosynthetic process	6.00935		4.36048																				7.68869			6.4723
71	8	GO:0044264	BP	6	cellular polysaccharide metabolic process	9.87958		5.31054						4.54498														6.8496			3.69847
72	8	GO:0000271	BP	6	polysaccharide biosynthetic process	5.5886		5.55047																				7.69695			5.70193
73	8	GO:0005985	BP	7	sucrose metabolic process	8.58247		4.57895						4.77145														5.69277			4.17358
74	8	GO:0006073	BP	7	cellular glucan metabolic process	10.6248		5.22495			3.40108			4.01401														7.15336			4.43763
75	8	GO:0034637	BP	7	cellular carbohydrate biosynthetic process	5.37977		4.51923																				7.30488			7.16
76	8	GO:0006112	BP	7	energy reserve metabolic process	8.61705		5.82774																				8.57276
77	8	GO:0009250	BP	8	glucan biosynthetic process	6.63128		4.09591																				7.94651			7.64533
78	8	GO:0005982	BP	8	starch metabolic process	8.79611		4.68254						4.16245														7.2296			5.65939
79	8	GO:0051273	BP	8	beta-glucan metabolic process	6.68013		4.20226																				3.2072
80	8	GO:0005977	BP	8	glycogen metabolic process	8.61705		5.82774																				8.57276
81	8	GO:0030243	BP	9	cellulose metabolic process	7.93182		5.24187																				4.3111
82	8	GO:0005978	BP	9	glycogen biosynthetic process	4.19872		3.59585																							3.4005
83	8	GO:0030244	BP	10	cellulose biosynthetic process	4.76301		3.79517																				4.27495
84	8	GO:0016757	MF	4	transferase activity, transferring glycosyl groups	6.35163		6.26571						4.75531														4.13734			8.38663
85	8	GO:0016758	MF	5	transferase activity, transferring hexosyl groups	4.75187								4.65313														5.68295			8.70004
86	8	GO:0035251	MF	6	UDP-glucosyltransferase activity	5.52571		4.67208																				2.9911			11.0418
87	8	GO:0046527	MF	6	glucosyltransferase activity	5.91889		4.13516																				2.98705			9.58572
88	8	GO:0016759	MF	7	cellulose synthase activity	5.92579		4.92956																				5.84927			3.70193
89	8	GO:0008194	MF	7	UDP-glycosyltransferase activity	4.49152		4.27232																							12.158
90	8	GO:0016760	MF	8	cellulose synthase (UDP-forming) activity	5.92579		4.92956																				5.84927			3.70193
91	8	GO:0019156	MF	10	isoamylase activity	3.60162		3.19512																				4.41697
92	8	GO:0009501	CC	9	amyloplast	4.00146		3.40099																							3.14429
93	9	GO:1901135	BP	4	carbohydrate derivative metabolic process	6.60551		3.66558						5.00472			3.9397						12.7013					11.3661			5.43098
94	9	GO:0055086	BP	6	nucleobase-containing small molecule metabolic process	5.2471		4.07264			3.4016												10.9352					8.57021			7.05418
95	9	GO:0009225	BP	7	nucleotide-sugar metabolic process	10.3893		6.07829			9.0362	4.70461																5.79618
96	9	GO:0006011	BP	8	UDP-glucose metabolic process	5.22624		4.24512																				4.89408			2.94224
97	10	GO:0016829	MF	3	lyase activity			3.33992			4.69609	4.86883			4.45763		8.99024						3.48516					3.25587			4.54127
98	10	GO:0016830	MF	4	carbon-carbon lyase activity			3.34754				6.45827					3.61107						5.75879								5.29735
99	10	GO:0016831	MF	5	carboxy-lyase activity			4.21336				5.00261											4.49037								5.40127
100	11	GO:0016020	CC	2	membrane			3.46141					4.11524	10.0262			6.51648		5.45312				4.22162				3.30802	3.68236	3.44956		4.0803
101	11	GO:0044425	CC	3	membrane part			4.23971						9.18738			5.59962						3.36519				5.17908	4.00289	4.69949		4.01109	5.14642
102	11	GO:0031224	CC	4	intrinsic component of membrane			4.93118				4.03038		10.0696			6.0825						3.09875				4.92903	3.94682	4.4822		4.48615	5.39153
103	11	GO:0016021	CC	5	integral component of membrane			4.82632				4.22533		9.96443			5.87212						3.10991				4.96186	3.78678	4.64221		4.43553	5.15268
104	12	GO:1901566	BP	5	organonitrogen compound biosynthetic process														37.6508		3.44237		8.11833
105	12	GO:0008652	BP	8	cellular amino acid biosynthetic process														3.06935		4.32305		2.84475
106	12	GO:1901607	BP	9	alpha-amino acid biosynthetic process														3.23944		4.45744		2.98032
107	13	GO:0044281	BP	3	small molecule metabolic process			3.75846			9.56792	9.37184	6.39662	15.725	5.13007		11.3222		10.1545				13.9079				3.63454	8.16204			13.4647
108	13	GO:0044283	BP	4	small molecule biosynthetic process						10.1244	5.92473		3.20914			5.40753		3.94242		3.70407		7.87176					5.91414			5.53044
109	13	GO:0006082	BP	4	organic acid metabolic process						6.32659	3.953	5.75228	12.818			9.18774		12.0037				4.96055				3.92975	3.08947			6.48546
110	13	GO:0043436	BP	5	oxoacid metabolic process						6.33092	3.96011	5.76101	12.8407			9.20409		12.0216				4.96936				3.93762				6.49829
111	13	GO:0016053	BP	6	organic acid biosynthetic process						8.80846			4.81783			6.01087		4.69038		3.75395		2.77929
112	13	GO:0019752	BP	6	carboxylic acid metabolic process						6.42483	4.11559	5.95149	13.0166			9.25349		12.0459				3.79739				3.37597				5.72668
113	13	GO:0046394	BP	7	carboxylic acid biosynthetic process						8.80846			4.81783			6.01087		4.69038		3.75395		2.77929
114	14	GO:0055114	BP	4	oxidation-reduction process	4.40334		4.57676			5.47574			3.92358			8.21202		3.66984		10.6231		12.9985			3.724	4.81517	3.20796			9.58026
115	14	GO:0016491	MF	4	oxidoreductase activity			3.12233			5.47814			4.78551			7.58507		3.6751		10.6291		5.1997			5.15211	5.13498				6.61149
116	14	GO:0006091	BP	4	generation of precursor metabolites and energy	4.17303															3.9266		21.2835	8.43377		6.47647		8.62691	4.38105		8.7226
117	14	GO:0015980	BP	5	energy derivation by oxidation of organic compounds	7.94509																	4.50783					6.57744			4.51878
118	15	GO:0003824	MF	2	catalytic activity	6.73184		7.58343			4.7393	9.22661	4.23381	11.2071	7.27339		18.6738		5.09958				6.3173					8.26655			9.65116
119	15	GO:0008152	BP	2	metabolic process						3.60735		4.85325	5.82419	5.71463		9.33332		13.1731				9.06747					6.46688			4.15686
120	15	GO:0006793	BP	4	phosphorus metabolic process							4.88572	4.15334	7.36287	4.85828		11.2679		3.96699				10.9139					7.68381			7.87802
121	15	GO:0006796	BP	5	phosphate-containing compound metabolic process							4.28607	4.35765	6.93734	5.0349		11.1682		4.03204				10.5489					6.17875			6.70655
122	16	GO:0009058	BP	3	biosynthetic process						5.03872								17.7786		4.93321		9.16405					4.58161			4.65662
123	16	GO:0044249	BP	4	cellular biosynthetic process						5.36816								16.72		3.91675		4.49409					3.27913
124	16	GO:0044271	BP	5	cellular nitrogen compound biosynthetic process														13.3719		3.48817		4.51287
125	17	GO:0016740	MF	3	transferase activity							3.92434		7.94889			5.70994		3.19406									3.67724			3.00442
126	17	GO:0070548	MF	6	L-glutamine aminotransferase activity							3.98861					3.37385		3.49474
127	17	GO:0004360	MF	7	glutamine-fructose-6-phosphate transaminase (isomerizing) activity							3.98861					3.37385		3.49474
128	18	GO:0017144	BP	4	drug metabolic process						4.98717						4.27265				3.49804		8.13466					6.09265			6.21092
129	18	GO:1901657	BP	5	glycosyl compound metabolic process				6.74576		3.47295												6.99751					5.93759			3.46007
130	18	GO:0019318	BP	6	hexose metabolic process				3.95763					3.55663									7.24851					3.81048			9.01972
131	18	GO:2001295	BP	13	malonyl-CoA biosynthetic process	4.29705		3.8884																				3.32938
132	18	GO:0015976	BP	2	carbon utilization																		17.5049				3.30771				8.59997
133	18	GO:0055085	BP	5	transmembrane transport												4.54542				3.95162		7.62333				4.22569	3.96865	4.73323		7.27181	9.2712		5.13709
134	18	GO:0030001	BP	7	metal ion transport																		3.73033				3.47686				5.46744
135	18	GO:0006090	BP	8	pyruvate metabolic process																		9.4158				4.17933	5.46347			10.5993
136	18	GO:0009514	CC	10	glyoxysome																					5.29339	3.7944				3.27953
137	18	GO:0010319	CC	11	stromule																3.40827		6.38338								6.51204
