# Supplementary material for: A Comparison of Differential Gene Expression in Response to the Onset of Water Stress Between Three Hybrid Brachiaria Genotypes
Source: Front Plant Sci. 2021 Mar 19;12:637956. doi: 10.3389/fpls.2021.637956 (PMC8017340; doi:10.3389/fpls.2021.637956)
Supplement: Supplementary file 5 [file Table_5.XLSX]

## Sheet: Suppl. File 5
KEY	Group	Root GO terms				Expression categories
						u-n-n			u-u-n			u-u-u			n-u-n			n-u-u			n-n-u			u-n-d			d-d-u			d-n-u			d-n-n			d-d-n			d-d-d			n-d-d			n-d-n			n-n-d
		A	B	C	D	9	17	18	9	17	18	9	17	18	9	17	18	9	17	18	9	17	18	9	17	18	9	17	18	9	17	18	9	17	18	9	17	18	9	17	18	9	17	18	9	17	18	9	17
1	1	GO:0017144	BP	4	drug metabolic process																												9.04263		6.01971	7.86483		7.23314								6.16799
2	1	GO:0072593	BP	4	reactive oxygen species metabolic process																												6.36175		9.19781	5.01986		8.97396								9.73163
3	1	GO:0016999	BP	5	antibiotic metabolic process																												7.26871		7.58029			5.77262								8.05223
4	1	GO:0009056	BP	3	catabolic process																														4.42314	3.1713		3.30885								4.13424
5	1	GO:0051187	BP	6	cofactor catabolic process																												7.57587		8.48265	4.39138		7.4963								10.4827	4.52789
6	1	GO:0042737	BP	6	drug catabolic process																												6.48376		7.7114	4.14776		6.62829								13.726
7	1	GO:0017001	BP	6	antibiotic catabolic process																												8.19911		9.07948	4.93719		8.07995								11.3081	4.15339
8	1	GO:0042743	BP	6	hydrogen peroxide metabolic process																												7.35442		8.26985	4.19996		7.28862								10.1894	3.65187
9	1	GO:0042744	BP	7	hydrogen peroxide catabolic process																												8.31148		9.18678	5.03662		8.18506								11.4569	4.22039
10	2	GO:0042221	BP	3	response to chemical												4.82379			6.34379													4.44207		3.54851			7.32234								3.98268
11	2	GO:0006979	BP	4	response to oxidative stress																												3.3863		7.11385			5.3207								10.5138
12	2	GO:0009636	BP	4	response to toxic substance																												4.36354		6.0874			6.53415				4.84617				9.04086
13	2	GO:0070887	BP	4	cellular response to chemical stimulus																									6.83467			5.06391		5.50124			9.2385								5.02721
14	2	GO:0097237	BP	5	cellular response to toxic substance																												5.43747		8.05821	3.2215		7.88047								11.2519	4.98458
15	2	GO:0098754	BP	5	detoxification																												4.99081		5.96701			7.30774				5.25837				10.1213	3.97994
16	2	GO:1990748	BP	6	cellular detoxification																												5.59192		7.31055	3.361		8.06968								11.5226	5.1264
17	2	GO:0098869	BP	7	cellular oxidant detoxification																												5.6145		7.33457	3.38148		8.09731								11.5621	5.14713
18	2	GO:0016684	MF	7	oxidoreductase activity, acting on peroxide as acceptor																												5.45916		8.08343	3.75269		7.90706								14.1074	5.75504
19	2	GO:0016209	MF	8	antioxidant activity																												5.02821		7.58029	3.32796		7.37722								13.2179	5.31792
20	2	GO:0004601	MF	9	peroxidase activity																												5.48097		8.10879	3.77441		7.93379								14.1523	5.77715
21	3	GO:2001057	BP	5	reactive nitrogen species metabolic process																															4.9787	4.97663	8.461	6.64994
22	3	GO:0042126	BP	6	nitrate metabolic process																															5.1623	5.08038	8.7002	6.75442
23	3	GO:0042128	BP	7	nitrate assimilation																															5.1623	5.08038	8.7002	6.75442
24	4	GO:0016310	BP	6	phosphorylation																												4.16437			5.80185									6.31394	3.87968
25	4	GO:0016773	MF	7	phosphotransferase activity, alcohol group as acceptor																			4.55148												4.66969								4.52964	7.54552	3.93701
26	4	GO:0016301	MF	7	kinase activity																															2.94123								4.19874	7.78912	5.03134
27	4	GO:0004672	MF	9	protein kinase activity																			5.04129												3.35339								5.22554	8.90913	4.89425
28	4	GO:0004674	MF	10	protein serine/threonine kinase activity																			4.62602																		5.24548		7.62184	6.52689	4.45717
29	5	GO:0071554	BP	4	cell wall organization or biogenesis													6.78226			5.23387												3.60157		9.67964			5.57347								5.14471
30	5	GO:0045229	BP	4	external encapsulating structure organization													4.41221			4.79778												3.93822		7.95387			5.35729								4.30882
31	5	GO:0071555	BP	5	cell wall organization													4.73696			5.09352												4.28396		8.43436			5.7544								4.69625
32	5	GO:0071669	BP	5	plant-type cell wall organization or biogenesis																												4.8503		6.30507			4.68958								5.82979
33	5	GO:0009664	BP	6	plant-type cell wall organization																												5.16878		7.55307			4.8841								7.24827
34	6	GO:0005576	CC	2	extracellular region													4.89572			5.83518												6.54119		13.4018	5.0017		8.50589								18.6179	4.35168
35	6	GO:0030312	CC	5	external encapsulating structure													3.54125			4.38966												5.46832		12.6992			5.14568						3.73717		6.47579
36	6	GO:0005618	CC	6	cell wall													3.60943			4.45772												4.39837		12.862			4.03402								5.98493
37	6	GO:0009505	CC	7	plant-type cell wall																												4.71649		12.434			3.68465								4.25372
38	7	GO:0019748	BP	3	secondary metabolic process	6.75581			6.66138															5.23572																		5.24789		5.19221		3.86554	5.49926	3.97665
39	7	GO:0044550	BP	5	secondary metabolite biosynthetic process	4.63074			5.37351															5.2769																		4.53116		5.0066		4.40678	6.07403
40	8	GO:0016798	MF	4	hydrolase activity, acting on glycosyl bonds				6.24197							4.65842		4.84964			4.49173														4.40892
41	8	GO:0004553	MF	5	hydrolase activity, hydrolyzing O-glycosyl compounds				7.21511							3.55361		5.10848			3.89623														5.22035
42	9	GO:0005215	MF	4	transporter activity	4.53945			4.02855			4.11948				11.3908	4.66103			4.53853			3.94736													4.45905		3.50833								3.86798	4.35517		7.72291
43	9	GO:0022857	MF	6	transmembrane transporter activity				5.9664			4.51431				12.7325	5.00095			4.95158			4.72329													3.3337		3.60164								4.14985	4.71445
44	9	GO:0022804	MF	7	active transmembrane transporter activity	4.01745			5.2354							7.42738	3.94322
45	10	GO:0055085	BP	5	transmembrane transport	4.13985			6.37836			4.67298		4.22346		10.8097	6.11679			5.21122			5.28985							4.54476						3.61095											3.71383		4.37378
46	10	GO:0006820	BP	6	anion transport											4.09144							4.12644													3.03407			4.62878
47	10	GO:0098656	BP	7	anion transmembrane transport											4.96914							4.27908													3.56768
48	10	GO:0015849	BP	7	organic acid transport											4.79129							6.22327							4.11815
49	10	GO:0046942	BP	8	carboxylic acid transport											4.87821							6.30849							4.16944
50	11	GO:0016491	MF	4	oxidoreductase activity	5.49094			9.53994							10.5828																			4.36871	11.1667	5.91493	19.0289			4.74444		5.3488	4.22233		13.9412	12.4263	4.9715
51	11	GO:0016903	MF	5	oxidoreductase activity, acting on the aldehyde or oxo group of donors				3.57177							5.9897	5.05001																			3.52186
52	11	GO:0016705	MF	5	oxidoreductase activity, acting on paired donors, with incorporation or reduction of molecular oxygen	7.77299		5.16147	3.27204										4.71542					5.08532														6.45862				5.94274				4.60456	8.34754	9.42582
53	11	GO:0051213	MF	5	dioxygenase activity											4.2781				4.35668																3.05787		13.268								4.37134
54	12	GO:0005975	BP	4	carbohydrate metabolic process				6.69774						6.79479	5.0183	4.1653	6.33629		3.8594													4.97602		6.08091	5.18311
55	12	GO:0005996	BP	5	monosaccharide metabolic process				4.54526							3.98579				4.79072																7.64303
56	12	GO:0019318	BP	6	hexose metabolic process				6.16569							4.11818				5.27845																9.7555
57	12	GO:0006012	BP	7	galactose metabolic process				5.62228							5.19841				5.0653	4.24651
58	12	GO:0047216	MF	8	inositol 3-alpha-galactosyltransferase activity				6.34017										4.80468	6.11147
59	13	GO:0016020	CC	2	membrane	7.53113										3.64493								7.37977												3.76195						5.52892		7.00659	4.89405	4.6137	5.58255	4.44715
60	13	GO:0044425	CC	3	membrane part	8.0867										5.35884	4.29639							4.85182																		5.33684
61	13	GO:0031224	CC	4	intrinsic component of membrane	9.02005			3.54681						3.57419	5.93081	4.1591							5.33299																		5.1056		4.09019				4.2807
62	13	GO:0071944	CC	4	cell periphery										3.71328			6.84825															3.42443		7.10451	9.99705		4.77505				4.02382		7.02598	7.21599	14.5827	6.71545
63	13	GO:0005886	CC	5	plasma membrane										4.0925			4.51188																		9.00266								4.44888	6.44428	9.6861	4.13913
64	13	GO:0016021	CC	5	integral component of membrane	8.71576			3.48295							5.95189	4.05424							5.45415						4.19026												4.48402		3.71439
65	14	GO:0043169	MF	4	cation binding											3.23132																						3.10686				4.92938		3.93885		3.62989	4.6753
66	14	GO:0046872	MF	5	metal ion binding											3.3202																						2.98104				4.99336		4.01127			4.78463
67	14	GO:0005506	MF	7	iron ion binding	9.97389		4.3034	5.75985							5.14453			5.69204																	3.30665		9.97389				5.11475					5.28049	7.43821
68	15	GO:0048037	MF	4	cofactor binding	4.22521			4.5273							3.64692																	7.61128			14.8293		13.0832				4.71683	7.39345	4.0551		8.18686	7.93333	4.72296
69	15	GO:0046906	MF	4	tetrapyrrole binding	6.28927		4.7678	3.35979										4.36411														4.6817		5.70795	8.00517		16.589				8.12839	6.05533	5.13789		11.4413	9.35533	6.86382
70	15	GO:0020037	MF	5	heme binding	6.64108		4.93858	3.56437										4.51654														4.46802		6.01295	8.57952		16.3964				8.40149	6.19957	5.38315		12.0273	9.13924	7.0965
71	16	GO:0016838	MF	5	carbon-oxygen lyase activity, acting on phosphates								5.76711					5.50945																				3.05063
72	16	GO:0010333	MF	6	terpene synthase activity								5.90382					5.81724																				3.25724
73	17	GO:0072521	BP	7	purine-containing compound metabolic process									4.62539		3.77892																				6.2103
74	17	GO:0004854	MF	7	xanthine dehydrogenase activity				3.3256							4.10738	3.57204
75	17	GO:0046110	BP	9	xanthine metabolic process				3.3256							4.10738	3.57204
76	17	GO:0009115	BP	10	xanthine catabolic process				3.3256							4.10738	3.57204
77	18	GO:0047623	MF	6	adenosine-phosphate deaminase activity							4.82652	6.49511							3.59852
78	18	GO:0003876	MF	7	AMP deaminase activity							4.82652	6.49511							3.59852
79	18	GO:0032264	BP	13	IMP salvage							4.82652	6.49511							3.59852
80	19	GO:0003824	MF	2	catalytic activity	10.1872			8.78352						4.82982	6.45388		3.89154															6.7409		5.55775	9.06884		16.7692			4.68977				3.78153	9.20808	7.64924
81	19	GO:0055114	BP	3	oxidation-reduction process	4.14614			11.1028							10.5746																	4.02658		3.69521	16.1724	5.91169	14.4807					6.24555			5.8738	8.3732
82	19	GO:0006091	BP	4	generation of precursor metabolites and energy				3.57428					7.00223		3.20539																	3.79698			9.1874
83	19	GO:0047987	MF	6	hydroperoxide dehydratase activity										3.87675				5.28115													5.21871
84	19	GO:0009064	BP	9	glutamine family amino acid metabolic process														4.25393	4.39493													3.4719			6.84715
85	19	GO:0009069	BP	9	serine family amino acid metabolic process																			4.15102									3.70645			3.0081						4.67866		6.71502	5.39215	3.54982
[truncated: 1 more columns]
