# Supplementary material for: A Comparison of Differential Gene Expression in Response to the Onset of Water Stress Between Three Hybrid Brachiaria Genotypes
Source: Front Plant Sci. 2021 Mar 19;12:637956. doi: 10.3389/fpls.2021.637956 (PMC8017340; doi:10.3389/fpls.2021.637956)
Supplement: Supplementary file 6 [file Table_6.XLSX]

## Sheet: Suppl. File 6
KEY	Group	Leaf GO terms				Expression categories
						u-u-n			u-u-u			n-u-n			n-u-u			n-n-u			d-d-n			d-d-d			n-d-n			n-d-d
		A	B	C	D	9	17	18	9	17	18	9	17	18	9	17	18	9	17	18	9	17	18	9	17	18	9	17	18	9	17	18
1	1	GO:0042440	BP	3	pigment metabolic process																		12.1134
2	1	GO:0046148	BP	6	pigment biosynthetic process																		11.2018
3	1	GO:0033014	BP	6	tetrapyrrole biosynthetic process																		12.8009
4	1	GO:0006779	BP	7	porphyrin-containing compound biosynthetic process																		12.8901
5	1	GO:0009768	BP	7	photosynthesis, light harvesting in photosystem I																			17.8767
6	1	GO:0015995	BP	8	chlorophyll biosynthetic process																		12.0056
7	1	GO:0018298	BP	8	protein-chromophore linkage																			19.2969
8	1	GO:0031409	MF	3	pigment binding																			17.8767
9	1	GO:0016168	MF	5	chlorophyll binding																			20.7728
10	2	GO:0009987	BP	2	cellular process														13.6375
11	2	GO:0044237	BP	3	cellular metabolic process														13.9419
12	2	GO:0071704	BP	3	organic substance metabolic process														10.9379
13	2	GO:1901564	BP	4	organonitrogen compound metabolic process														21.8377
14	2	GO:0006629	BP	4	lipid metabolic process												10.5138
15	2	GO:1901576	BP	4	organic substance biosynthetic process														17.3771
16	2	GO:0005996	BP	5	monosaccharide metabolic process																										11.6045
17	2	GO:0019637	BP	5	organophosphate metabolic process																		12.5874
18	3	GO:0043226	CC	2	organelle																		14.4168								17.1425
19	3	GO:0044422	CC	5	organelle part														17.4507
20	3	GO:0043229	CC	6	intracellular organelle																		14.5381								17.31
21	3	GO:0044446	CC	8	intracellular organelle part														17.1729
22	4	GO:0071840	BP	2	cellular component organization or biogenesis														14.3886
23	4	GO:0044085	BP	3	cellular component biogenesis														32.3227
24	4	GO:0022613	BP	4	ribonucleoprotein complex biogenesis														49.0841
25	4	GO:0043603	BP	5	cellular amide metabolic process														36.7387
26	4	GO:0019538	BP	5	protein metabolic process														17.2372
27	4	GO:0042254	BP	5	ribosome biogenesis														53.0978
28	4	GO:0009059	BP	5	macromolecule biosynthetic process														10.7308
29	4	GO:0044267	BP	6	cellular protein metabolic process														21.6224
30	4	GO:0010467	BP	6	gene expression														12.9201
31	4	GO:0043604	BP	6	amide biosynthetic process														40.1129
32	4	GO:0006518	BP	6	peptide metabolic process														38.6971
33	4	GO:0042274	BP	7	ribosomal small subunit biogenesis														11.8676
34	4	GO:0043043	BP	7	peptide biosynthetic process														40.7936
35	4	GO:0042273	BP	7	ribosomal large subunit biogenesis														10.6195
36	4	GO:0006412	BP	8	translation														40.4176
37	4	GO:0042255	BP	8	ribosome assembly														12.4311
38	4	GO:0016072	BP	9	rRNA metabolic process														11.8745
39	4	GO:0006364	BP	10	rRNA processing														12.0327
40	4	GO:0032991	CC	2	protein-containing complex														14.7202
41	4	GO:1990904	CC	3	ribonucleoprotein complex														41.8895
42	4	GO:0043228	CC	6	non-membrane-bounded organelle														23.3509
43	4	GO:0043232	CC	7	intracellular non-membrane-bounded organelle														23.3509
44	4	GO:0005829	CC	8	cytosol														30.1739
45	4	GO:0044445	CC	9	cytosolic part														63.2515
46	4	GO:0005840	CC	9	ribosome														48.6058
47	4	GO:0044391	CC	10	ribosomal subunit														63.4897
48	4	GO:0022626	CC	11	cytosolic ribosome														64.893
49	4	GO:0015934	CC	11	large ribosomal subunit														39.3092
50	4	GO:0015935	CC	11	small ribosomal subunit														24.4588
51	4	GO:0022625	CC	12	cytosolic large ribosomal subunit														42.5181
52	4	GO:0022627	CC	12	cytosolic small ribosomal subunit														25.8214
53	4	GO:0003723	MF	5	RNA binding														12.2363
54	4	GO:0005198	MF	6	structural molecule activity														47.5166
55	4	GO:0003735	MF	10	structural constituent of ribosome														56.7045
56	5	GO:1901265	MF	4	nucleoside phosphate binding														12.2721
57	5	GO:0036094	MF	4	small molecule binding											10.4771			12.5398
58	5	GO:0000166	MF	5	nucleotide binding														12.2721
59	5	GO:0017076	MF	6	purine nucleotide binding														12.5102
60	5	GO:0032553	MF	6	ribonucleotide binding														12.3672
61	5	GO:0030554	MF	7	adenyl nucleotide binding														11.855
62	5	GO:0032559	MF	7	adenyl ribonucleotide binding														11.8922
63	5	GO:0032555	MF	7	purine ribonucleotide binding														12.5473
