# Supplementary material for: A Comparison of Differential Gene Expression in Response to the Onset of Water Stress Between Three Hybrid Brachiaria Genotypes
Source: Front Plant Sci. 2021 Mar 19;12:637956. doi: 10.3389/fpls.2021.637956 (PMC8017340; doi:10.3389/fpls.2021.637956)
Supplement: Supplementary file 7 [file Table_7.XLSX]

## Sheet: Suppl. File 7
KEY	Group	Root GO terms				Expression category
						u-n-n			u-u-n			u-u-u			n-u-n			n-u-u			u-n-d			d-n-u			d-n-n			d-d-n			d-d-d			n-d-n			n-d-d			n-n-d
		A	B	C	D	9	17	18	9	17	18	9	17	18	9	17	18	9	17	18	9	17	18	9	17	18	9	17	18	9	17	18	9	17	18	9	17	18	9	17	18	9	17	18
1	1	GO:0006082	BP	4	organic acid metabolic process																									15.9143
2	1	GO:0043436	BP	5	oxoacid metabolic process																									15.9379
3	1	GO:0019752	BP	6	carboxylic acid metabolic process																									14.2573
4	1	GO:0019740	BP	6	nitrogen utilization																									10.4829
5	1	GO:0006520	BP	7	cellular amino acid metabolic process																									9.46416
6	1	GO:0008652	BP	8	cellular amino acid biosynthetic process																									8.83065
7	1	GO:1901605	BP	8	alpha-amino acid metabolic process																									8.26384
8	1	GO:1901607	BP	9	alpha-amino acid biosynthetic process																									9.21031
9	1	GO:0009084	BP	10	glutamine family amino acid biosynthetic process																									10.792
10	1	GO:0006541	BP	10	glutamine metabolic process																									10.2993
11	1	GO:0019676	BP	11	ammonia assimilation cycle																									11.4995
12	1	GO:0006537	BP	11	glutamate biosynthetic process																									10.0697
13	1	GO:0097054	BP	12	L-glutamate biosynthetic process																									10.597
14	1	GO:0015930	MF	6	glutamate synthase activity																									12.1897
15	2	GO:0046034	BP	7	ATP metabolic process																									9.10197
16	2	GO:0009132	BP	8	nucleoside diphosphate metabolic process																									11.2424
17	2	GO:0046939	BP	8	nucleotide phosphorylation																									10.5395
18	2	GO:0009135	BP	9	purine nucleoside diphosphate metabolic process																									11.8553
19	2	GO:0009185	BP	9	ribonucleoside diphosphate metabolic process																									11.8553
20	2	GO:0006163	BP	9	purine nucleotide metabolic process																									8.93906
21	2	GO:0009150	BP	10	purine ribonucleotide metabolic process																									9.0907
22	2	GO:0006165	BP	10	nucleoside diphosphate phosphorylation																									11.594
23	2	GO:0009179	BP	10	purine ribonucleoside diphosphate metabolic process																									11.8553
24	2	GO:0046031	BP	11	ADP metabolic process																									11.9623
25	2	GO:0006757	BP	12	ATP generation from ADP																									11.9623
26	2	GO:0006096	BP	13	glycolytic process																									11.9623
27	3	GO:0044281	BP	3	small molecule metabolic process																									13.3699
28	3	GO:0044283	BP	4	small molecule biosynthetic process																									12.979
29	3	GO:0016051	BP	5	carbohydrate biosynthetic process																						3.35373			9.31541
30	3	GO:0046364	BP	6	monosaccharide biosynthetic process																									11.6615
31	3	GO:0006006	BP	7	glucose metabolic process																									12.3061
32	3	GO:0019319	BP	7	hexose biosynthetic process																									11.2916
33	3	GO:0006094	BP	8	gluconeogenesis																									11.3911
34	4	GO:0006739	BP	4	NADP metabolic process																									9.51428
35	4	GO:0006740	BP	6	NADPH regeneration																									10.1578
36	4	GO:0051156	BP	6	glucose 6-phosphate metabolic process																									9.63753
37	4	GO:0006098	BP	7	pentose-phosphate shunt																									10.1578
38	5	GO:0016638	MF	5	oxidoreductase activity, acting on the CH-NH2 group of donors																									11.3178
39	5	GO:0016702	MF	6	oxidoreductase activity, acting on single donors with incorporation of molecular oxygen, incorporation of two atoms of oxygen																											8.25801
40	6	GO:0050662	MF	4	coenzyme binding																									8.23905
41	6	GO:0051538	MF	5	3 iron, 4 sulfur cluster binding																									9.00767
42	7	GO:0006721	BP	7	terpenoid metabolic process																											9.90887
43	7	GO:0008299	BP	7	isoprenoid biosynthetic process																											8.15304
44	7	GO:0016114	BP	8	terpenoid biosynthetic process																											8.83108
45	8	GO:0006928	BP	3	movement of cell or subcellular component																								8.40787
46	8	GO:0007018	BP	4	microtubule-based movement																								8.62016
47	8	GO:0008092	MF	4	cytoskeletal protein binding																								8.12895
48	8	GO:0003777	MF	9	microtubule motor activity																								9.17905
49	9	GO:0005976	BP	5	polysaccharide metabolic process													8.70436
50	9	GO:0044262	BP	5	cellular carbohydrate metabolic process													8.24911
51	9	GO:0044264	BP	6	cellular polysaccharide metabolic process													9.35654
52	9	GO:0006073	BP	7	cellular glucan metabolic process													8.12349
53	12	GO:0006811	BP	5	ion transport											8.03073																											6.5435
54	10	GO:0034220	BP	6	ion transmembrane transport											8.05286
55	10	GO:0015075	MF	7	ion transmembrane transporter activity											8.05286
56	10	GO:0015318	MF	8	inorganic molecular entity transmembrane transporter activity											8.06627
57	10	GO:0015144	MF	8	carbohydrate transmembrane transporter activity											8.53401
58	11	GO:0015926	MF	6	glucosidase activity				9.72477
59	11	GO:0008422	MF	7	beta-glucosidase activity				10.8176
60	11	GO:0102483	MF	6	scopolin beta-glucosidase activity				8.06882
61	12	GO:0015706	BP	8	nitrate transport																												8.82538
62	12	GO:0004497	MF	5	monooxygenase activity	7.94684																																				9.55213
63	12	GO:0006260	BP	7	DNA replication																								9.94788
