# Supplementary material for: A Comparison of Differential Gene Expression in Response to the Onset of Water Stress Between Three Hybrid Brachiaria Genotypes
Source: Front Plant Sci. 2021 Mar 19;12:637956. doi: 10.3389/fpls.2021.637956 (PMC8017340; doi:10.3389/fpls.2021.637956)
Supplement: Supplementary file 8 [file Table_8.XLSX]

## Sheet: Suppl. File 8
KEGG Pathway	Organ,Up/Down, Genotype													Organ, Up/Down					Organ			Up/Down			Total
	Leaf						Root
	Up			Down			Up			Down				Leaf		Root
	gt-9	gt-17	gt-18	gt-9	gt-17	gt-18	gt-9	gt-17	gt-18	gt-9	gt-17	gt-18		Up	Down	Up	Down		Leaf	Root		Up	Down
Biosynthesis of antibiotics	49	39	86	31	61	63	59	24	35	86	15	44		174	155	118	145		329	263		292	300		592
Starch and sucrose metabolism	32	22	62	6	55	29	68	18	37	29	5	21		116	90	123	55		206	178		239	145		384
Phenylpropanoid biosynthesis	17	14	33	3	10	6	26	9	10	37	29	62		64	19	45	128		83	173		109	147		256
Amino sugar and nucleotide sugar metabolism	22	16	32	7	16	26	22	4	13	17	7	20		70	49	39	44		119	83		109	93		202
Purine metabolism	14	17	28	2	26	25	19	10	13	14	7	11		59	53	42	32		112	74		101	85		186
Galactose metabolism	14	9	23	5	15	17	25	17	18	9	3	9		46	37	60	21		83	81		106	58		164
Glycolysis /Gluconeogenesis	10	8	15	6	22	19	14	7	15	30	7	10		33	47	36	47		80	83		69	94		163
Carbon fixation in photosynthetic organisms	3	2	7	13	34	35	11	4	10	18	3	7		12	82	25	28		94	53		37	110		147
Glutathione metabolism	9	11	21	12	7	11	17	6	18	21	2	7		41	30	41	30		71	71		82	60		142
Cysteine and methionine metabolism	1	6	9	12	21	18	9	3	8	24	7	15		16	51	20	46		67	66		36	97		133
Pyruvate metabolism	9	3	12	9	27	21	9	7	13	15	3	3		24	57	29	21		81	50		53	78		131
Pentose phosphate pathway	4	6	10	9	15	17	7	5	5	27	2	5		20	41	17	34		61	51		37	75		112
Glycerolipid metabolism	4	11	11	7	13	20	6	4	12	8	3	11		26	40	22	22		66	44		48	62		110
Drug metabolism - cytochromep450	10	9	15	8	6	9	14	5	14	13	2	3		34	23	33	18		57	51		67	41		108
Glyoxylate and dicarboxylate metabolism	6	2	6	11	20	12	8	1	6	20	5	10		14	43	15	35		57	50		29	78		107
Glycerophospholipid metabolism	7	12	21	5	8	10	8	2	5	10	3	10		40	23	15	23		63	38		55	46		101
Alanine, aspartate and glutamate metabolism	5	11	10	8	11	8	3	4	11	21	3	5		26	27	18	29		53	47		44	56		100
Drug metabolism - other enzymes	7	10	15	6	9	8	14	4	10	12	1	3		32	23	28	16		55	44		60	39		99
Fructose and mannose metabolism	7	6	10	7	14	10	13	2	3	18	1	7		23	31	18	26		54	44		41	57		98
Metabolism of xenobiotics by cytochromep450	9	8	14	6	5	5	14	5	13	12	2	3		31	16	32	17		47	49		63	33		96
Methane metabolism	5	5	6	3	18	15	4	3	2	17	2	6		16	36	9	25		52	34		25	61		86
Phenylalanine, tyrosine and tryptophan biosynthesis	12	4	19	1	6	5	6	5	2	11	2	9		35	12	13	22		47	35		48	34		82
Carbon fixation pathways in prokaryotes	10	2	13	6	14	9	9	5	4	6	1	1		25	29	18	8		54	26		43	37		80
Glycine, serine and threonine metabolism	5	4	10	3	10	11	7	4	2	13	1	9		19	24	13	23		43	36		32	47		79
Cyanoamino acid metabolism	8	2	16	1	7	4	13	5	7	2	1	6		26	12	25	9		38	34		51	21		72
alpha-Linolenic acid metabolism	5	9	23	1	0	1	8	9	4	4	3	2		37	2	21	9		39	30		58	11		69
Nitrogen metabolism	1	6	3	9	7	7	1	1	3	15	4	11		10	23	5	30		33	35		15	53		68
Nitrogen metabolism	0	0	0	4	3	0	0	0	3	8	1	2		0	7	3	11		7	14		3	18		21
Sphingolipid metabolism	7	7	16	3	5	4	10	4	3	2	2	3		30	12	17	7		42	24		47	19		66
Arginine and proline metabolism	2	5	9	2	7	9	8	5	10	2	3	3		16	18	23	8		34	31		39	26		65
Porphyrin and chlorophyll metabolism	2	12	7	10	3	13	5	3	4	4	0	2		21	26	12	6		47	18		33	32		65
Other glycan degradation	9	4	16	2	7	3	12	3	3	0	1	4		29	12	18	5		41	23		47	17		64
Valine, leucine and isoleucine degradation	4	5	14	1	4	5	9	7	9	1	1	1		23	10	25	3		33	28		48	13		61
Arginine biosynthesis	0	5	5	6	5	6	0	0	5	17	2	9		10	17	5	28		27	33		15	45		60
beta-Alanine metabolism	2	6	11	1	5	3	10	5	8	3	2	3		19	9	23	8		28	31		42	17		59
Citrate cycle (TCA cycle)	3	2	6	5	5	5	6	3	4	14	3	2		11	15	13	19		26	32		24	34		58
Tryptophan metabolism	5	5	9	3	3	4	9	4	7	2	5	2		19	10	20	9		29	29		39	19		58
Fatty acid degradation	6	4	12	1	3	2	8	6	11	1	2	1		22	6	25	4		28	29		47	10		57
Pentose and glucuronate interconversions	4	2	10	3	3	9	5	2	3	3	7	6		16	15	10	16		31	26		26	31		57
Riboflavin metabolism	6	4	3	3	7	10	1	0	5	7	1	9		13	20	6	17		33	23		19	37		56
Glycosaminoglycan degradation	7	1	15	1	3	2	11	3	2	0	1	4		23	6	16	5		29	21		39	11		50
Thiamine metabolism	5	0	2	1	9	11	1	0	6	4	1	10		7	21	7	15		28	22		14	36		50
Lysine degradation	4	4	8	1	2	3	7	4	8	1	4	2		16	6	19	7		22	26		35	13		48
Glycosphingolipid biosynthesis - ganglio series	7	1	13	1	3	2	11	3	2	0	1	3		21	6	16	4		27	20		37	10		47
Terpenoid backbone biosynthesis	6	1	9	0	8	4	12	0	2	1	1	2		16	12	14	4		28	18		30	16		46
Ascorbate and aldarate metabolism	4	6	10	1	2	5	2	2	6	3	1	1		20	8	10	5		28	15		30	13		43
Butanoate metabolism	3	0	9	0	6	2	7	5	6	1	0	0		12	8	18	1		20	19		30	9		39
Tyrosine metabolism	2	2	4	1	2	4	4	3	5	4	3	5		8	7	12	12		15	24		20	19		39
Nicotinate and nicotinamide metabolism	4	2	5	0	7	5	2	4	4	4	1	0		11	12	10	5		23	15		21	17		38
Phosphatidylinositol signaling system	3	1	5	2	6	8	3	2	2	3	1	2		9	16	7	6		25	13		16	22		38
Pyrimidine metabolism	2	6	4	1	7	7	4	2	1	3	0	0		12	15	7	3		27	10		19	18		37
Sulfur metabolism	1	3	3	3	11	6	1	0	1	5	0	3		7	20	2	8		27	10		9	28		37
Linoleic acid metabolism	1	7	10	1	0	1	4	5	2	2	1	1		18	2	11	4		20	15		29	6		35
Inositol phosphate metabolism	3	0	5	1	4	5	3	3	2	3	1	3		8	10	8	7		18	15		16	17		33
Phenylalanine metabolism	4	3	6	1	2	3	2	0	3	4	2	3		13	6	5	9		19	14		18	15		33
Streptomycin biosynthesis	5	0	6	0	7	5	6	0	1	2	0	1		11	12	7	3		23	10		18	15		33
Histidine metabolism	3	4	8	1	2	2	1	2	6	1	1	1		15	5	9	3		20	12		24	8		32
Aminoacyl-tRNA biosynthesis	2	12	4	1	1	2	3	0	2	2	1	1		18	4	5	4		22	9		23	8		31
Ether lipid metabolism	1	5	6	1	2	2	6	0	2	3	2	0		12	5	8	5		17	13		20	10		30
Steroid hormone biosynthesis	1	4	5	1	1	3	2	2	3	4	1	3		10	5	7	8		15	15		17	13		30
Chloroalkane and chloroalkene degradation	2	3	4	1	2	2	2	3	6	1	2	1		9	5	11	4		14	15		20	9		29
Folate biosynthesis	3	3	4	2	1	2	5	3	3	1	0	0		10	5	11	1		15	12		21	6		27
Fatty acid biosynthesis	5	3	7	1	4	3	0	0	0	3	0	0		15	8	0	3		23	3		15	11		26
Propanoate metabolism	3	1	5	0	4	1	4	3	2	0	1	2		9	5	9	3		14	12		18	8		26
Limonene and pinene degradation	1	3	5	1	2	2	2	2	6	0	1	0		9	5	10	1		14	11		19	6		25
Ubiquinone and other terpenoid-quinone biosynthesis	4	4	2	1	1	2	0	0	1	5	1	2		10	4	1	8		14	9		11	12		23
Insect hormone biosynthesis	1	3	4	1	2	2	1	2	5	0	1	0		8	5	8	1		13	9		16	6		22
Fatty acid elongation	4	0	4	0	0	1	4	2	2	1	1	2		8	1	8	4		9	12		16	5		21
Steroid degradation	1	3	5	1	1	3	0	1	1	3	1	1		9	5	2	5		14	7		11	10		21
Lysine biosynthesis	1	1	2	2	2	2	0	2	0	5	0	3		4	6	2	8		10	10		6	14		20
Caprolactam degradation	3	0	4	0	1	1	4	3	3	0	0	0		7	2	10	0		9	10		17	2		19
Flavonoid biosynthesis	3	2	3	1	1	0	1	0	0	2	3	3		8	2	1	8		10	9		9	10		19
Oxidative phosphorylation	2	1	2	1	1	1	3	2	2	2	0	1		5	3	7	3		8	10		12	6		18
Acarbose and validamycin biosynthesis	5	0	6	0	2	0	4	0	0	0	0	0		11	2	4	0		13	4		15	2		17
Benzoate degradation	3	0	4	0	1	1	4	2	2	0	0	0		7	2	8	0		9	8		15	2		17
Biosynthesis of vancomycin group antibiotics	5	0	6	0	2	0	4	0	0	0	0	0		11	2	4	0		13	4		15	2		17
polyketide sugar unit biosynthesis	5	0	6	0	2	0	4	0	0	0	0	0		11	2	4	0		13	4		15	2		17
Carotenoid biosynthesis	1	0	1	0	3	2	2	1	1	2	0	3		2	5	4	5		7	9		6	10		16
Glycosphingolipid biosynthesis - globo and isoglobo series	0	1	1	1	3	4	1	1	0	2	0	2		2	8	2	4		10	6		4	12		16
Isoquinoline alkaloid biosynthesis	0	1	0	2	1	3	1	0	0	3	3	2		1	6	1	8		7	9		2	14		16
mTOR signaling pathway	2	1	3	1	4	0	0	1	0	2	1	1		6	5	1	4		11	5		7	9		16
Cutin, suberine and wax biosynthesis	2	0	0	1	3	6	0	0	2	0	0	1		2	10	2	1		12	3		4	11		15
Geraniol degradation	3	0	4	0	0	0	4	2	2	0	0	0		7	0	8	0		7	8		15	0		15
Monobactam biosynthesis	0	0	2	1	2	2	0	2	0	4	0	2		2	5	2	6		7	8		4	11		15
Pantothenate andCoA biosynthesis	0	2	2	0	1	4	1	0	1	3	0	0		4	5	2	3		9	5		6	8		14
Taurine and hypotaurine metabolism	1	1	2	0	3	0	1	1	2	1	0	1		4	3	4	2		7	6		8	5		13
Tropane, piperidine and pyridine alkaloid biosynthesis	0	1	0	1	1	2	1	0	0	3	2	2		1	4	1	7		5	8		2	11		13
Arachidonic acid metabolism	0	2	1	2	1	3	1	0	0	1	1	0		3	6	1	2		9	3		4	8		12
Carbapenem biosynthesis	0	2	2	0	0	2	2	2	2	0	0	0		4	2	6	0		6	6		10	2		12
Selenocompound metabolism	0	1	2	0	3	1	2	0	2	0	0	1		3	4	4	1		7	5		7	5		12
Toluene degradation	3	0	3	0	0	0	3	2	1	0	0	0		6	0	6	0		6	6		12	0		12
Zeatin biosynthesis	1	1	2	1	0	1	1	0	1	2	0	2		4	2	2	4		6	6		6	6		12
Biotin metabolism	1	3	5	0	0	0	1	0	0	1	0	0		9	0	1	1		9	2		10	1		11
Novobiocin biosynthesis	0	1	0	1	1	1	0	0	0	3	2	1		1	3	0	6		4	6		1	9		10
D-Glutamine andD-glutamate metabolism	0	1	1	0	1	1	0	0	1	4	0	1		2	2	1	5		4	6		3	7		10
Diterpenoid biosynthesis	0	0	3	1	0	0	1	0	0	2	0	2		3	1	1	4		4	5		4	5		9
One carbon pool by folate	0	0	0	2	3	2	1	0	1	0	0	0		0	7	2	0		7	2		2	7		9
Retinol metabolism	1	1	0	0	0	0	1	1	1	2	1	1		2	0	3	4		2	7		5	4		9
Biosynthesis of ansamycins	0	0	0	0	1	1	2	1	2	1	0	0		0	2	5	1		2	6		5	3		8
Steroid biosynthesis	0	0	4	0	1	0	3	0	0	0	0	0		4	1	3	0		5	3		7	1		8
Valine, leucine and isoleucine biosynthesis	0	1	3	0	1	2	0	0	1	0	0	0		4	3	1	0		7	1		5	3		8
Naphthalene degradation	1	0	0	0	0	0	1	1	1	1	1	1		1	0	3	3		1	6		4	3		7
Neomycin, kanamycin and gentamicin biosynthesis	0	0	0	0	1	1	2	0	0	2	0	1		0	2	2	3		2	5		2	5		7
Benzoxazinoid biosynthesis	2	1	2	0	0	0	0	0	0	1	0	1		5	0	0	2		5	2		5	2		7
Phenazine biosynthesis	2	0	2	0	0	1	1	1	0	0	0	0		4	1	2	0		5	2		6	1		7
Aflatoxin biosynthesis	2	0	2	0	2	0	0	0	0	0	0	0		4	2	0	0		6	0		4	2		6
Glucosinolate biosynthesis	0	1	1	0	1	2	0	0	1	0	0	0		2	3	1	0		5	1		3	3		6
N-Glycan biosynthesis	0	1	0	0	1	1	0	0	0	2	0	1		1	2	0	3		3	3		1	5		6
Photosynthesis	0	0	0	1	2	1	0	0	0	1	0	1		0	4	0	2		4	2		0	6		6
Betalain biosynthesis	0	0	0	0	0	0	1	1	1	0	0	2		0	0	3	2		0	5		3	2		5
Biosynthesis of unsaturated fatty acids	0	1	2	0	1	1	0	0	0	0	0	0		3	2	0	0		5	0		3	2		5
Indole alkaloid biosynthesis	0	0	2	0	0	0	1	0	1	0	0	1		2	0	2	1		2	3		4	1		5
pD-L1 expression andpD-1 checkpoint pathway in cancer	0	0	1	0	1	2	1	0	0	0	0	0		1	3	1	0		4	1		2	3		5
T cell receptor signaling pathway	0	0	1	0	1	2	1	0	0	0	0	0		1	3	1	0		4	1		2	3		5
Th1 andTh2 cell differentiation	0	0	1	0	1	2	1	0	0	0	0	0		1	3	1	0		4	1		2	3		5
Various types of N-glycan biosynthesis	0	0	0	0	2	1	1	0	0	0	0	1		0	3	1	1		3	2		1	4		5
Mannose typeO-glycan biosynthesis	0	0	0	0	0	0	1	0	0	3	0	0		0	0	1	3		0	4		1	3		4
Aminobenzoate degradation	0	0	1	0	0	0	1	0	1	0	0	0		1	0	2	0		1	2		3	0		3
C5-Branched dibasic acid metabolism	0	0	1	0	1	1	0	0	0	0	0	0		1	2	0	0		3	0		1	2		3
Flavone and flavonol biosynthesis	0	0	2	0	0	0	0	0	0	0	0	1		2	0	0	1		2	1		2	1		3
Glycosaminoglycan biosynthesis - chondroitin sulfate / dermatan sulfate	0	0	0	0	0	0	1	0	0	2	0	0		0	0	1	2		0	3		1	2		3
Glycosaminoglycan biosynthesis - heparan sulfate / heparin	0	0	0	0	0	0	1	0	0	2	0	0		0	0	1	2		0	3		1	2		3
Glycosphingolipid biosynthesis - lacto and neolacto series	0	0	1	0	0	0	0	0	0	2	0	0		1	0	0	2		1	2		1	2		3
Synthesis and degradation of ketone bodies	0	0	1	0	1	0	1	0	0	0	0	0		1	1	1	0		2	1		2	1		3
VitaminB6 metabolism	0	1	1	0	0	0	0	0	0	1	0	0		2	0	0	1		2	1		2	1		3
Biosynthesis of secondary metabolites - unclassified	0	0	0	0	1	1	0	0	0	0	0	0		0	2	0	0		2	0		0	2		2
Biosynthesis of siderophore group nonribosomal peptides	0	1	0	0	0	0	0	0	0	1	0	0		1	0	0	1		1	1		1	1		2
D-Alanine metabolism	0	0	0	0	0	0	0	0	0	0	0	2		0	0	0	2		0	2		0	2		2
peptidoglycan biosynthesis	0	0	0	0	0	0	0	0	0	0	0	2		0	0	0	2		0	2		0	2		2
Lipopolysaccharide biosynthesis	0	0	1	0	0	0	0	0	0	0	0	0		1	0	0	0		1	0		1	0		1
Monoterpenoid biosynthesis	0	0	1	0	0	0	0	0	0	0	0	0		1	0	0	0		1	0		1	0		1
Other types ofO-glycan biosynthesis	0	0	0	0	0	0	0	0	0	1	0	0		0	0	0	1		0	1		0	1		1
Sesquiterpenoid and triterpenoid biosynthesis	0	0	0	0	1	0	0	0	0	0	0	0		0	1	0	0		1	0		0	1		1
Styrene degradation	0	0	0	0	0	0	1	0	0	0	0	0		0	0	1	0		0	1		1	0		1
