# Supplementary material for: A Comparison of Differential Gene Expression in Response to the Onset of Water Stress Between Three Hybrid Brachiaria Genotypes
Source: Front Plant Sci. 2021 Mar 19;12:637956. doi: 10.3389/fpls.2021.637956 (PMC8017340; doi:10.3389/fpls.2021.637956)
Supplement: Supplementary file 9 [file Table_9.XLSX]

## Sheet: Suppl. File 9
KEGG Enzyme Code		Organ,Up/Down, Genotype													Organ, Up/Down					Organ			Up/Down			Total
		Leaf						Root
		Up			Down			Up			Down				Leaf		Root
		gt-9	gt-17	gt-18	gt-9	gt-17	gt-18	gt-9	gt-17	gt-18	gt-9	gt-17	gt-18		Up	Down	Up	Down		Leaf	Root		Up	Down
ec:1.11.1.7	peroxidase	7	8	16	2	4	4	10	5	4	35	27	50		31	10	19	112		41	131		50	122		172
ec:2.5.1.18	glutathione transferase	7	6	11	6	5	5	12	4	10	10	1	2		24	16	26	13		40	39		50	29		79
ec:3.6.1.3	adenosinetriphosphatase	4	9	12	1	9	7	5	2	2	7	2	7		25	17	9	16		42	25		34	33		67
ec:2.4.1.12	cellulose synthase (UDP-forming)	10	2	13	1	14	4	10	0	2	3	0	1		25	19	12	4		44	16		37	23		60
ec:3.2.1.14	chitinase	3	7	7	1	2	2	6	2	4	5	7	4		17	5	12	16		22	28		29	21		50
ec:3.2.1.21	β-glucosidase	4	2	10	0	3	2	13	4	5	1	1	5		16	5	22	7		21	29		38	12		50
ec:3.2.1.23	β-galactosidase	7	1	13	1	2	1	10	3	2	0	1	2		21	4	15	3		25	18		36	7		43
ec:3.1.3.2	acid phosphatase	5	0	1	1	7	8	1	0	5	4	1	8		6	16	6	13		22	19		12	29		41
ec:4.1.1.2	oxalate decarboxylase	3	1	5	0	0	0	3	0	2	8	4	6		9	0	5	18		9	23		14	18		32
ec:1.13.11.12	linoleate 13S-lipoxygenase	1	5	9	0	0	0	3	5	2	1	0	1		15	0	10	2		15	12		25	2		27
ec:3.2.1.58	glucan 1,3-β-glucosidase	5	1	6	0	0	1	5	3	2	2	0	2		12	1	10	4		13	14		22	5		27
ec:3.2.1.15	endo-polygalacturonase	1	0	3	1	1	4	3	1	0	1	7	4		4	6	4	12		10	16		8	18		26
ec:1.17.1.4	xanthine dehydrogenase	0	5	3	0	1	1	5	4	3	0	1	1		8	2	12	2		10	14		20	4		24
ec:1.2.1.3	aldehyde dehydrogenase (NAD+)	1	3	4	1	2	2	1	2	5	0	1	0		8	5	8	1		13	9		16	6		22
ec:1.1.1.145	3β-hydroxy-Δ5-steroid dehydrogenase	1	3	5	1	1	3	0	1	1	3	1	1		9	5	2	5		14	7		11	10		21
ec:3.1.4.46	glycerophosphodiester phosphodiesterase	3	2	2	0	3	2	0	0	1	2	0	6		7	5	1	8		12	9		8	13		21
ec:4.1.1.31	phosphoenolpyruvate carboxylase	2	0	1	0	5	5	1	2	0	4	0	1		3	10	3	5		13	8		6	15		21
ec:1.1.1.195	cinnamyl-alcohol dehydrogenase	3	3	5	0	2	0	2	0	1	0	1	3		11	2	3	4		13	7		14	6		20
ec:3.1.3.12	trehalose-phosphatase	0	2	4	2	1	0	0	1	1	4	0	4		6	3	2	8		9	10		8	11		19
ec:2.4.1.43	polygalacturonate 4-α-galacturonosyltransferase	2	0	5	0	2	3	4	0	2	0	0	0		7	5	6	0		12	6		13	5		18
ec:2.7.1.11	6-phosphofructokinase	2	2	1	0	2	0	1	1	1	5	1	2		5	2	3	8		7	11		8	10		18
ec:4.4.1.14	1-aminocyclopropane-1-carboxylate synthase	0	0	1	2	2	2	0	0	0	6	1	4		1	6	0	11		7	11		1	17		18
ec:4.2.1.46	dTDP-glucose 4,6-dehydratase	5	0	6	0	2	0	4	0	0	0	0	0		11	2	4	0		13	4		15	2		17
ec:4.2.1.20	tryptophan synthase	3	1	4	0	1	0	1	1	1	3	0	2		8	1	3	5		9	8		11	6		17
ec:2.7.7.27	glucose-1-phosphate adenylyltransferase	3	1	3	0	1	2	3	0	3	1	0	0		7	3	6	1		10	7		13	4		17
ec:2.4.1.34	1,3-β-glucan synthase	2	2	2	0	1	1	5	0	1	2	0	1		6	2	6	3		8	9		12	5		17
ec:2.4.1.11	glycogen(starch) synthase	0	0	0	1	6	5	2	0	1	0	1	1		0	12	3	2		12	5		3	14		17
ec:3.2.1.39	glucan endo-1,3-β-D-glucosidase	2	1	5	0	2	0	2	1	2	0	1	0		8	2	5	1		10	6		13	3		16
ec:3.2.1.26	β-fructofuranosidase	0	3	4	0	0	0	2	3	4	0	0	0		7	0	9	0		7	9		16	0		16
ec:2.7.11.24	mitogen-activated protein kinase	2	1	3	1	4	0	0	1	0	2	1	1		6	5	1	4		11	5		7	9		16
ec:1.1.1.44	phosphogluconate dehydrogenase (NADP+-dependent, decarboxylating)	0	1	2	2	0	1	2	1	1	6	0	0		3	3	4	6		6	10		7	9		16
ec:2.4.1.13	sucrose synthase	1	0	0	0	2	0	5	1	4	3	0	0		1	2	10	3		3	13		11	5		16
ec:3.2.1.4	cellulase	3	1	5	0	1	0	1	0	0	1	0	3		9	1	1	4		10	5		10	5		15
ec:3.6.1.1	inorganic diphosphatase	2	1	2	1	1	0	3	2	2	1	0	0		5	2	7	1		7	8		12	3		15
ec:5.1.3.2	UDP-glucose 4-epimerase	4	0	1	1	1	3	0	2	3	0	0	0		5	5	5	0		10	5		10	5		15
ec:3.1.1.23	acylglycerol lipase	0	1	0	0	0	1	2	0	1	4	1	5		1	1	3	10		2	13		4	11		15
ec:2.4.1.123	inositol 3-α-galactosyltransferase	0	0	0	0	3	3	3	3	3	0	0	0		0	6	9	0		6	9		9	6		15
ec:2.3.1.20	diacylglycerol O-acyltransferase	1	0	0	1	3	6	0	0	2	0	0	1		1	10	2	1		11	3		3	11		14
ec:1.14.13.8	flavin-containing monooxygenase	1	1	1	2	1	4	1	0	2	1	0	0		3	7	3	1		10	4		6	8		14
ec:1.7.1.1	nitrate reductase (NADH)	0	0	0	2	1	2	0	0	0	3	1	4		0	5	0	8		5	8		0	13		13
ec:1.7.1.3	nitrate reductase (NADPH)	0	0	0	2	1	2	0	0	0	3	1	4		0	5	0	8		5	8		0	13		13
ec:4.2.1.1	carbonic anhydrase	1	0	1	1	2	2	1	1	1	1	2	0		2	5	3	3		7	6		5	8		13
ec:3.1.4.4	phospholipase D	0	0	3	0	1	1	5	0	2	0	0	0		3	2	7	0		5	7		10	2		12
ec:1.1.1.35	3-hydroxyacyl-CoA dehydrogenase	3	0	3	0	0	0	3	2	1	0	0	0		6	0	6	0		6	6		12	0		12
ec:1.4.1.14	glutamate synthase (NADH)	0	3	0	4	0	0	0	0	0	4	0	1		3	4	0	5		7	5		3	9		12
ec:2.3.1.1	amino-acid N-acetyltransferase	0	0	2	2	0	0	0	0	0	4	0	4		2	2	0	8		4	8		2	10		12
ec:2.4.1.82	galactinol—sucrose galactosyltransferase	0	1	1	1	0	0	2	2	2	2	0	1		2	1	6	3		3	9		8	4		12
ec:2.5.1.1	dimethylallyltranstransferase	2	0	1	0	2	1	2	0	1	1	1	1		3	3	3	3		6	6		6	6		12
ec:3.2.1.1	α-amylase	0	1	0	0	1	1	4	2	2	1	0	0		1	2	8	1		3	9		9	3		12
ec:3.2.1.48	sucrose α-glucosidase	0	3	3	0	0	0	1	2	3	0	0	0		6	0	6	0		6	6		12	0		12
ec:3.2.1.55	non-reducing end α-L-arabinofuranosidase	0	1	0	2	1	4	0	0	0	0	0	4		1	7	0	4		8	4		1	11		12
ec:6.3.1.2	glutamine synthetase	0	0	0	2	1	0	0	0	3	3	1	2		0	3	3	6		3	9		3	9		12
ec:6.3.5.4	asparagine synthase (glutamine-hydrolysing)	2	1	1	0	1	1	1	1	2	2	0	0		4	2	4	2		6	6		8	4		12
ec:1.1.1.49	glucose-6-phosphate dehydrogenase (NADP+)	1	1	2	2	0	1	0	0	1	2	0	1		4	3	1	3		7	4		5	6		11
ec:1.2.4.1	pyruvate dehydrogenase (acetyl-transferring)	0	0	0	1	0	0	2	2	2	4	0	0		0	1	6	4		1	10		6	5		11
ec:2.5.1.47	cysteine synthase	1	2	0	1	1	1	0	0	0	4	0	1		3	3	0	5		6	5		3	8		11
ec:2.7.1.107	diacylglycerol kinase (ATP)	1	1	2	1	1	1	1	0	1	1	0	1		4	3	2	2		7	4		6	5		11
ec:3.5.4.6	AMP deaminase	2	0	2	0	0	0	2	2	3	0	0	0		4	0	7	0		4	7		11	0		11
ec:4.1.1.50	adenosylmethionine decarboxylase	0	0	0	1	3	3	1	1	2	0	0	0		0	7	4	0		7	4		4	7		11
ec:4.1.2.13	fructose-bisphosphate aldolase	0	0	2	0	2	2	0	0	0	4	0	1		2	4	0	5		6	5		2	9		11
ec:6.3.4.2	CTP synthase (glutamine hydrolysing)	1	1	1	1	1	4	0	1	0	1	0	0		3	6	1	1		9	2		4	7		11
ec:2.7.1.4	fructokinase	0	0	0	0	1	1	2	0	0	5	0	1		0	2	2	6		2	8		2	8		10
ec:1.1.1.21	aldehyde reductase	1	0	1	1	1	1	2	1	2	0	0	0		2	3	5	0		5	5		7	3		10
ec:1.1.1.294	chlorophyll(ide) b reductase	0	3	0	1	1	0	2	1	2	0	0	0		3	2	5	0		5	5		8	2		10
ec:1.1.1.37	malate dehydrogenase	0	0	1	2	3	3	0	0	0	1	0	0		1	8	0	1		9	1		1	9		10
ec:1.1.1.39	malate dehydrogenase (decarboxylating)	0	0	0	1	2	2	2	1	2	0	0	0		0	5	5	0		5	5		5	5		10
ec:2.3.1.74	chalcone synthase	2	0	2	0	0	0	0	0	0	2	2	2		4	0	0	6		4	6		4	6		10
ec:2.7.2.4	aspartate kinase	0	0	1	1	1	1	0	2	0	3	0	1		1	3	2	4		4	6		3	7		10
ec:3.2.1.2	β-amylase	0	0	1	0	2	2	3	0	2	0	0	0		1	4	5	0		5	5		6	4		10
ec:3.2.1.68	isoamylase	2	0	2	0	3	0	2	0	1	0	0	0		4	3	3	0		7	3		7	3		10
ec:1.3.1.42	12-oxophytodienoate reductase	0	1	6	0	0	0	0	0	0	1	1	0		7	0	0	2		7	2		7	2		9
ec:1.13.11.51	9-cis-epoxycarotenoid dioxygenase	0	0	1	0	1	1	1	1	1	1	0	2		1	2	3	3		3	6		4	5		9
ec:2.3.3.8	ATP citrate synthase	2	0	3	0	1	0	3	0	0	0	0	0		5	1	3	0		6	3		8	1		9
ec:2.5.1.10	(2E,6E)-farnesyl diphosphate synthase	2	0	1	0	2	1	2	0	1	0	0	0		3	3	3	0		6	3		6	3		9
ec:3.2.1.22	α-galactosidase	0	1	0	1	2	3	0	1	0	0	0	1		1	6	1	1		7	2		2	7		9
ec:6.2.1.12	4-coumarate—CoA ligase	3	1	2	0	1	0	0	0	0	1	0	1		6	1	0	2		7	2		6	3		9
ec:1.1.1.8	glycerol-3-phosphate dehydrogenase (NAD+)	2	1	4	0	0	0	0	1	0	0	0	0		7	0	1	0		7	1		8	0		8
ec:1.11.1.6	catalase	1	0	0	2	1	1	1	0	0	1	0	1		1	4	1	2		5	3		2	6		8
ec:1.2.1.12	glyceraldehyde-3-phosphate dehydrogenase (phosphorylating)	0	0	0	1	1	1	0	0	0	3	1	1		0	3	0	5		3	5		0	8		8
ec:1.2.1.70	glutamyl-tRNA reductase	0	0	0	3	0	3	0	0	0	2	0	0		0	6	0	2		6	2		0	8		8
ec:1.4.7.1	glutamate synthase (ferredoxin)	0	0	0	2	2	0	0	0	0	4	0	0		0	4	0	4		4	4		0	8		8
ec:1.5.99.12	cytokinin dehydrogenase	1	0	2	0	0	0	1	0	0	2	0	2		3	0	1	4		3	5		4	4		8
ec:2.1.1.103	phosphoethanolamine N-methyltransferase	0	0	1	1	1	1	1	1	1	0	0	1		1	3	3	1		4	4		4	4		8
ec:2.2.1.1	transketolase	0	0	0	0	1	1	2	1	2	1	0	0		0	2	5	1		2	6		5	3		8
ec:2.4.1.21	starch synthase (glycosyl-transferring)	0	0	0	1	3	2	0	0	0	0	1	1		0	6	0	2		6	2		0	8		8
ec:2.6.1.85	aminodeoxychorismate synthase	2	0	2	0	0	0	1	2	1	0	0	0		4	0	4	0		4	4		8	0		8
ec:2.7.1.23	NAD+ kinase	1	1	1	0	2	2	0	0	0	1	0	0		3	4	0	1		7	1		3	5		8
ec:3.1.1.4	phospholipase A2	0	2	1	1	0	1	1	0	0	1	1	0		3	2	1	2		5	3		4	4		8
ec:3.1.2.4	3-hydroxyisobutyryl-CoA hydrolase	0	1	2	0	0	0	2	2	0	0	0	1		3	0	4	1		3	5		7	1		8
ec:4.2.1.92	hydroperoxide dehydratase	2	0	2	0	0	0	2	2	0	0	0	0		4	0	4	0		4	4		8	0		8
ec:5.5.1.6	chalcone isomerase	1	2	1	1	1	0	1	0	0	0	1	0		4	2	1	1		6	2		5	3		8
ec:1.1.1.1	alcohol dehydrogenase	1	0	0	0	0	0	1	1	1	1	1	1		1	0	3	3		1	6		4	3		7
ec:1.1.1.95	phosphoglycerate dehydrogenase	0	2	1	0	0	0	1	0	0	1	0	2		3	0	1	3		3	4		4	3		7
ec:1.11.1.11	L-ascorbate peroxidase	0	1	1	0	0	1	1	0	1	1	0	1		2	1	2	2		3	4		4	3		7
ec:1.4.1.3	glutamate dehydrogenase [NAD(P)+]	0	1	1	0	0	0	0	0	1	3	0	1		2	0	1	4		2	5		3	4		7
ec:2.4.1.14	sucrose-phosphate synthase	0	0	0	0	2	1	1	0	2	1	0	0		0	3	3	1		3	4		3	4		7
ec:2.4.1.18	1,4-α-glucan branching enzyme	0	0	0	0	3	0	3	0	1	0	0	0		0	3	4	0		3	4		4	3		7
ec:2.5.1.32	15-cis-phytoene synthase	1	0	0	0	2	1	1	0	0	1	0	1		1	3	1	2		4	3		2	5		7
ec:2.6.1.2	alanine transaminase	0	0	0	1	2	2	0	0	0	2	0	0		0	5	0	2		5	2		0	7		7
ec:2.7.1.25	adenylyl-sulfate kinase	0	0	2	0	2	1	1	0	0	0	0	1		2	3	1	1		5	2		3	4		7
ec:2.7.1.40	pyruvate kinase	1	0	1	0	0	1	1	0	0	3	0	0		2	1	1	3		3	4		3	4		7
ec:2.7.1.48	uridine kinase	0	0	0	0	4	3	0	0	0	0	0	0		0	7	0	0		7	0		0	7		7
ec:2.7.4.3	adenylate kinase	0	0	1	0	2	3	0	0	0	0	0	1		1	5	0	1		6	1		1	6		7
ec:3.1.3.11	fructose-bisphosphatase	0	1	0	1	2	2	1	0	0	0	0	0		1	5	1	0		6	1		2	5		7
ec:3.1.3.4	phosphatidate phosphatase	0	3	1	0	0	0	0	0	0	2	1	0		4	0	0	3		4	3		4	3		7
ec:3.2.1.78	mannan endo-1,4-β-mannosidase	2	0	2	0	0	0	3	0	0	0	0	0		4	0	3	0		4	3		7	0		7
ec:4.1.1.15	glutamate decarboxylase	0	0	0	0	3	0	1	1	1	1	0	0		0	3	3	1		3	4		3	4		7
ec:4.1.1.35	UDP-glucuronate decarboxylase	3	0	3	0	0	0	1	0	0	0	0	0		6	0	1	0		6	1		7	0		7
ec:4.1.1.49	phosphoenolpyruvate carboxykinase (ATP)	1	0	1	1	1	1	0	0	1	0	0	1		2	3	1	1		5	2		3	4		7
ec:4.1.2.8	indole-3-glycerol-phosphate lyase	2	1	2	0	0	0	0	0	0	1	0	1		5	0	0	2		5	2		5	2		7
ec:4.1.3.27	anthranilate synthase	2	0	2	0	0	1	1	1	0	0	0	0		4	1	2	0		5	2		6	1		7
ec:6.6.1.1	magnesium chelatase	0	0	0	2	1	3	0	0	0	0	0	1		0	6	0	1		6	1		0	7		7
ec:1.1.1.34	hydroxymethylglutaryl-CoA reductase (NADPH)	1	0	2	0	1	0	2	0	0	0	0	0		3	1	2	0		4	2		5	1		6
ec:1.1.1.82	malate dehydrogenase (NADP+)	0	0	0	0	2	2	1	0	1	0	0	0		0	4	2	0		4	2		2	4		6
ec:1.18.1.2	ferredoxin—NADP+ reductase	0	0	0	1	2	1	0	0	0	1	0	1		0	4	0	2		4	2		0	6		6
ec:1.2.1.13	glyceraldehyde-3-phosphate dehydrogenase (NADP+) (phosphorylating)	0	0	0	2	2	2	0	0	0	0	0	0		0	6	0	0		6	0		0	6		6
ec:1.2.1.41	glutamate-5-semialdehyde dehydrogenase	0	1	1	0	0	1	1	1	1	0	0	0		2	1	3	0		3	3		5	1		6
ec:1.2.1.5	aldehyde dehydrogenase [NAD(P)+]	1	1	3	0	0	0	0	0	1	0	0	0		5	0	1	0		5	1		6	0		6
ec:2.3.1.51	1-acylglycerol-3-phosphate O-acyltransferase	0	2	2	1	0	0	0	0	0	0	0	1		4	1	0	1		5	1		4	2		6
ec:2.4.1.15	α,α-trehalose-phosphate synthase (UDP-forming)	0	1	2	0	2	0	0	1	0	0	0	0		3	2	1	0		5	1		4	2		6
ec:2.6.1.16	glutamine—fructose-6-phosphate transaminase (isomerizing)	2	2	2	0	0	0	0	0	0	0	0	0		6	0	0	0		6	0		6	0		6
ec:2.6.1.42	branched-chain-amino-acid transaminase	0	1	1	0	1	2	0	0	1	0	0	0		2	3	1	0		5	1		3	3		6
ec:2.7.1.2	glucokinase	0	0	0	0	1	1	2	0	0	2	0	0		0	2	2	2		2	4		2	4		6
ec:2.7.1.7	mannokinase	0	0	0	0	1	1	2	0	0	2	0	0		0	2	2	2		2	4		2	4		6
ec:2.7.2.11	glutamate 5-kinase	0	1	1	0	0	1	1	1	1	0	0	0		2	1	3	0		3	3		5	1		6
ec:2.7.6.5	GTP diphosphokinase	0	0	0	0	2	3	0	0	0	1	0	0		0	5	0	1		5	1		0	6		6
ec:2.7.9.1	pyruvate, phosphate dikinase	0	0	1	1	1	1	0	0	1	0	1	0		1	3	1	1		4	2		2	4		6
ec:3.1.1.31	6-phosphogluconolactonase	0	0	0	1	0	1	1	0	0	2	0	1		0	2	1	3		2	4		1	5		6
ec:3.1.3.37	sedoheptulose-bisphosphatase	0	0	0	0	2	2	1	0	1	0	0	0		0	4	2	0		4	2		2	4		6
ec:3.1.3.77	acireductone synthase	0	0	0	2	2	2	0	0	0	0	0	0		0	6	0	0		6	0		0	6		6
ec:3.1.7.2	guanosine-3',5'-bis(diphosphate) 3'-diphosphatase	0	0	0	0	2	3	0	0	0	1	0	0		0	5	0	1		5	1		0	6		6
ec:3.2.1.24	α-mannosidase	1	1	0	0	2	0	1	0	0	0	0	1		2	2	1	1		4	2		3	3		6
ec:3.2.2.1	purine nucleosidase	2	0	1	0	0	0	1	1	1	0	0	0		3	0	3	0		3	3		6	0		6
ec:3.5.4.25	GTP cyclohydrolase II	0	2	1	1	0	1	0	0	0	1	0	0		3	2	0	1		5	1		3	3		6
ec:4.1.1.1	pyruvate decarboxylase	1	0	1	0	0	0	1	0	2	1	0	0		2	0	3	1		2	4		5	1		6
ec:4.1.1.39	ribulose-bisphosphate carboxylase	0	0	0	1	2	2	0	0	0	0	0	1		0	5	0	1		5	1		0	6		6
ec:4.1.99.12	3,4-dihydroxy-2-butanone-4-phosphate synthase	0	2	1	1	0	1	0	0	0	1	0	0		3	2	0	1		5	1		3	3		6
ec:5.1.3.3	aldose 1-epimerase	0	1	1	0	0	0	2	0	0	0	1	1		2	0	2	2		2	4		4	2		6
ec:5.3.1.6	ribose-5-phosphate isomerase	0	1	1	1	1	1	0	0	0	1	0	0		2	3	0	1		5	1		2	4		6
ec:5.4.2.2	phosphoglucomutase (α-D-glucose-1,6-bisphosphate-dependent)	0	0	0	0	3	3	0	0	0	0	0	0		0	6	0	0		6	0		0	6		6
ec:6.1.1.18	glutamine—tRNA ligase	1	4	1	0	0	0	0	0	0	0	0	0		6	0	0	0		6	0		6	0		6
ec:6.4.1.2	acetyl-CoA carboxylase	2	0	2	0	2	0	0	0	0	0	0	0		4	2	0	0		6	0		4	2		6
ec:1.1.1.22	UDP-glucose 6-dehydrogenase	2	0	3	0	0	0	0	0	0	0	0	0		5	0	0	0		5	0		5	0		5
ec:1.1.1.3	homoserine dehydrogenase	0	0	0	1	1	1	0	0	0	1	0	1		0	3	0	2		3	2		0	5		5
ec:1.1.1.40	malate dehydrogenase (oxaloacetate-decarboxylating) (NADP+)	0	0	0	1	1	1	1	0	1	0	0	0		0	3	2	0		3	2		2	3		5
ec:1.11.1.15	peroxiredoxin	0	0	0	0	1	1	1	1	1	0	0	0		0	2	3	0		2	3		3	2		5
ec:1.13.11.54	acireductone dioxygenase [iron(II)-requiring]	0	0	0	0	0	0	1	0	1	1	1	1		0	0	2	3		0	5		2	3		5
ec:1.2.1.16	succinate-semialdehyde dehydrogenase [NAD(P)+]	0	0	1	0	1	1	0	1	1	0	0	0		1	2	2	0		3	2		3	2		5
ec:1.2.1.24	succinate-semialdehyde dehydrogenase (NAD+)	0	0	1	0	1	1	0	1	1	0	0	0		1	2	2	0		3	2		3	2		5
ec:1.2.4.2	oxoglutarate dehydrogenase (succinyl-transferring)	0	0	0	0	0	0	0	0	0	1	3	1		0	0	0	5		0	5		0	5		5
ec:1.3.1.9	enoyl-[acyl-carrier-protein] reductase (NADH)	2	1	2	0	0	0	0	0	0	0	0	0		5	0	0	0		5	0		5	0		5
ec:2.1.1.6	catechol O-methyltransferase	0	0	0	0	0	0	1	1	1	0	0	2		0	0	3	2		0	5		3	2		5
ec:2.4.1.144	β-1,4-mannosyl-glycoprotein 4-β-N-acetylglucosaminyltransferase	0	1	0	0	0	1	0	0	0	2	0	1		1	1	0	3		2	3		1	4		5
ec:2.4.1.25	4-α-glucanotransferase	0	0	1	0	1	0	2	0	1	0	0	0		1	1	3	0		2	3		4	1		5
ec:2.4.2.18	anthranilate phosphoribosyltransferase	1	0	1	0	0	0	1	1	1	0	0	0		2	0	3	0		2	3		5	0		5
ec:2.5.1.54	3-deoxy-7-phosphoheptulonate synthase	1	0	3	0	1	0	0	0	0	0	0	0		4	1	0	0		5	0		4	1		5
ec:2.6.1.1	aspartate transaminase	0	0	0	0	1	1	0	0	0	1	1	1		0	2	0	3		2	3		0	5		5
ec:2.6.1.5	tyrosine transaminase	0	1	0	1	0	0	0	0	0	2	1	0		1	1	0	3		2	3		1	4		5
ec:2.7.1.15	ribokinase	0	0	0	0	1	1	0	0	0	3	0	0		0	2	0	3		2	3		0	5		5
ec:2.7.1.68	1-phosphatidylinositol-4-phosphate 5-kinase	1	0	0	0	0	1	2	1	0	0	0	0		1	1	3	0		2	3		4	1		5
ec:2.7.1.71	shikimate kinase	1	1	1	0	0	1	0	0	0	0	0	1		3	1	0	1		4	1		3	2		5
ec:2.7.2.3	phosphoglycerate kinase	0	0	0	0	1	1	1	0	1	1	0	0		0	2	2	1		2	3		2	3		5
ec:2.7.7.23	UDP-N-acetylglucosamine diphosphorylase	0	1	1	0	0	1	0	0	0	1	0	1		2	1	0	2		3	2		2	3		5
ec:2.7.8.8	CDP-diacylglycerol—serine O-phosphatidyltransferase	1	0	1	0	0	0	0	0	0	2	0	1		2	0	0	3		2	3		2	3		5
ec:3.1.3.16	protein-serine/threonine phosphatase	0	0	1	0	1	2	1	0	0	0	0	0		1	3	1	0		4	1		2	3		5
ec:3.1.3.36	phosphoinositide 5-phosphatase	1	0	1	0	0	0	0	1	1	1	0	0		2	0	2	1		2	3		4	1		5
ec:3.2.1.37	xylan 1,4-β-xylosidase	0	1	0	0	0	0	0	0	0	0	0	4		1	0	0	4		1	4		1	4		5
ec:3.2.1.45	glucosylceramidase	0	1	1	1	1	0	0	0	1	0	0	0		2	2	1	0		4	1		3	2		5
ec:4.2.1.24	porphobilinogen synthase	0	0	0	0	1	2	1	0	1	0	0	0		0	3	2	0		3	2		2	3		5
ec:4.2.1.3	aconitate hydratase	0	1	0	0	0	0	1	1	1	1	0	0		1	0	3	1		1	4		4	1		5
ec:4.2.1.51	prephenate dehydratase	1	0	2	0	0	0	0	0	0	1	0	1		3	0	0	2		3	2		3	2		5
ec:4.2.1.91	arogenate dehydratase	1	0	2	0	0	0	0	0	0	1	0	1		3	0	0	2		3	2		3	2		5
ec:4.3.3.2	strictosidine synthase	0	0	2	0	0	0	1	0	1	0	0	1		2	0	2	1		2	3		4	1		5
ec:5.1.3.5	UDP-arabinose 4-epimerase	1	0	1	1	0	1	0	0	1	0	0	0		2	2	1	0		4	1		3	2		5
ec:5.4.99.5	chorismate mutase	0	1	2	0	0	0	0	0	0	1	0	1		3	0	0	2		3	2		3	2		5
ec:5.5.1.13	ent-copalyl diphosphate synthase	0	0	1	0	0	0	0	0	0	2	0	2		1	0	0	4		1	4		1	4		5
ec:6.1.1.12	aspartate—tRNA ligase	0	1	1	0	0	0	0	0	0	1	1	1		2	0	0	3		2	3		2	3		5
ec:6.1.1.17	glutamate—tRNA ligase	1	3	1	0	0	0	0	0	0	0	0	0		5	0	0	0		5	0		5	0		5
ec:1.1.1.25	shikimate dehydrogenase	0	0	0	0	1	1	0	0	0	1	0	1		0	2	0	2		2	2		0	4		4
ec:1.1.1.79	glyoxylate reductase (NADP+)	0	0	0	1	2	1	0	0	0	0	0	0		0	4	0	0		4	0		0	4		4
ec:1.1.1.81	hydroxypyruvate reductase	0	0	0	1	2	1	0	0	0	0	0	0		0	4	0	0		4	0		0	4		4
ec:1.11.1.9	glutathione peroxidase	0	0	0	1	1	2	0	0	0	0	0	0		0	4	0	0		4	0		0	4		4
ec:1.16.3.1	ferroxidase	0	1	0	0	0	0	1	1	1	0	0	0		1	0	3	0		1	3		4	0		4
ec:1.2.3.7	indole-3-acetaldehyde oxidase	0	2	1	0	0	0	0	0	0	0	1	0		3	0	0	1		3	1		3	1		4
ec:1.3.1.33	protochlorophyllide reductase	0	0	0	2	0	2	0	0	0	0	0	0		0	4	0	0		4	0		0	4		4
ec:1.4.4.2	glycine dehydrogenase (aminomethyl-transferring)	0	0	0	0	2	2	0	0	0	0	0	0		0	4	0	0		4	0		0	4		4
ec:1.8.7.1	assimilatory sulfite reductase (ferredoxin)	0	0	0	1	0	1	0	0	1	1	0	0		0	2	1	1		2	2		1	3		4
ec:2.3.1.86	fatty-acyl-CoA synthase	0	0	0	1	0	1	0	0	0	2	0	0		0	2	0	2		2	2		0	4		4
ec:2.4.1.215	cis-zeatin O-β-D-glucosyltransferase	0	1	0	1	0	1	0	0	1	0	0	0		1	2	1	0		3	1		2	2		4
ec:2.4.1.46	monogalactosyldiacylglycerol synthase	0	0	0	0	1	1	0	0	0	1	0	1		0	2	0	2		2	2		0	4		4
ec:2.4.2.19	nicotinate-nucleotide diphosphorylase (carboxylating)	0	1	0	0	1	1	0	0	0	1	0	0		1	2	0	1		3	1		1	3		4
ec:2.6.1.83	LL-diaminopimelate aminotransferase	1	1	1	0	0	0	0	0	0	0	0	1		3	0	0	1		3	1		3	1		4
ec:2.7.1.105	6-phosphofructo-2-kinase	0	0	0	1	1	1	1	0	0	0	0	0		0	3	1	0		3	1		1	3		4
ec:2.7.1.134	inositol-tetrakisphosphate 1-kinase	1	0	1	0	0	0	0	1	0	0	0	1		2	0	1	1		2	2		3	1		4
ec:2.7.1.90	diphosphate—fructose-6-phosphate 1-phosphotransferase	1	0	1	0	1	0	0	0	0	1	0	0		2	1	0	1		3	1		2	2		4
ec:2.7.4.8	guanylate kinase	1	0	1	0	0	1	0	0	0	1	0	0		2	1	0	1		3	1		2	2		4
ec:2.7.7.4	sulfate adenylyltransferase	0	0	1	0	1	1	0	0	0	0	0	1		1	2	0	1		3	1		1	3		4
ec:2.7.7.41	phosphatidate cytidylyltransferase	0	0	0	0	2	2	0	0	0	0	0	0		0	4	0	0		4	0		0	4		4
ec:3.1.2.14	oleoyl-[acyl-carrier-protein] hydrolase	1	1	1	0	0	1	0	0	0	0	0	0		3	1	0	0		4	0		3	1		4
ec:3.1.3.24	sucrose-phosphate phosphatase	0	1	0	0	1	1	0	0	0	0	1	0		1	2	0	1		3	1		1	3		4
ec:3.1.3.56	inositol-polyphosphate 5-phosphatase	0	0	0	0	0	1	0	0	0	1	1	1		0	1	0	3		1	3		0	4		4
ec:3.2.1.117	amygdalin β-glucosidase	1	0	2	0	1	0	0	0	0	0	0	0		3	1	0	0		4	0		3	1		4
ec:3.2.1.118	prunasin β-glucosidase	1	0	2	0	1	0	0	0	0	0	0	0		3	1	0	0		4	0		3	1		4
ec:3.2.1.25	β-mannosidase	1	0	2	0	1	0	0	0	0	0	0	0		3	1	0	0		4	0		3	1		4
ec:3.2.1.28	α,α-trehalase	0	1	1	0	0	0	0	0	0	2	0	0		2	0	0	2		2	2		2	2		4
ec:3.2.1.52	β-N-acetylhexosaminidase	0	0	0	0	1	1	1	0	0	0	0	1		0	2	1	1		2	2		1	3		4
ec:4.1.1.48	indole-3-glycerol-phosphate synthase	1	0	1	0	0	0	1	1	0	0	0	0		2	0	2	0		2	2		4	0		4
ec:4.1.2.11	hydroxymandelonitrile lyase	1	0	1	0	0	0	0	1	1	0	0	0		2	0	2	0		2	2		4	0		4
ec:4.2.1.10	3-dehydroquinate dehydratase	0	0	0	0	1	1	0	0	0	1	0	1		0	2	0	2		2	2		0	4		4
ec:4.2.1.11	phosphopyruvate hydratase	0	0	0	0	0	0	0	0	1	2	1	0		0	0	1	3		0	4		1	3		4
ec:5.3.1.24	phosphoribosylanthranilate isomerase	1	0	1	0	0	0	1	1	0	0	0	0		2	0	2	0		2	2		4	0		4
ec:5.3.1.9	glucose-6-phosphate isomerase	0	0	0	1	1	1	0	0	0	1	0	0		0	3	0	1		3	1		0	4		4
ec:5.5.1.14	syn-copalyl diphosphate synthase	0	0	2	1	0	0	1	0	0	0	0	0		2	1	1	0		3	1		3	1		4
ec:6.1.1.1	tyrosine—tRNA ligase	0	0	0	1	1	1	1	0	0	0	0	0		0	3	1	0		3	1		1	3		4
ec:6.3.4.13	phosphoribosylamine—glycine ligase	1	1	1	0	0	0	0	0	0	0	1	0		3	0	0	1		3	1		3	1		4
ec:1.1.1.247	codeinone reductase (NADPH)	0	0	0	1	0	1	0	0	0	0	1	0		0	2	0	1		2	1		0	3		3
ec:1.1.1.267	1-deoxy-D-xylulose-5-phosphate reductoisomerase	0	0	0	0	1	1	1	0	0	0	0	0		0	2	1	0		2	1		1	2		3
ec:1.1.1.41	isocitrate dehydrogenase (NAD+)	0	0	0	0	0	0	0	0	0	3	0	0		0	0	0	3		0	3		0	3		3
ec:1.1.1.42	isocitrate dehydrogenase (NADP+)	0	1	1	1	0	0	0	0	0	0	0	0		2	1	0	0		3	0		2	1		3
ec:1.14.17.4	aminocyclopropanecarboxylate oxidase	0	0	0	0	1	0	0	0	0	0	1	1		0	1	0	2		1	2		0	3		3
ec:1.17.4.1	ribonucleoside-diphosphate reductase	0	1	2	0	0	0	0	0	0	0	0	0		3	0	0	0		3	0		3	0		3
ec:1.2.1.44	cinnamoyl-CoA reductase	0	0	0	1	0	0	1	0	0	0	0	1		0	1	1	1		1	2		1	2		3
ec:1.2.1.9	glyceraldehyde-3-phosphate dehydrogenase (NADP+)	0	0	0	0	1	1	0	1	0	0	0	0		0	2	1	0		2	1		1	2		3
ec:1.2.4.4	3-methyl-2-oxobutanoate dehydrogenase (2-methylpropanoyl-transferring)	0	0	0	0	0	0	1	1	1	0	0	0		0	0	3	0		0	3		3	0		3
ec:1.3.3.6	acyl-CoA oxidase	0	1	2	0	0	0	0	0	0	0	0	0		3	0	0	0		3	0		3	0		3
ec:1.4.1.2	glutamate dehydrogenase	0	1	1	0	0	0	0	0	1	0	0	0		2	0	1	0		2	1		3	0		3
ec:1.4.3.16	L-aspartate oxidase	0	0	1	0	0	0	0	0	0	1	1	0		1	0	0	2		1	2		1	2		3
ec:1.4.3.21	primary-amine oxidase	0	0	0	0	0	1	1	0	0	0	0	1		0	1	1	1		1	2		1	2		3
ec:1.7.7.1	ferredoxin—nitrite reductase	0	0	0	0	1	0	0	0	0	1	0	1		0	1	0	2		1	2		0	3		3
ec:1.9.3.1	cytochrome-c oxidase	0	0	0	0	0	1	0	0	0	1	0	1		0	1	0	2		1	2		0	3		3
ec:2.1.1.13	methionine synthase	0	0	0	0	1	0	1	0	1	0	0	0		0	1	2	0		1	2		2	1		3
ec:2.1.1.14	5-methyltetrahydropteroyltriglutamate—homocysteine S-methyltransferase	0	0	0	0	1	0	1	0	1	0	0	0		0	1	2	0		1	2		2	1		3
ec:2.3.1.25	plasmalogen synthase	1	0	1	0	1	0	0	0	0	0	0	0		2	1	0	0		3	0		2	1		3
ec:2.3.1.47	8-amino-7-oxononanoate synthase	1	0	1	0	0	0	1	0	0	0	0	0		2	0	1	0		2	1		3	0		3
ec:2.3.2.2	γ-glutamyltransferase	1	0	1	0	0	0	0	0	0	0	0	1		2	0	0	1		2	1		2	1		3
ec:2.3.3.10	hydroxymethylglutaryl-CoA synthase	0	0	1	0	1	0	1	0	0	0	0	0		1	1	1	0		2	1		2	1		3
ec:2.4.1.135	galactosylgalactosylxylosylprotein 3-β-glucuronosyltransferase	0	0	0	0	0	0	1	0	0	2	0	0		0	0	1	2		0	3		1	2		3
ec:2.4.1.67	galactinol—raffinose galactosyltransferase	0	0	0	0	0	0	1	1	1	0	0	0		0	0	3	0		0	3		3	0		3
ec:2.4.1.69	type 1 galactoside α-(1,2)-fucosyltransferase	0	0	1	0	0	0	0	0	0	2	0	0		1	0	0	2		1	2		1	2		3
ec:2.4.2.17	ATP phosphoribosyltransferase	1	0	0	0	0	0	0	0	0	1	0	1		1	0	0	2		1	2		1	2		3
ec:2.4.2.7	adenine phosphoribosyltransferase	0	0	0	0	0	0	1	0	1	0	1	0		0	0	2	1		0	3		2	1		3
ec:2.5.1.16	spermidine synthase	0	0	1	0	0	0	1	0	0	1	0	0		1	0	1	1		1	2		2	1		3
ec:2.5.1.6	methionine adenosyltransferase	0	0	2	0	1	0	0	0	0	0	0	0		2	1	0	0		3	0		2	1		3
ec:2.7.1.127	inositol-trisphosphate 3-kinase	0	0	0	1	1	1	0	0	0	0	0	0		0	3	0	0		3	0		0	3		3
ec:2.7.1.19	phosphoribulokinase	0	0	0	0	2	1	0	0	0	0	0	0		0	3	0	0		3	0		0	3		3
ec:2.7.1.20	adenosine kinase	1	0	0	0	0	0	1	0	1	0	0	0		1	0	2	0		1	2		3	0		3
ec:2.7.1.26	riboflavin kinase	1	0	0	0	0	0	0	0	0	1	0	1		1	0	0	2		1	2		1	2		3
ec:2.7.2.8	acetylglutamate kinase	0	0	1	0	0	0	0	0	0	1	0	1		1	0	0	2		1	2		1	2		3
ec:2.7.4.2	phosphomevalonate kinase	1	0	1	0	0	0	1	0	0	0	0	0		2	0	1	0		2	1		3	0		3
ec:2.7.6.1	ribose-phosphate diphosphokinase	0	0	0	1	0	0	0	1	0	0	1	0		0	1	1	1		1	2		1	2		3
ec:3.1.1.11	pectinesterase	0	0	1	0	0	0	0	0	1	1	0	0		1	0	1	1		1	2		2	1		3
ec:3.1.2.22	palmitoyl[protein] hydrolase	0	0	0	0	0	1	0	0	0	1	0	1		0	1	0	2		1	2		0	3		3
ec:3.1.3.18	phosphoglycolate phosphatase	0	0	0	0	1	2	0	0	0	0	0	0		0	3	0	0		3	0		0	3		3
ec:3.1.3.46	fructose-2,6-bisphosphate 2-phosphatase	0	0	0	1	1	1	0	0	0	0	0	0		0	3	0	0		3	0		0	3		3
ec:3.1.3.5	5'-nucleotidase	1	0	0	0	2	0	0	0	0	0	0	0		1	2	0	0		3	0		1	2		3
ec:3.1.3.7	3'(2'),5'-bisphosphate nucleotidase	0	1	0	0	1	1	0	0	0	0	0	0		1	2	0	0		3	0		1	2		3
ec:3.1.4.11	phosphoinositide phospholipase C	0	0	0	0	2	1	0	0	0	0	0	0		0	3	0	0		3	0		0	3		3
ec:3.2.1.31	β-glucuronidase	0	0	2	0	0	0	0	0	0	0	0	1		2	0	0	1		2	1		2	1		3
ec:3.2.2.3	uridine nucleosidase	0	0	0	0	0	0	1	1	1	0	0	0		0	0	3	0		0	3		3	0		3
ec:3.5.1.1	asparaginase	0	0	0	1	0	1	0	0	1	0	0	0		0	2	1	0		2	1		1	2		3
ec:3.5.1.14	N-acyl-aliphatic-L-amino acid amidohydrolase	0	0	0	1	0	2	0	0	0	0	0	0		0	3	0	0		3	0		0	3		3
ec:3.5.1.2	glutaminase	0	0	0	0	1	1	0	0	0	1	0	0		0	2	0	1		2	1		0	3		3
ec:3.5.1.9	arylformamidase	0	0	0	0	0	0	3	0	0	0	0	0		0	0	3	0		0	3		3	0		3
ec:3.5.3.9	allantoate deiminase	0	0	0	0	1	0	0	0	1	0	1	0		0	1	1	1		1	2		1	2		3
ec:4.1.1.33	diphosphomevalonate decarboxylase	0	0	1	0	0	0	2	0	0	0	0	0		1	0	2	0		1	2		3	0		3
ec:4.2.1.109	methylthioribulose 1-phosphate dehydratase	0	0	0	1	1	1	0	0	0	0	0	0		0	3	0	0		3	0		0	3		3
ec:4.2.1.17	enoyl-CoA hydratase	0	0	1	0	0	0	1	0	1	0	0	0		1	0	2	0		1	2		3	0		3
ec:4.2.3.1	threonine synthase	0	1	1	0	0	0	0	0	0	1	0	0		2	0	0	1		2	1		2	1		3
ec:4.4.1.5	lactoylglutathione lyase	1	0	1	0	0	1	0	0	0	0	0	0		2	1	0	0		3	0		2	1		3
ec:5.1.2.3	3-hydroxybutyryl-CoA epimerase	0	0	1	0	0	0	1	0	1	0	0	0		1	0	2	0		1	2		3	0		3
ec:5.1.3.18	GDP-mannose 3,5-epimerase	1	1	1	0	0	0	0	0	0	0	0	0		3	0	0	0		3	0		3	0		3
ec:5.3.3.5	cholestenol Δ-isomerase	0	0	1	0	0	0	2	0	0	0	0	0		1	0	2	0		1	2		3	0		3
ec:5.3.3.8	Δ3-Δ2-enoyl-CoA isomerase	0	0	1	0	0	0	1	0	1	0	0	0		1	0	2	0		1	2		3	0		3
ec:5.3.99.6	allene-oxide cyclase	1	0	1	0	0	0	0	1	0	0	0	0		2	0	1	0		2	1		3	0		3
ec:5.4.2.8	phosphomannomutase	0	2	0	1	0	0	0	0	0	0	0	0		2	1	0	0		3	0		2	1		3
ec:6.2.1.1	acetate—CoA ligase	1	0	0	0	2	0	0	0	0	0	0	0		1	2	0	0		3	0		1	2		3
ec:6.3.2.3	glutathione synthase	0	0	0	0	0	0	0	0	2	1	0	0		0	0	2	1		0	3		2	1		3
ec:6.4.1.4	methylcrotonoyl-CoA carboxylase	0	0	2	0	0	0	0	0	0	1	0	0		2	0	0	1		2	1		2	1		3
ec:1.1.1.100	3-oxoacyl-[acyl-carrier-protein] reductase	0	0	1	0	0	0	0	0	0	1	0	0		1	0	0	1		1	1		1	1		2
ec:1.1.1.146	11β-hydroxysteroid dehydrogenase	0	0	0	0	0	0	1	0	1	0	0	0		0	0	2	0		0	2		2	0		2
ec:1.1.1.2	alcohol dehydrogenase (NADP+)	0	0	0	0	1	1	0	0	0	0	0	0		0	2	0	0		2	0		0	2		2
ec:1.1.1.27	L-lactate dehydrogenase	0	0	0	0	0	0	0	0	0	0	1	1		0	0	0	2		0	2		0	2		2
ec:1.1.1.28	D-lactate dehydrogenase	0	0	0	0	2	0	0	0	0	0	0	0		0	2	0	0		2	0		0	2		2
ec:1.1.2.4	D-lactate dehydrogenase (cytochrome)	0	0	0	0	2	0	0	0	0	0	0	0		0	2	0	0		2	0		0	2		2
ec:1.1.99.14	glycolate dehydrogenase	0	0	0	0	2	0	0	0	0	0	0	0		0	2	0	0		2	0		0	2		2
ec:1.13.11.18	sulfur dioxygenase	0	0	0	1	1	0	0	0	0	0	0	0		0	2	0	0		2	0		0	2		2
ec:1.13.11.27	4-hydroxyphenylpyruvate dioxygenase	0	0	0	0	0	1	0	0	1	0	0	0		0	1	1	0		1	1		1	1		2
ec:1.13.99.1	inositol oxygenase	0	0	1	0	0	0	0	0	0	1	0	0		1	0	0	1		1	1		1	1		2
ec:1.14.13.81	magnesium-protoporphyrin IX monomethyl ester (oxidative) cyclase	0	0	0	1	0	1	0	0	0	0	0	0		0	2	0	0		2	0		0	2		2
ec:1.14.15.3	alkane 1-monooxygenase	0	0	0	0	0	0	0	1	1	0	0	0		0	0	2	0		0	2		2	0		2
ec:1.14.19.2	stearoyl-[acyl-carrier-protein] 9-desaturase	0	0	0	0	1	1	0	0	0	0	0	0		0	2	0	0		2	0		0	2		2
ec:1.2.1.19	aminobutyraldehyde dehydrogenase	0	0	0	0	0	0	2	0	0	0	0	0		0	0	2	0		0	2		2	0		2
ec:1.2.1.8	betaine-aldehyde dehydrogenase	0	0	0	0	0	0	2	0	0	0	0	0		0	0	2	0		0	2		2	0		2
ec:1.3.1.38	trans-2-enoyl-CoA reductase (NADPH)	0	0	0	0	0	0	0	0	0	0	1	1		0	0	0	2		0	2		0	2		2
ec:1.3.1.75	3,8-divinyl protochlorophyllide a 8-vinyl-reductase (NADPH)	0	0	0	1	0	1	0	0	0	0	0	0		0	2	0	0		2	0		0	2		2
ec:1.3.3.4	protoporphyrinogen oxidase	0	0	1	0	0	1	0	0	0	0	0	0		1	1	0	0		2	0		1	1		2
ec:1.6.2.2	cytochrome-b5 reductase	0	0	0	0	0	0	1	0	0	0	0	1		0	0	1	1		0	2		1	1		2
ec:1.6.5.4	monodehydroascorbate reductase (NADH)	0	0	0	0	0	2	0	0	0	0	0	0		0	2	0	0		2	0		0	2		2
ec:1.7.1.4	nitrite reductase [NAD(P)H]	0	0	0	0	1	1	0	0	0	0	0	0		0	2	0	0		2	0		0	2		2
ec:2.1.1.107	uroporphyrinogen-III C-methyltransferase	0	0	1	0	0	0	0	0	0	1	0	0		1	0	0	1		1	1		1	1		2
ec:2.1.1.37	DNA (cytosine-5-)-methyltransferase	0	0	0	0	0	0	1	0	0	0	0	1		0	0	1	1		0	2		1	1		2
ec:2.1.1.43	histone-lysine N-methyltransferase	0	1	0	0	0	0	0	0	0	0	0	1		1	0	0	1		1	1		1	1		2
ec:2.1.1.68	caffeate O-methyltransferase	0	0	0	0	0	0	0	0	0	0	0	2		0	0	0	2		0	2		0	2		2
ec:2.1.1.95	tocopherol O-methyltransferase	0	0	0	0	0	1	0	0	0	0	0	1		0	1	0	1		1	1		0	2		2
ec:2.1.2.1	glycine hydroxymethyltransferase	0	0	0	0	1	1	0	0	0	0	0	0		0	2	0	0		2	0		0	2		2
ec:2.1.2.10	aminomethyltransferase	0	0	0	0	1	1	0	0	0	0	0	0		0	2	0	0		2	0		0	2		2
ec:2.2.1.2	transaldolase	0	0	1	0	0	0	0	0	0	1	0	0		1	0	0	1		1	1		1	1		2
ec:2.3.1.12	dihydrolipoyllysine-residue acetyltransferase	0	0	0	0	0	0	0	0	0	2	0	0		0	0	0	2		0	2		0	2		2
ec:2.3.1.15	glycerol-3-phosphate 1-O-acyltransferase	0	0	0	1	0	1	0	0	0	0	0	0		0	2	0	0		2	0		0	2		2
ec:2.3.1.30	serine O-acetyltransferase	0	0	0	0	1	1	0	0	0	0	0	0		0	2	0	0		2	0		0	2		2
ec:2.3.1.41	β-ketoacyl-acyl-carrier-protein synthase I	0	1	1	0	0	0	0	0	0	0	0	0		2	0	0	0		2	0		2	0		2
ec:2.3.1.43	phosphatidylcholine—sterol O-acyltransferase	0	0	0	0	0	0	0	0	0	1	1	0		0	0	0	2		0	2		0	2		2
ec:2.3.3.1	citrate (Si)-synthase	0	0	0	0	0	0	0	0	0	2	0	0		0	0	0	2		0	2		0	2		2
ec:2.4.1.17	glucuronosyltransferase	0	1	0	0	0	0	0	0	0	1	0	0		1	0	0	1		1	1		1	1		2
ec:2.4.2.14	amidophosphoribosyltransferase	1	0	1	0	0	0	0	0	0	0	0	0		2	0	0	0		2	0		2	0		2
ec:2.5.1.22	spermine synthase	0	0	0	0	0	0	0	0	0	0	1	1		0	0	0	2		0	2		0	2		2
ec:2.6.1.13	ornithine aminotransferase	0	0	0	0	0	0	1	0	1	0	0	0		0	0	2	0		0	2		2	0		2
ec:2.6.1.44	alanine—glyoxylate transaminase	0	0	1	0	0	0	1	0	0	0	0	0		1	0	1	0		1	1		2	0		2
ec:2.7.1.29	glycerone kinase	0	0	0	0	1	1	0	0	0	0	0	0		0	2	0	0		2	0		0	2		2
ec:2.7.1.31	glycerate 3-kinase	0	0	0	0	1	1	0	0	0	0	0	0		0	2	0	0		2	0		0	2		2
ec:2.7.1.33	pantothenate kinase	0	0	0	0	0	2	0	0	0	0	0	0		0	2	0	0		2	0		0	2		2
ec:2.7.7.13	mannose-1-phosphate guanylyltransferase	1	0	0	0	1	0	0	0	0	0	0	0		1	1	0	0		2	0		1	1		2
ec:2.7.7.9	UTP—glucose-1-phosphate uridylyltransferase	0	0	0	0	0	1	0	0	0	0	0	1		0	1	0	1		1	1		0	2		2
ec:2.7.8.11	CDP-diacylglycerol—inositol 3-phosphatidyltransferase	0	0	2	0	0	0	0	0	0	0	0	0		2	0	0	0		2	0		2	0		2
ec:2.8.1.6	biotin synthase	0	0	2	0	0	0	0	0	0	0	0	0		2	0	0	0		2	0		2	0		2
ec:3.1.1.14	chlorophyllase	1	0	1	0	0	0	0	0	0	0	0	0		2	0	0	0		2	0		2	0		2
ec:3.1.1.3	triacylglycerol lipase	0	0	1	0	0	0	0	0	1	0	0	0		1	0	1	0		1	1		2	0		2
ec:3.5.2.2	dihydropyrimidinase	0	1	0	0	0	0	0	0	0	1	0	0		1	0	0	1		1	1		1	1		2
ec:3.5.2.5	allantoinase	0	0	0	0	1	1	0	0	0	0	0	0		0	2	0	0		2	0		0	2		2
ec:3.5.3.12	agmatine deiminase	0	0	1	0	1	0	0	0	0	0	0	0		1	1	0	0		2	0		1	1		2
ec:4.1.1.65	phosphatidylserine decarboxylase	0	0	1	0	0	0	0	0	0	1	0	0		1	0	0	1		1	1		1	1		2
ec:4.1.3.17	4-hydroxy-4-methyl-2-oxoglutarate aldolase	0	0	0	0	1	1	0	0	0	0	0	0		0	2	0	0		2	0		0	2		2
ec:4.2.3.4	3-dehydroquinate synthase	0	0	0	0	1	0	1	0	0	0	0	0		0	1	1	0		1	1		1	1		2
ec:4.4.1.9	L-3-cyanoalanine synthase	0	0	0	0	1	0	0	0	0	1	0	0		0	1	0	1		1	1		0	2		2
ec:4.6.1.12	2-C-methyl-D-erythritol 2,4-cyclodiphosphate synthase	0	0	0	0	1	1	0	0	0	0	0	0		0	2	0	0		2	0		0	2		2
ec:4.99.1.1	protoporphyrin ferrochelatase	0	0	0	0	0	0	1	1	0	0	0	0		0	0	2	0		0	2		2	0		2
ec:5.1.3.1	ribulose-phosphate 3-epimerase	0	0	0	0	0	2	0	0	0	0	0	0		0	2	0	0		2	0		0	2		2
ec:5.1.3.15	glucose-6-phosphate 1-epimerase	0	0	0	0	1	1	0	0	0	0	0	0		0	2	0	0		2	0		0	2		2
ec:5.3.1.1	triose-phosphate isomerase	0	0	0	0	0	0	1	0	0	0	0	1		0	0	1	1		0	2		1	1		2
ec:5.3.1.8	mannose-6-phosphate isomerase	0	0	1	0	0	0	0	0	0	0	0	1		1	0	0	1		1	1		1	1		2
ec:5.3.3.2	isopentenyl-diphosphate Δ-isomerase	0	0	1	0	0	0	1	0	0	0	0	0		1	0	1	0		1	1		2	0		2
ec:5.4.4.2	isochorismate synthase	0	1	0	0	0	0	0	0	0	1	0	0		1	0	0	1		1	1		1	1		2
ec:5.4.99.30	UDP-arabinopyranose mutase	0	0	1	0	0	0	0	0	0	0	0	1		1	0	0	1		1	1		1	1		2
ec:5.4.99.8	cycloartenol synthase	0	0	2	0	0	0	0	0	0	0	0	0		2	0	0	0		2	0		2	0		2
ec:5.5.1.4	inositol-3-phosphate synthase	0	0	0	0	1	0	0	0	1	0	0	0		0	1	1	0		1	1		1	1		2
ec:6.1.1.10	methionine—tRNA ligase	0	1	1	0	0	0	0	0	0	0	0	0		2	0	0	0		2	0		2	0		2
ec:6.1.1.11	serine—tRNA ligase	0	2	0	0	0	0	0	0	0	0	0	0		2	0	0	0		2	0		2	0		2
ec:6.1.1.9	valine—tRNA ligase	0	0	0	0	0	1	0	0	0	1	0	0		0	1	0	1		1	1		0	2		2
ec:6.3.2.17	tetrahydrofolate synthase	0	0	0	0	0	0	2	0	0	0	0	0		0	0	2	0		0	2		2	0		2
ec:6.3.2.4	D-alanine—D-alanine ligase	0	0	0	0	0	0	0	0	0	0	0	2		0	0	0	2		0	2		0	2		2
ec:6.3.5.5	carbamoyl-phosphate synthase (glutamine-hydrolysing)	0	1	0	0	0	0	0	0	0	1	0	0		1	0	0	1		1	1		1	1		2
ec:1.1.1.14	L-iditol 2-dehydrogenase	0	0	0	1	0	0	0	0	0	0	0	0		0	1	0	0		1	0		0	1		1
ec:1.1.1.23	histidinol dehydrogenase	0	0	1	0	0	0	0	0	0	0	0	0		1	0	0	0		1	0		1	0		1
ec:1.13.11.5	homogentisate 1,2-dioxygenase	0	0	0	0	0	0	1	0	0	0	0	0		0	0	1	0		0	1		1	0		1
ec:1.13.12.16	nitronate monooxygenase	0	1	0	0	0	0	0	0	0	0	0	0		1	0	0	0		1	0		1	0		1
ec:1.14.11.9	flavanone 3-dioxygenase	0	0	0	0	0	0	0	0	0	0	0	1		0	0	0	1		0	1		0	1		1
ec:1.17.7.1	(E)-4-hydroxy-3-methylbut-2-enyl-diphosphate synthase (ferredoxin)	0	0	1	0	0	0	0	0	0	0	0	0		1	0	0	0		1	0		1	0		1
ec:1.2.1.11	aspartate-semialdehyde dehydrogenase	0	0	0	0	0	0	0	0	0	1	0	0		0	0	0	1		0	1		0	1		1
ec:1.2.1.31	L-aminoadipate-semialdehyde dehydrogenase	0	0	0	0	0	0	0	0	1	0	0	0		0	0	1	0		0	1		1	0		1
ec:1.2.1.38	N-acetyl-γ-glutamyl-phosphate reductase	0	0	0	0	0	0	0	0	0	1	0	0		0	0	0	1		0	1		0	1		1
ec:1.3.1.2	dihydropyrimidine dehydrogenase (NADP+)	0	0	0	0	0	0	1	0	0	0	0	0		0	0	1	0		0	1		1	0		1
ec:1.3.1.70	Δ14-sterol reductase	0	0	0	0	0	0	1	0	0	0	0	0		0	0	1	0		0	1		1	0		1
ec:1.3.3.3	coproporphyrinogen oxidase	0	1	0	0	0	0	0	0	0	0	0	0		1	0	0	0		1	0		1	0		1
ec:1.3.5.2	dihydroorotate dehydrogenase (quinone)	0	0	0	0	0	0	1	0	0	0	0	0		0	0	1	0		0	1		1	0		1
ec:1.5.1.2	pyrroline-5-carboxylate reductase	0	0	0	0	0	1	0	0	0	0	0	0		0	1	0	0		1	0		0	1		1
ec:1.5.1.5	methylenetetrahydrofolate dehydrogenase (NADP+)	0	0	0	1	0	0	0	0	0	0	0	0		0	1	0	0		1	0		0	1		1
ec:1.6.5.2	NAD(P)H dehydrogenase (quinone)	0	0	0	0	0	0	0	0	0	1	0	0		0	0	0	1		0	1		0	1		1
ec:1.8.1.4	dihydrolipoyl dehydrogenase	0	0	0	0	0	1	0	0	0	0	0	0		0	1	0	0		1	0		0	1		1
ec:1.8.1.7	glutathione-disulfide reductase	0	0	0	0	0	0	0	0	1	0	0	0		0	0	1	0		0	1		1	0		1
ec:1.8.3.1	sulfite oxidase	0	0	0	0	1	0	0	0	0	0	0	0		0	1	0	0		1	0		0	1		1
ec:1.8.4.8	phosphoadenylyl-sulfate reductase (thioredoxin)	0	0	0	0	1	0	0	0	0	0	0	0		0	1	0	0		1	0		0	1		1
ec:1.8.4.9	adenylyl-sulfate reductase (glutathione)	0	0	0	0	1	0	0	0	0	0	0	0		0	1	0	0		1	0		0	1		1
ec:1.8.99.2	adenylyl-sulfate reductase	0	0	0	0	1	0	0	0	0	0	0	0		0	1	0	0		1	0		0	1		1
ec:2.1.1.41	sterol 24-C-methyltransferase	0	0	1	0	0	0	0	0	0	0	0	0		1	0	0	0		1	0		1	0		1
ec:2.1.1.71	phosphatidyl-N-methylethanolamine N-methyltransferase	0	0	0	0	0	1	0	0	0	0	0	0		0	1	0	0		1	0		0	1		1
ec:2.1.3.3	ornithine carbamoyltransferase	0	1	0	0	0	0	0	0	0	0	0	0		1	0	0	0		1	0		1	0		1
ec:2.2.1.6	acetolactate synthase	0	0	1	0	0	0	0	0	0	0	0	0		1	0	0	0		1	0		1	0		1
ec:2.2.1.9	2-succinyl-5-enolpyruvyl-6-hydroxy-3-cyclohexene-1-carboxylic-acid synthase	0	1	0	0	0	0	0	0	0	0	0	0		1	0	0	0		1	0		1	0		1
ec:2.3.1.24	sphingosine N-acyltransferase	0	1	0	0	0	0	0	0	0	0	0	0		1	0	0	0		1	0		1	0		1
ec:2.3.1.50	serine C-palmitoyltransferase	0	0	1	0	0	0	0	0	0	0	0	0		1	0	0	0		1	0		1	0		1
ec:2.3.1.64	agmatine N4-coumaroyltransferase	0	0	1	0	0	0	0	0	0	0	0	0		1	0	0	0		1	0		1	0		1
ec:2.3.1.75	long-chain-alcohol O-fatty-acyltransferase	1	0	0	0	0	0	0	0	0	0	0	0		1	0	0	0		1	0		1	0		1
ec:2.4.1.109	dolichyl-phosphate-mannose—protein mannosyltransferase	0	0	0	0	0	0	0	0	0	1	0	0		0	0	0	1		0	1		0	1		1
ec:2.4.2.10	orotate phosphoribosyltransferase	0	1	0	0	0	0	0	0	0	0	0	0		1	0	0	0		1	0		1	0		1
ec:2.5.1.21	squalene synthase	0	0	0	0	1	0	0	0	0	0	0	0		0	1	0	0		1	0		0	1		1
ec:2.5.1.29	geranylgeranyl diphosphate synthase	0	0	0	0	0	0	0	0	0	0	0	1		0	0	0	1		0	1		0	1		1
ec:2.5.1.55	3-deoxy-8-phosphooctulonate synthase	0	0	1	0	0	0	0	0	0	0	0	0		1	0	0	0		1	0		1	0		1
ec:2.5.1.61	hydroxymethylbilane synthase	0	1	0	0	0	0	0	0	0	0	0	0		1	0	0	0		1	0		1	0		1
ec:2.5.1.62	chlorophyll synthase	0	0	1	0	0	0	0	0	0	0	0	0		1	0	0	0		1	0		1	0		1
ec:2.6.1.11	acetylornithine transaminase	0	1	0	0	0	0	0	0	0	0	0	0		1	0	0	0		1	0		1	0		1
ec:2.6.1.62	adenosylmethionine—8-amino-7-oxononanoate transaminase	0	1	0	0	0	0	0	0	0	0	0	0		1	0	0	0		1	0		1	0		1
ec:2.7.1.1	hexokinase	0	0	0	0	0	0	0	0	0	0	0	1		0	0	0	1		0	1		0	1		1
ec:2.7.1.148	4-(cytidine 5'-diphospho)-2-C-methyl-D-erythritol kinase	0	1	0	0	0	0	0	0	0	0	0	0		1	0	0	0		1	0		1	0		1
ec:2.7.1.24	dephospho-CoA kinase	0	0	0	0	0	0	0	0	0	1	0	0		0	0	0	1		0	1		0	1		1
ec:2.7.1.44	galacturonokinase	0	0	1	0	0	0	0	0	0	0	0	0		1	0	0	0		1	0		1	0		1
ec:2.7.1.6	galactokinase	0	0	1	0	0	0	0	0	0	0	0	0		1	0	0	0		1	0		1	0		1
ec:2.7.4.6	nucleoside-diphosphate kinase	0	0	0	0	0	0	1	0	0	0	0	0		0	0	1	0		0	1		1	0		1
ec:2.7.6.2	thiamine diphosphokinase	0	0	0	0	0	0	0	0	0	0	0	1		0	0	0	1		0	1		0	1		1
ec:2.7.7.12	UDP-glucose—hexose-1-phosphate uridylyltransferase	0	0	0	0	0	1	0	0	0	0	0	0		0	1	0	0		1	0		0	1		1
ec:2.7.7.3	pantetheine-phosphate adenylyltransferase	0	0	0	0	0	0	0	0	0	1	0	0		0	0	0	1		0	1		0	1		1
ec:2.7.8.5	CDP-diacylglycerol—glycerol-3-phosphate 1-phosphatidyltransferase	0	1	0	0	0	0	0	0	0	0	0	0		1	0	0	0		1	0		1	0		1
ec:3.1.1.32	phospholipase A1	0	0	1	0	0	0	0	0	0	0	0	0		1	0	0	0		1	0		1	0		1
ec:3.1.2.6	hydroxyacylglutathione hydrolase	0	0	0	0	0	0	0	0	0	1	0	0		0	0	0	1		0	1		0	1		1
ec:3.1.3.25	inositol-phosphate phosphatase	0	0	0	0	0	1	0	0	0	0	0	0		0	1	0	0		1	0		0	1		1
ec:3.1.3.3	phosphoserine phosphatase	0	0	0	0	0	1	0	0	0	0	0	0		0	1	0	0		1	0		0	1		1
ec:3.2.1.113	mannosyl-oligosaccharide 1,2-α-mannosidase	0	0	0	0	1	0	0	0	0	0	0	0		0	1	0	0		1	0		0	1		1
ec:3.2.1.51	α-L-fucosidase	0	0	0	0	0	1	0	0	0	0	0	0		0	1	0	0		1	0		0	1		1
ec:3.2.1.96	mannosyl-glycoprotein endo-β-N-acetylglucosaminidase	0	1	0	0	0	0	0	0	0	0	0	0		1	0	0	0		1	0		1	0		1
ec:3.3.1.1	adenosylhomocysteinase	0	0	0	0	0	0	1	0	0	0	0	0		0	0	1	0		0	1		1	0		1
ec:3.4.19.9	folate γ-glutamyl hydrolase	0	1	0	0	0	0	0	0	0	0	0	0		1	0	0	0		1	0		1	0		1
ec:3.5.1.19	nicotinamidase	0	0	0	0	0	0	0	0	0	1	0	0		0	0	0	1		0	1		0	1		1
ec:3.5.2.3	dihydroorotase	0	0	1	0	0	0	0	0	0	0	0	0		1	0	0	0		1	0		1	0		1
ec:3.5.2.9	5-oxoprolinase (ATP-hydrolysing)	0	0	0	0	0	0	0	0	1	0	0	0		0	0	1	0		0	1		1	0		1
ec:3.5.4.4	adenosine deaminase	0	0	0	0	0	0	1	0	0	0	0	0		0	0	1	0		0	1		1	0		1
ec:3.5.4.9	methenyltetrahydrofolate cyclohydrolase	0	0	0	1	0	0	0	0	0	0	0	0		0	1	0	0		1	0		0	1		1
ec:3.6.1.15	nucleoside-triphosphate phosphatase	0	0	0	0	0	0	0	0	1	0	0	0		0	0	1	0		0	1		1	0		1
ec:4.1.1.17	ornithine decarboxylase	0	0	0	0	0	0	0	0	0	0	0	1		0	0	0	1		0	1		0	1		1
ec:4.1.1.19	arginine decarboxylase	1	0	0	0	0	0	0	0	0	0	0	0		1	0	0	0		1	0		1	0		1
ec:4.1.1.23	orotidine-5'-phosphate decarboxylase	0	1	0	0	0	0	0	0	0	0	0	0		1	0	0	0		1	0		1	0		1
ec:4.1.1.37	uroporphyrinogen decarboxylase	0	1	0	0	0	0	0	0	0	0	0	0		1	0	0	0		1	0		1	0		1
ec:4.2.1.104	cyanase	0	0	0	0	1	0	0	0	0	0	0	0		0	1	0	0		1	0		0	1		1
ec:4.2.1.47	GDP-mannose 4,6-dehydratase	0	0	1	0	0	0	0	0	0	0	0	0		1	0	0	0		1	0		1	0		1
ec:4.2.1.74	long-chain-enoyl-CoA hydratase	1	0	0	0	0	0	0	0	0	0	0	0		1	0	0	0		1	0		1	0		1
ec:4.2.2.2	pectate lyase	0	1	0	0	0	0	0	0	0	0	0	0		1	0	0	0		1	0		1	0		1
ec:4.2.3.25	S-linalool synthase	0	0	1	0	0	0	0	0	0	0	0	0		1	0	0	0		1	0		1	0		1
ec:4.3.1.19	threonine ammonia-lyase	0	0	1	0	0	0	0	0	0	0	0	0		1	0	0	0		1	0		1	0		1
ec:4.3.2.1	argininosuccinate lyase	0	1	0	0	0	0	0	0	0	0	0	0		1	0	0	0		1	0		1	0		1
ec:4.3.2.2	adenylosuccinate lyase	0	1	0	0	0	0	0	0	0	0	0	0		1	0	0	0		1	0		1	0		1
ec:5.3.1.23	5-methylthioribose-1-phosphate isomerase	0	0	0	0	0	0	0	0	0	1	0	0		0	0	0	1		0	1		0	1		1
ec:5.4.3.8	glutamate-1-semialdehyde 2,1-aminomutase	0	1	0	0	0	0	0	0	0	0	0	0		1	0	0	0		1	0		1	0		1
ec:6.1.1.14	glycine—tRNA ligase	0	1	0	0	0	0	0	0	0	0	0	0		1	0	0	0		1	0		1	0		1
ec:6.1.1.20	phenylalanine—tRNA ligase	0	0	0	0	0	0	1	0	0	0	0	0		0	0	1	0		0	1		1	0		1
ec:6.1.1.4	leucine—tRNA ligase	0	0	0	0	0	0	0	0	1	0	0	0		0	0	1	0		0	1		1	0		1
ec:6.1.1.5	isoleucine—tRNA ligase	0	0	0	0	0	0	1	0	0	0	0	0		0	0	1	0		0	1		1	0		1
ec:6.1.1.7	alanine—tRNA ligase	0	0	0	0	0	0	0	0	1	0	0	0		0	0	1	0		0	1		1	0		1
ec:6.2.1.26	o-succinylbenzoate—CoA ligase	1	0	0	0	0	0	0	0	0	0	0	0		1	0	0	0		1	0		1	0		1
ec:6.2.1.3	long-chain-fatty-acid—CoA ligase	0	0	0	0	1	0	0	0	0	0	0	0		0	1	0	0		1	0		0	1		1
ec:6.2.1.8	oxalate—CoA ligase	1	0	0	0	0	0	0	0	0	0	0	0		1	0	0	0		1	0		1	0		1
ec:6.3.3.3	dethiobiotin synthase	0	1	0	0	0	0	0	0	0	0	0	0		1	0	0	0		1	0		1	0		1
ec:6.3.4.16	carbamoyl-phosphate synthase (ammonia)	0	0	0	0	0	0	0	0	0	1	0	0		0	0	0	1		0	1		0	1		1
ec:6.3.4.4	adenylosuccinate synthase	0	0	0	0	0	0	0	0	0	1	0	0		0	0	0	1		0	1		0	1		1
